# Supplementary material for: Unraveling multifaceted contributions of small regulatory RNAs to photomorphogenic development in Arabidopsis
Source: BMC Genomics. 2017 Jul 24;18:559. doi: 10.1186/s12864-017-3937-6 (PMC5525271; doi:10.1186/s12864-017-3937-6)
Supplement: Supplementary file 1 — Table S1. Sequencing and mapping statistics. Description: Contains the number and percentage of mapped sRNA reads in sRNA and degradome sequencing. Table S2. Expressed miRNAs in de-etiolating Arabidopsis seedlings. Description: Contains the expression level of expressed miRNAs, with RPM and fold changes. Table S3. Expressed phasiRNAs in de-etiolating seedlings. Description: Contains the expression level of expressed phasiRNAs, with the corresponding PHAS locus, RPM and fold changes. Table S4. Expressed siRNAs in de-etiolating seedlings. Description: Contains the expression level of expressed siRNAs, with the sequence, length, RPM and fold changes. Table S5. miRNA-mRNA and phasiRNA-mRNA pairs from cross comparisons of sRNA transcriptome and mRNA degradome. Contains the information of miRNA/phasiRNA-mediated target cleavage, including locus number, CleaveLand categories, p-values and target mRNA levels. Table S6. siRNA-mRNA pairs from cross comparisons of sRNA transcriptome and mRNA degradome. Contains the information of siRNA-mediated target cleavage, including locus number, CleaveLand categories, p-values and target mRNA levels. Table S7. Expression levels of GRFs. Contains the expression level of GRFs under dark and light. Table S8. Primers used in this study. Contains sequences of the primers that are used in this study. (XLSX 2667 kb) [file 12864_2017_3937_MOESM1_ESM.xlsx]

## Sheet: Table S1
Table S1. Sequencing and mapping statistics
		Total filtered reads	Mapped to TAIR10 (%)
sRNA sequencing	W 0h_r1	18439145	18146072 (98.41)
	W 0h_r2	18682024	18407313 (98.53)
	W 0h_r3	18560002	17639306 (95.04)
	W 1h_r1	19412255	19087424 (98.32)
	W 1h_r2	18390959	18093486 (98.38)
	W 1h_r3	19753930	18932617 (95.84)
	W 3h_r1	18188712	17660361 (97.10)
	W 3h_r2	19877564	19435501 (97.76)
	W 3h_r3	21973959	20906003 (95.14)
	W 6h_r1	20113158	19665226 (97.77)
	W 6h_r2	18960873	18661473 (98.42)
	W 6h_r3	20580490	19454549 (94.53)
	W 12h_r1	18936937	18202597 (96.12)
	W12h_r2	19319775	18822788 (97.43)
	W 12h_r3	18720032	17579785 (93.91)
	W 24h_r1	18322471	17887523 (97.63)
	W 24h_r2	21824208	21516866 (98.59)
	W 24h_r3	19769062	18906022 (95.63)
Degradome sequencing	Dark (W0h)	59810548	48766970 (81.54)
	Light*	54268999	46178774 (85.09)
*: RNA sample mixed from W1h, W3h, W6h, W12h and W24h.
The total filtered reads indicate the reads after adaptor removal, only reads over 15 nt were kept.
r1, r2 and r3 indicate 3 biological replicates.

## Sheet: Table S2
Table S2. Expressed miRNAs in de-etiolating Arabidopsis seedlings
			RPM ( Read per million reads, normalized to total reads of 20-24 nt and mapped to TAIR10 genome)																		Fold change
			Replicate 1						Replicate 2						Replicate 3						Replicate 1						Replicate 2						Replicate 3						Averaged fold change
miRNA family	miRNA	Sequence	W0h	W1h	W3h	W6h	W12h	W24h	W0h	W1h	W3h	W6h	W12h	W24h	W0h	W1h	W3h	W6h	W12h	W24h	W0h	W1h	W3h	W6h	W12h	W24h	W0h	W1h	W3h	W6h	W12h	W24h	W0h	W1h	W3h	W6h	W12h	W24h	miRNA	W0h	W1h	W3h	W6h	W12h	W24h
miR156	ath-miR156a-3p	GCUCACUGCUCUUUCUGUCAGA	1.23821	1.9031	3.75458	1.94046	5.36582	3.53785	2.06724	3.04167	3.15729	2.40353	4.99337	2.57776	2.84575	2.46054	5.0379	2.29134	2.55038	8.19206	1	1.53698	3.03226	1.56715	4.33353	2.85723	1	1.47137	1.5273	1.16268	2.41548	1.24696	1	0.864637	1.77032	0.805179	0.896205	2.8787	ath-miR156a-3p	1	1.29099	2.10996	1.17834	2.54841	2.32763
	ath-miR156a-5p	UGACAGAAGAGAGUGAGCAC	4565.68	3760.79	4066.8	4087.44	2409.35	1935.58	4220.26	3622.13	3951.51	3373.72	2660.02	1815.52	76467.3	73933.9	74851.3	69740.7	64858	66788.1	1	0.823709	0.890733	0.895253	0.527708	0.423942	1	0.858272	0.936319	0.799409	0.630297	0.430192	1	0.96687	0.978867	0.912033	0.848179	0.87342	ath-miR156a-5p	1	0.88295	0.935306	0.868898	0.668728	0.575851
	ath-miR156b-5p	UGACAGAAGAGAGUGAGCAC	5500.07	4549.43	4851.52	5007.51	2928.26	2351.91	4895.16	4228.38	4599.78	4032.55	3122.58	2186.13	78418.7	75906.1	76907	71850	66694.3	68684.8	1	0.827159	0.882083	0.910444	0.532405	0.427614	1	0.863789	0.939659	0.823783	0.637891	0.44659	1	0.96796	0.980723	0.916236	0.85049	0.875873	ath-miR156b-5p	1	0.886302	0.934155	0.883488	0.673595	0.583359
	ath-miR156b-3p	UGCUCACCUCUCUUUCUGUCAGU	2.04137	1.83966	2.15541	1.81918	3.57722	2.30891	2.51945	4.09964	2.29058	1.23425	2.24192	0.92063	2.43922	2.08611	5.08681	1.56482	2.06459	6.28432	1	0.901189	1.05586	0.891156	1.75236	1.13106	1	1.6272	0.909159	0.489887	0.889846	0.365409	1	0.855239	2.08543	0.641525	0.846416	2.57637	ath-miR156b-3p	1	1.12787	1.35015	0.674189	1.16287	1.35761
	ath-miR156c-5p	UGACAGAAGAGAGUGAGCAC	4565.68	3760.79	4066.8	4087.44	2409.35	1935.58	4220.26	3622.13	3951.51	3373.72	2660.02	1815.52	76467.3	73933.9	74851.3	69740.7	64858	66788.1	1	0.823709	0.890733	0.895253	0.527708	0.423942	1	0.858272	0.936319	0.799409	0.630297	0.430192	1	0.96687	0.978867	0.912033	0.848179	0.87342	ath-miR156c-5p	1	0.88295	0.935306	0.868898	0.668728	0.575851
	ath-miR156c-3p	GCUCACUGCUCUAUCUGUCAGA	20.3468	19.0944	26.9773	17.1003	33.125	29.7552	18.153	29.6232	26.806	22.3463	23.2005	19.7015	6.27227	4.17223	8.31498	2.57077	3.94701	12.9614	1	0.938449	1.32588	0.840443	1.62802	1.4624	1	1.63187	1.47667	1.231	1.27806	1.0853	1	0.665186	1.32567	0.409863	0.62928	2.06646	ath-miR156c-3p	1	1.0785	1.37607	0.827103	1.17845	1.53806
	ath-miR156d-5p	UGACAGAAGAGAGUGAGCAC	4649.74	3824.71	4116.9	4140.18	2452.64	1971.04	4270.94	3663.74	3996.68	3407.51	2695.8	1842.66	77496.6	74888.8	75721.2	70727.7	65872.6	68155.7	1	0.822563	0.885404	0.89041	0.527477	0.423902	1	0.85783	0.935783	0.797836	0.631196	0.431441	1	0.96635	0.977091	0.912656	0.850007	0.879468	ath-miR156d-5p	1	0.882248	0.93276	0.866968	0.66956	0.57827
	ath-miR156e	UGACAGAAGAGAGUGAGCAC	4557.38	3754.14	4058.61	4080.95	2406.95	1934.94	4212.72	3614.78	3944.84	3369.22	2656.93	1813.93	76478.6	73948.5	74864.4	69745.4	64857.7	66784.4	1	0.823749	0.890557	0.895459	0.528143	0.424572	1	0.858065	0.936412	0.799774	0.630693	0.430584	1	0.966917	0.978893	0.911959	0.84805	0.873243	ath-miR156e	1	0.88291	0.935288	0.869064	0.668962	0.576133
	ath-miR156f-5p	UGACAGAAGAGAGUGAGCAC	4557.38	3754.14	4058.61	4080.95	2406.95	1934.94	4212.72	3614.78	3944.84	3369.22	2656.93	1813.93	76478.6	73948.5	74864.4	69745.4	64857.7	66784.4	1	0.823749	0.890557	0.895459	0.528143	0.424572	1	0.858065	0.936412	0.799774	0.630693	0.430584	1	0.966917	0.978893	0.911959	0.84805	0.873243	ath-miR156f-5p	1	0.88291	0.935288	0.869064	0.668962	0.576133
	ath-miR156f-3p	GCUCACUCUCUAUCCGUCACC	478.618	403.584	596.283	399.371	741.199	515.93	312.605	490.039	508.137	389.372	422.365	303.869	56.915	45.0387	69.4545	32.47	32.8513	69.4081	1	0.843227	1.24584	0.834425	1.54862	1.07796	1	1.5676	1.62549	1.24557	1.35111	0.972053	1	0.791331	1.22032	0.570499	0.577199	1.2195	ath-miR156f-3p	1	1.06738	1.36388	0.883498	1.15898	1.08984
	ath-miR156g	CGACAGAAGAGAGUGAGCAC	311.683	262.734	267.908	308.206	165.935	136.236	294.159	255.986	290.34	230.586	194.657	122.787	281.014	267.156	266.322	313.748	322.286	260.236	1	0.842952	0.859553	0.988845	0.532384	0.437099	1	0.870231	0.98702	0.783882	0.661743	0.417419	1	0.950687	0.947718	1.11648	1.14687	0.92606	ath-miR156g	1	0.887956	0.93143	0.96307	0.780331	0.593526
	ath-miR156h	UGACAGAAGAAAGAGAGCAC	1.41357	0.896994	0.993573	1.35711	1.00162	0.967509	1.126	0.698922	0.782512	0.792516	0.897448	1.32755	50.2136	50.393	47.3763	49.9037	41.46	50.1309	1	0.634561	0.702883	0.960061	0.708577	0.684445	1	0.620712	0.694948	0.703833	0.797024	1.17899	1	1.00357	0.943496	0.993829	0.825673	0.998353	ath-miR156h	1	0.752949	0.780442	0.885907	0.777091	0.953931
	ath-miR156i	UGACAGAAGAGAGAGAGCAG	0.812533	0.758068	0.744658	0.795589	0.378469	0.318034	0.544589	0.53692	0.645696	0.480057	0.485071	0.288464	2.92067	2.87991	3.18806	3.05586	2.96937	2.62539	1	0.932968	0.916465	0.979147	0.465789	0.391411	1	0.985919	1.18566	0.881503	0.89071	0.529691	1	0.986043	1.09155	1.04629	1.01667	0.898898	ath-miR156i	1	0.96831	1.06456	0.96898	0.791058	0.606667
	ath-miR156j	UGACAGAAGAGAGAGAGCAC	4.19519	3.29299	4.05286	4.34299	2.43394	1.17084	4.20683	3.27773	4.0729	2.12875	2.14545	1.49449	150.987	138.535	140.202	159.956	154.345	155.094	1	0.784946	0.966073	1.03523	0.580174	0.279092	1	0.779143	0.968163	0.506022	0.509992	0.355253	1	0.917523	0.928566	1.0594	1.02224	1.0272	ath-miR156j	1	0.827204	0.954267	0.866884	0.704135	0.553847
miR157	ath-miR157a-3p	GCUCUCUAGCCUUCUGUCAUC	5.45482	4.94806	7.82204	5.48787	17.1706	18.2479	5.0066	6.61232	8.45038	7.73028	12.8741	10.1269	469.665	502.245	362.411	440.57	334.838	838.115	1	0.907099	1.43397	1.00606	3.14779	3.34528	1	1.32072	1.68785	1.54402	2.57142	2.02272	1	1.06937	0.771636	0.938052	0.71293	1.78449	ath-miR157a-3p	1	1.09906	1.29782	1.16271	2.14405	2.38416
	ath-miR157a-5p	UUGACAGAAGAUAGAGAGCAC	87.014	94.5872	76.2916	128.736	101.913	193.763	67.7325	62.2126	98.6373	98.7481	113.887	240.522	11604.3	11728.1	11447.7	11760.8	12832	19280.1	1	1.08703	0.876774	1.47949	1.17122	2.22681	1	0.918505	1.45628	1.45791	1.68142	3.55107	1	1.01067	0.986509	1.01349	1.1058	1.66146	ath-miR157a-5p	1	1.0054	1.10652	1.31696	1.31948	2.47978
	ath-miR157b-5p	UUGACAGAAGAUAGAGAGCAC	87.014	94.5872	76.2916	128.736	101.913	193.763	67.7325	62.2126	98.6373	98.7481	113.887	240.522	11604.3	11728.1	11447.7	11760.8	12832	19280.1	1	1.08703	0.876774	1.47949	1.17122	2.22681	1	0.918505	1.45628	1.45791	1.68142	3.55107	1	1.01067	0.986509	1.01349	1.1058	1.66146	ath-miR157b-5p	1	1.0054	1.10652	1.31696	1.31948	2.47978
	ath-miR157b-3p	GCUCUCUAGCCUUCUGUCAUC	5.58868	4.94806	7.82204	5.48787	17.2422	18.2479	5.0066	6.67844	8.51229	7.73028	12.8741	10.1269	469.665	502.245	362.411	440.57	334.838	838.115	1	0.885372	1.39962	0.981962	3.0852	3.26515	1	1.33393	1.70022	1.54402	2.57142	2.02272	1	1.06937	0.771636	0.938052	0.71293	1.78449	ath-miR157b-3p	1	1.09622	1.29049	1.15468	2.12318	2.35745
	ath-miR157c-3p	GCUCUCUAUACUUCUGUCACC	1.60633	1.39561	2.50305	3.57773	4.65038	7.15018	1.35663	1.91757	2.60012	3.57282	2.92129	5.2169	0.406536	0.481411	0.195647	0.782409	0.971572	3.19827	1	0.868818	1.55825	2.22727	2.89504	4.45127	1	1.41349	1.91661	2.6336	2.15335	3.8455	1	1.18418	0.481253	1.92457	2.38988	7.86712	ath-miR157c-3p	1	1.15549	1.3187	2.26182	2.47942	5.38796
	ath-miR157c-5p	UUGACAGAAGAUAGAGAGCAC	121.996	133.87	117.444	202.14	156.996	267.167	96.5582	93.2628	139.517	150.738	172.871	323.379	11648.3	11764.3	11487.3	11833.2	12950.5	19657.3	1	1.09733	0.962683	1.65694	1.28689	2.18996	1	0.965871	1.4449	1.56111	1.79033	3.34906	1	1.00996	0.986177	1.01587	1.11179	1.68757	ath-miR157c-5p	1	1.02439	1.13125	1.41131	1.39634	2.40886
	ath-miR157d	UGACAGAAGAUAGAGAGCAC	7.73781	11.2759	9.98092	14.5838	13.2579	13.2591	9.0235	13.7054	13.6952	6.82928	8.69458	11.5705	104.281	100.919	101.74	104.588	118.981	179.738	1	1.45724	1.28989	1.88474	1.71339	1.71355	1	1.51885	1.51772	0.756832	0.963549	1.28226	1	0.967761	0.975638	1.00295	1.14097	1.7236	ath-miR157d	1	1.31462	1.26108	1.21484	1.27263	1.57314
miR158	ath-miR158a-3p	UCCCAAAUGUAGACAAAGCA	14658.9	15590.3	12131.9	15387.4	7651.41	6133.78	11575.2	8227.21	11698.8	10260.6	7814.09	7782.27	26178.6	44681.7	19855.3	35899.1	24995.5	17532.1	1	1.06354	0.827617	1.0497	0.521964	0.418434	1	0.710763	1.01068	0.886429	0.675072	0.672323	1	1.7068	0.758454	1.37131	0.954807	0.669709	ath-miR158a-3p	1	1.16037	0.865584	1.10248	0.717281	0.586822
	ath-miR158a-5p	CUUUGUCUACAAUUUUGGAAA	2.40949	1.33217	1.32106	2.0011	1.21625	1.71306	1.48583	0.991848	1.73341	2.53345	1.56255	1.16613	0.464613	0.427921	0.342381	0.502977	0.667956	0.67332	1	0.552884	0.548272	0.830508	0.504776	0.710966	1	0.667538	1.16663	1.70508	1.05164	0.784835	1	0.921027	0.736918	1.08257	1.43766	1.44921	ath-miR158a-5p	1	0.713817	0.817273	1.20605	0.998025	0.981669
	ath-miR158b	CCCCAAAUGUAGACAAAGCA	210.395	239.886	184.948	235.342	127.385	105.428	216.866	131.486	197.021	144.179	117.769	123.733	57.2345	95.3996	44.3139	84.8075	61.9681	40.0064	1	1.14017	0.879049	1.11857	0.605454	0.501095	1	0.606299	0.90849	0.664831	0.543048	0.570548	1	1.66682	0.774253	1.48176	1.08271	0.698992	ath-miR158b	1	1.13776	0.85393	1.08839	0.743736	0.590211
miR159	ath-miR159a	UUUGGAUUGAAGGGAGCUCUA	9556.45	9961.61	6734.76	6833.11	4239.41	8639.42	6767.84	5050.08	7968.53	6000.38	4505.28	9202.35	102.829	211.42	180.875	356.597	132.301	191.297	1	1.0424	0.704735	0.715027	0.443618	0.904041	1	0.746187	1.17741	0.886603	0.665689	1.35972	1	2.05603	1.75899	3.46785	1.28661	1.86034	ath-miR159a	1	1.28154	1.21371	1.68983	0.798638	1.3747
	ath-miR159b-3p	UUUGGAUUGAAGGGAGCUCUU	3273.07	3039.28	2409.31	2464.89	1744.06	2413.36	2253.66	1814.34	2586.1	2007.31	1741.66	2419.7	20.6218	34.9558	34.7273	70.5146	31.4395	34.442	1	0.928573	0.736103	0.753083	0.53285	0.737339	1	0.805062	1.14751	0.890685	0.772815	1.07368	1	1.69509	1.684	3.41941	1.52457	1.67017	ath-miR159b-3p	1	1.14291	1.1892	1.68773	0.943412	1.1604
	ath-miR159c	UUUGGAUUGAAGGGAGCUCCU	75.3802	72.7193	59.0825	78.311	142.23	311.12	53.4898	41.046	63.1872	63.6936	141.338	271.033	8.5419	7.67583	11.9344	13.4267	12.342	8.12641	1	0.9647	0.783793	1.03888	1.88684	4.12735	1	0.76736	1.18129	1.19076	2.64233	5.06701	1	0.898609	1.39716	1.57186	1.44488	0.951358	ath-miR159c	1	0.87689	1.12075	1.26717	1.99135	3.3819
miR160	ath-miR160a-5p	UGCCUGGCUCCCUGUAUGCCA	21.3842	22.3722	19.2825	24.2054	18.7682	19.1915	24.7423	22.0303	24.4844	22.7796	22.4416	26.8008	30.4612	14.2995	21.1215	21.8236	22.7512	14.514	1	1.0462	0.901718	1.13193	0.877667	0.897463	1	0.890389	0.989579	0.920676	0.907016	1.0832	1	0.469434	0.693391	0.716441	0.746891	0.476475	ath-miR160a-5p	1	0.802008	0.861563	0.923016	0.843858	0.819045
	ath-miR160b	UGCCUGGCUCCCUGUAUGCCA	7.63005	8.98707	7.11493	8.28759	6.85609	7.12561	9.10878	8.97093	10.6481	8.13108	7.97105	8.84848	21.982	10.2877	16.5483	16.2909	13.2176	4.2739	1	1.17785	0.932488	1.08618	0.898565	0.933887	1	0.984867	1.16899	0.892665	0.875096	0.971423	1	0.468008	0.752811	0.741101	0.601294	0.194427	ath-miR160b	1	0.876909	0.951431	0.906648	0.791651	0.699913
	ath-miR160c-3p	CGUACAAGGAGUCAAGCAUGA	13.3861	12.6239	9.5255	10.5513	10.3024	13.8535	10.7238	7.4058	10.4005	8.70468	12.5004	9.57455	158.723	168.815	125.703	122.391	173.911	187.071	1	0.943063	0.711599	0.788228	0.769636	1.03492	1	0.690594	0.969849	0.811716	1.16567	0.892831	1	1.06358	0.791963	0.771097	1.09569	1.1786	ath-miR160c-3p	1	0.899078	0.82447	0.790347	1.01033	1.03545
	ath-miR160c-5p	UGCCUGGCUCCCUGUAUGCCA	21.3173	22.3722	19.213	24.2054	18.7324	19.1171	24.6777	22.0303	24.3606	22.7472	22.3737	26.4632	30.4321	14.0855	20.7791	21.7957	22.6905	14.3176	1	1.04949	0.901288	1.13548	0.878745	0.896787	1	0.89272	0.987152	0.92177	0.906637	1.07235	1	0.462851	0.682802	0.716206	0.745609	0.470476	ath-miR160c-5p	1	0.801686	0.857081	0.924487	0.843664	0.813205
miR161	ath-miR161.2	UCAAUGCAUUGAAAGUGACUA	74.0918	107.842	66.6785	108.059	80.2727	69.4909	75.4543	39.0127	68.5317	61.0627	68.3447	103.724	287.886	396.415	303.203	310.616	285.156	329.478	1	1.45552	0.899945	1.45845	1.08342	0.937902	1	0.517037	0.908255	0.809268	0.905776	1.37466	1	1.37699	1.05321	1.07896	0.99052	1.14447	ath-miR161.2	1	1.11652	0.953802	1.11556	0.99324	1.15235
	ath-miR161.1	UGAAAGUGACUACAUCGGGGU	1778.47	1752.56	1588.74	1347.77	1400.91	1348.7	1790.55	1499.34	1897.47	1473.49	1189.03	1647.68	2652.76	2427.38	2983.22	2653.09	2526.51	2426.76	1	0.985433	0.89332	0.757826	0.787705	0.75835	1	0.837363	1.05971	0.822927	0.66406	0.920208	1	0.915038	1.12457	1.00012	0.952408	0.914803	ath-miR161.1	1	0.912611	1.02587	0.860292	0.801391	0.864454
miR162	ath-miR162a-3p	UCGAUAAACCUCUGCAUCCAG	473.364	422.139	393.605	369.203	265.179	145.089	536.287	439.752	470.931	350.169	304.901	210.241	82.3816	176.865	54.3897	161.428	85.3465	43.9061	1	0.891785	0.831506	0.779956	0.560201	0.306506	1	0.819994	0.878132	0.65295	0.568541	0.392031	1	2.1469	0.660217	1.95951	1.03599	0.532959	ath-miR162a-3p	1	1.28623	0.789951	1.13081	0.721577	0.410499
	ath-miR162a-5p	UGGAGGCAGCGGUUCAUCGAUC	2.71068	2.85465	2.67688	2.4559	1.32357	0.67033	4.42519	3.40534	2.63107	2.79329	1.32477	0.767191	17.1907	16.2075	15.1137	14.251	12.9644	12.2039	1	1.05311	0.987531	0.906009	0.488281	0.247293	1	0.769537	0.594568	0.631226	0.299371	0.173369	1	0.942808	0.87918	0.828997	0.754154	0.709916	ath-miR162a-5p	1	0.921819	0.820426	0.788744	0.513935	0.376859
	ath-miR162b-3p	UCGAUAAACCUCUGCAUCCAG	473.297	421.568	393.118	369.021	264.821	145.015	536.158	439.422	470.621	349.779	304.698	210.241	82.4397	176.865	54.3408	161.428	85.3465	43.9061	1	0.890705	0.830595	0.779682	0.559524	0.306392	1	0.819575	0.877766	0.65238	0.568298	0.392125	1	2.14539	0.659158	1.95813	1.03526	0.532584	ath-miR162b-3p	1	1.28522	0.789173	1.13006	0.721028	0.410367
	ath-miR162b-5p	UGGAGGCAGCGGUUCAUCGAUC	0.368116	0.38062	0.312882	0.515435	0.250405	0.223443	0.807516	0.892663	0.711937	0.974405	0.305717	0.214814	17.8876	17.6517	16.043	15.257	14.8468	11.9234	1	1.03397	0.849953	1.4002	0.680234	0.606991	1	1.10544	0.881639	1.20667	0.378589	0.266018	1	0.986814	0.89688	0.852936	0.830008	0.666572	ath-miR162b-5p	1	1.04207	0.876157	1.15327	0.62961	0.513194
miR163	ath-miR163	UUGAAGAGGACUUGGAACUUCGAU	1.5394	8.56394	29.2718	46.5104	54.5168	81.7057	1.03362	5.75272	30.5823	36.7026	51.3604	60.516	0.0580766	1.55121	3.91293	15.3129	8.01547	22.1073	1	5.56318	19.0151	30.2134	35.4144	53.0765	1	5.5656	29.5876	35.5088	49.6898	58.5477	1	26.7098	67.3754	263.667	138.016	380.658	ath-miR163	1	12.6129	38.6594	109.796	74.3733	164.094
miR164	ath-miR164a	UGGAGAAGCAGGGCACGUGCA	0.256343	0.158592	0.335826	0.576074	0.691834	0.558608	0.387608	0.429801	0.237106	0.465765	1.00751	0.992439	170.164	110.787	118.692	111.931	119.271	140.453	1	0.61867	1.31007	2.24728	2.69886	2.17914	1	1.10886	0.611717	1.20164	2.5993	2.56042	1	0.651059	0.697516	0.657781	0.700915	0.825395	ath-miR164a	1	0.792861	0.8731	1.3689	1.99969	1.85499
	ath-miR164b-3p	CAUGUGCCCAUCUUCACCAUC	0.870093	0.444056	0.417175	0.788312	0.143089	0.446886	0.581411	0.595109	0.680983	0.714563	0.339685	0.613753	0.0580766	0.374431	0.0489116	0.279432	0.18217	0.16833	1	0.510355	0.479461	0.906009	0.164452	0.513608	1	1.02356	1.17126	1.22902	0.584243	1.05563	1	6.44719	0.842192	4.81143	3.13672	2.89841	ath-miR164b-3p	1	2.66037	0.830971	2.31549	1.29514	1.48922
	ath-miR164b-5p	UGGAGAAGCAGGGCACGUGCA	0.256343	0.158592	0.335826	0.515435	0.763378	0.558608	0.387608	0.429801	0.299014	0.530726	1.10941	0.992439	171.587	111.696	119.573	113.719	121.062	142.136	1	0.61867	1.31007	2.01073	2.97796	2.17914	1	1.10886	0.771434	1.36923	2.8622	2.56042	1	0.65096	0.696863	0.662748	0.705543	0.828361	ath-miR164b-5p	1	0.792828	0.926121	1.34757	2.1819	1.85598
miR165	ath-miR165a-5p	GGAAUGUUGUCUGGAUCGAGG	33.1974	26.9352	31.8958	28.6115	22.0886	12.6581	31.6682	36.4087	34.0578	34.1756	22.8724	12.3291	36.8205	35.5249	37.5314	45.1003	43.5993	50.1808	1	0.811364	0.960793	0.861859	0.665371	0.381297	1	1.14969	1.07546	1.07918	0.722251	0.38932	1	0.964812	1.0193	1.22487	1.1841	1.36285	ath-miR165a-5p	1	0.97529	1.01852	1.0553	0.857241	0.711155
	ath-miR165a-3p	UCGGACCAGGCUUCAUCCCCC	15130.9	15713	16594.8	14789.9	11870.2	11562.6	17555.3	18829.4	16615.3	16142.1	13603.6	10952.7	740.753	1026.24	1040.25	938.98	779.011	1074.21	1	1.03847	1.09675	0.977459	0.784502	0.764166	1	1.07257	0.946454	0.919501	0.7749	0.623894	1	1.3854	1.40431	1.2676	1.05165	1.45016	ath-miR165a-3p	1	1.16548	1.14917	1.05485	0.87035	0.946073
	ath-miR165b	UCGGACCAGGCUUCAUCCCCC	13738.8	14420.7	15108.4	13591.3	10904.5	10568	16442	17651.1	15464.6	15035.5	12712.9	10154.4	731.239	1015.48	1028.7	927.825	769.861	1058.81	1	1.04964	1.09969	0.989262	0.7937	0.769211	1	1.07353	0.940556	0.914457	0.773197	0.617588	1	1.38871	1.40679	1.26884	1.05282	1.44797	ath-miR165b	1	1.17063	1.14901	1.05752	0.873238	0.944922
miR166	ath-miR166a-3p	UCGGACCAGGCUUCAUUCCCC	66647	64435.8	65555.4	59315.1	43043	37241.9	69735	77312.6	63871.2	62107.7	48004	35251.4	4662.5	5836.18	6105.57	4665.22	3683.05	5111.93	1	0.966823	0.983622	0.88999	0.645836	0.558794	1	1.10866	0.915912	0.890624	0.688377	0.505505	1	1.25173	1.30951	1.00058	0.789931	1.09639	ath-miR166a-3p	1	1.10907	1.06968	0.927066	0.708048	0.720231
	ath-miR166a-5p	GGACUGUUGUCUGGCUCGAGG	213.435	174.415	161.829	118.641	86.0249	68.6678	221.413	199.733	172.545	120.021	82.4416	62.6157	48.0682	48.1668	43.0667	37.9284	28.1859	27.316	1	0.817178	0.758209	0.555864	0.403049	0.321727	1	0.902083	0.77929	0.542067	0.372343	0.2828	1	1.00205	0.895949	0.789053	0.586373	0.568276	ath-miR166a-5p	1	0.907103	0.81115	0.628995	0.453922	0.390934
	ath-miR166b-3p	UCGGACCAGGCUUCAUUCCCC	42202.3	41702.3	42296.5	38547.5	27372.6	24203.6	47451.3	52597.5	41904	41913.7	31584.8	23057.3	3833.85	4862.91	5101.84	3839.79	2973.92	4170.09	1	0.988153	1.00223	0.913399	0.648603	0.573514	1	1.10845	0.883095	0.883299	0.665626	0.485914	1	1.26841	1.33074	1.00155	0.775699	1.0877	ath-miR166b-3p	1	1.12167	1.07202	0.932748	0.696643	0.71571
	ath-miR166b-5p	GGACUGUUGUCUGGCUCGAGG	213.435	174.415	161.829	118.641	86.0249	68.6678	221.413	199.733	172.545	120.021	82.4416	62.6157	48.0682	48.1668	43.0667	37.9284	28.1859	27.316	1	0.817178	0.758209	0.555864	0.403049	0.321727	1	0.902083	0.77929	0.542067	0.372343	0.2828	1	1.00205	0.895949	0.789053	0.586373	0.568276	ath-miR166b-5p	1	0.907103	0.81115	0.628995	0.453922	0.390934
	ath-miR166c	UCGGACCAGGCUUCAUUCCCC	42428.9	41903.9	42497.4	38724.7	27501.8	24312.3	47653.8	52812.3	42070.5	42093.3	31719.4	23162.3	3836.64	4866.15	5104.99	3843.08	2976.44	4173.03	1	0.987627	1.00161	0.912695	0.648186	0.573012	1	1.10825	0.882837	0.883316	0.665622	0.486054	1	1.26834	1.33059	1.00168	0.775794	1.08768	ath-miR166c	1	1.12141	1.07168	0.932563	0.696534	0.715582
	ath-miR166d	UCGGACCAGGCUUCAUUCCCC	42426.5	41902.5	42496.2	38723.8	27500.8	24311.9	47652.9	52811.9	42068.9	42091.6	31718.8	23161.7	3836.03	4865.69	5104.28	3842.32	2975.69	4172.32	1	0.98765	1.00164	0.912727	0.648199	0.573037	1	1.10826	0.88282	0.883295	0.665622	0.48605	1	1.26842	1.33062	1.00164	0.775722	1.08767	ath-miR166d	1	1.12144	1.07169	0.932554	0.696515	0.715585
	ath-miR166e-3p	UCGGACCAGGCUUCAUUCCCC	42135.9	41632.2	42226.9	38486.9	27328	24164.5	47373.2	52516.1	41839.7	41848.6	31541.6	23023.9	3837.22	4864.22	5102.48	3843.94	2975.45	4172.99	1	0.988046	1.00216	0.913401	0.648568	0.573491	1	1.10856	0.883193	0.883381	0.66581	0.486011	1	1.26764	1.32973	1.00175	0.775418	1.0875	ath-miR166e-3p	1	1.12142	1.0717	0.932844	0.696599	0.715668
	ath-miR166e-5p	GGAAUGUUGUCUGGCACGAGG	6.7546	4.54206	4.48394	3.39581	3.16512	1.61028	9.41305	8.19597	5.86946	3.60075	2.83094	2.29421	18.0037	10.9195	10.4182	9.50068	5.89016	8.33233	1	0.67244	0.663835	0.50274	0.468587	0.238398	1	0.870703	0.623545	0.382528	0.300746	0.243726	1	0.606511	0.578667	0.527706	0.327163	0.462811	ath-miR166e-5p	1	0.716551	0.622016	0.470991	0.365499	0.314978
	ath-miR166f	UCGGACCAGGCUUCAUUCCCC	42134.6	41631.1	42226.2	38486.5	27327.6	24164.3	47372.3	52514.4	41838.9	41847.8	31541.3	23023.7	3837.03	4864.03	5102.14	3843.82	2975.48	4172.86	1	0.98805	1.00217	0.913417	0.648578	0.573503	1	1.10855	0.883193	0.883383	0.665818	0.486017	1	1.26765	1.32971	1.00177	0.775465	1.08753	ath-miR166f	1	1.12142	1.07169	0.932856	0.69662	0.715682
	ath-miR166g	UCGGACCAGGCUUCAUUCCCC	42359.9	41832.8	42426.8	38663.4	27456.2	24272.9	47574.8	52730.7	42004.6	42026.4	31675.6	23128.3	3839.42	4867.05	5104.98	3846.47	2977.23	4175.22	1	0.987555	1.00158	0.912734	0.648164	0.573015	1	1.10837	0.882918	0.883375	0.665806	0.486146	1	1.26765	1.32962	1.00184	0.775437	1.08746	ath-miR166g	1	1.12119	1.07137	0.932649	0.696469	0.715542
miR167	ath-miR167a-3p	GAUCAUGUUCGCAGUUUCACC	2.40949	2.47403	2.50305	3.03197	3.43413	2.97924	1.87344	2.24819	3.09538	3.31298	2.71748	2.70051	2.03268	1.81866	3.17926	3.01786	2.67182	7.12597	1	1.02679	1.03883	1.25835	1.42525	1.23646	1	1.20003	1.65225	1.7684	1.45053	1.44148	1	0.894712	1.56407	1.48467	1.31443	3.5057	ath-miR167a-3p	1	1.04051	1.41838	1.5038	1.39674	2.06121
	ath-miR167a-5p	UGAAGCUGCCAGCAUGAUCUA	38.0719	34.6573	28.2462	34.9235	46.0924	33.0078	36.6399	20.3606	37.3457	28.2629	39.6698	24.7447	7231.41	6022.45	8941.4	4754.22	6022.18	7453.04	1	0.910312	0.741918	0.917302	1.21067	0.866985	1	0.555696	1.01926	0.77137	1.08269	0.675348	1	0.832819	1.23647	0.65744	0.832781	1.03065	ath-miR167a-5p	1	0.766276	0.999216	0.782037	1.04205	0.85766
	ath-miR167b	UGAAGCUGCCAGCAUGAUCUA	40.1133	36.719	29.8454	36.2272	47.3802	35.2422	38.1257	21.8154	38.9863	29.5946	41.4362	26.7087	7237.97	6019.46	8930.83	4751.95	6030.62	7458.82	1	0.915382	0.744028	0.903122	1.18116	0.878567	1	0.572195	1.02257	0.776238	1.08683	0.700543	1	0.83165	1.23389	0.656531	0.833192	1.03051	ath-miR167b	1	0.773076	1.00016	0.77863	1.03373	0.869874
	ath-miR167c-3p	UAGGUCAUGCUGGUAGUUUCACC	1.60633	1.58592	1.182	1.03087	1.50243	1.71306	1.29203	2.31431	1.48578	1.55905	1.69843	2.88464	0.987302	1.0698	0.342381	0.391204	0.303616	1.00998	1	0.987294	0.735839	0.641756	0.935321	1.06645	1	1.79123	1.14996	1.20667	1.31455	2.23265	1	1.08356	0.346785	0.396236	0.307521	1.02297	ath-miR167c-3p	1	1.28736	0.744196	0.748221	0.852463	1.44069
	ath-miR167c-5p	UAAGCUGCCAGCAUGAUCUUG	2.98977	3.53152	1.62837	3.12778	3.15367	2.68132	2.71325	1.75755	3.49283	1.69417	2.72292	1.22751	83.7999	68.677	99.2745	51.2992	65.6619	86.2646	1	1.1812	0.544648	1.04616	1.05482	0.89683	1	0.647766	1.28732	0.624404	1.00356	0.452411	1	0.819536	1.18466	0.612163	0.783556	1.02941	ath-miR167c-5p	1	0.882834	1.00554	0.760909	0.947313	0.792885
	ath-miR167d	UGAAGCUGCCAGCAUGAUCUGG	264.921	257.056	217.91	208.362	175.242	136.127	283.901	195.036	260.233	243.228	207.417	173.242	155.118	123.344	184.886	101.084	127.539	148.154	1	0.970311	0.822547	0.786505	0.661487	0.513839	1	0.686984	0.916634	0.856733	0.730597	0.61022	1	0.795162	1.19191	0.651662	0.822206	0.955105	ath-miR167d	1	0.817486	0.977029	0.764967	0.738097	0.693055
miR168	ath-miR168a-5p	UCGCUUGGUGCAGGUCGGGAA	370.76	328.348	398.333	380.452	322.093	149.781	480.31	472.086	513.028	470.735	329.665	170.132	1790.15	1963.92	2751.96	2907.4	3160.98	3349.71	1	0.885607	1.07437	1.02614	0.868736	0.403985	1	0.982878	1.06812	0.980064	0.686357	0.354213	1	1.09707	1.53728	1.62411	1.76576	1.87119	ath-miR168a-5p	1	0.988517	1.22659	1.2101	1.10695	0.876462
	ath-miR168a-3p	CCCGCCUUGCAUCAACUGAAU	300.584	294.029	424.233	465.832	292.688	161.959	781.417	976.772	1122.91	1106.73	721.559	357.542	101.866	70.2592	90.78	89.0549	95.0015	123.077	1	0.978192	1.41136	1.54976	0.973731	0.538815	1	1.25	1.43702	1.41631	0.923399	0.457556	1	0.68972	0.891168	0.874233	0.93261	1.20822	ath-miR168a-3p	1	0.972638	1.24652	1.2801	0.943247	0.734865
	ath-miR168b-5p	UCGCUUGGUGCAGGUCGGGAA	331.472	284.64	345.908	330.242	277.091	128.033	443.746	430.429	464.988	425.068	292.979	146.319	1781.56	1954.07	2731.62	2894.83	3144.83	3329.51	1	0.858715	1.04355	0.99629	0.835941	0.386256	1	0.969989	1.04787	0.957908	0.660239	0.329735	1	1.09683	1.53328	1.62489	1.76521	1.86888	ath-miR168b-5p	1	0.97518	1.20823	1.19303	1.08713	0.861623
	ath-miR168b-3p	CCCGUCUUGUAUCAACUGAAU	9.90568	6.66084	6.15334	4.91179	4.43575	5.10195	6.46013	7.80253	6.84079	5.58659	4.55178	3.03808	0.522689	1.15004	0.391293	1.08978	0.819764	0.757485	1	0.672427	0.621193	0.495856	0.447799	0.515054	1	1.2078	1.05892	0.86478	0.704597	0.470281	1	2.20023	0.748615	2.08496	1.56836	1.44921	ath-miR168b-3p	1	1.36015	0.809578	1.14853	0.906918	0.811514
miR169	ath-miR169a-5p	CAGCCAAGGAUGACUUGCCGA	6.90051	10.5793	6.94945	8.02259	10.9506	10.8132	8.71923	5.14769	12.2298	10.8159	14.4482	7.98124	236.775	238.485	271.616	217.493	236.023	220.699	1	1.53312	1.00709	1.16261	1.58692	1.56701	1	0.590383	1.40263	1.24046	1.65705	0.915361	1	1.00722	1.14715	0.918562	0.996824	0.932104	ath-miR169a-5p	1	1.04358	1.18562	1.10721	1.4136	1.13816
	ath-miR169a-3p	GGCAAGUUGUCCUUGGCUAC	22.522	21.6953	19.6072	26.6207	22.5365	11.3211	25.0653	16.0679	24.9488	25.0747	18.1052	12.2751	27.4121	21.142	25.483	18.8337	15.4844	14.0836	1	0.963293	0.870581	1.18199	1.00064	0.502669	1	0.641043	0.995351	1.00037	0.722323	0.489723	1	0.771262	0.929623	0.687057	0.564875	0.513773	ath-miR169a-3p	1	0.791866	0.931851	0.956472	0.762613	0.502055
	ath-miR169b-3p	GGCAAGUUGUCCUUCGGCUACA	4.75205	4.63087	3.75458	3.33517	3.86339	2.23443	2.97166	3.50453	4.27162	2.07873	3.6686	1.96401	4.23959	4.06525	4.45096	2.96198	5.04003	5.55489	1	0.974501	0.790097	0.701838	0.812995	0.470204	1	1.17932	1.43745	0.699519	1.23453	0.660914	1	0.958877	1.04986	0.698647	1.1888	1.31024	ath-miR169b-3p	1	1.03757	1.09247	0.700001	1.07878	0.813787
	ath-miR169b-5p	CAGCCAAGGAUGACUUGCCGG	3.63833	3.9927	2.58092	3.10049	2.5806	3.28089	3.64803	2.45846	3.89832	4.24386	3.0232	5.11256	9.77371	11.5533	13.4277	10.9185	9.07266	8.6314	1	1.0974	0.709371	0.852175	0.709283	0.901758	1	0.673914	1.06861	1.16333	0.82872	1.40146	1	1.18208	1.37386	1.11713	0.928272	0.883124	ath-miR169b-5p	1	0.984465	1.05061	1.04421	0.822092	1.06211
	ath-miR169c	CAGCCAAGGAUGACUUGCCGG	4.21794	3.86583	3.06137	3.70689	3.06997	3.16917	4.79987	2.66807	4.52792	4.3309	3.20459	5.63425	6.2984	7.22544	6.35998	6.24753	5.68491	5.02184	1	0.916519	0.725797	0.878837	0.727835	0.751354	1	0.555863	0.943342	0.902296	0.667641	1.17383	1	1.14719	1.00978	0.991923	0.902595	0.79732	ath-miR169c	1	0.873189	0.892972	0.924352	0.766024	0.907503
	ath-miR169f-3p	GCAAGUUGACCUUGGCUCUGC	3.06741	2.93902	3.15176	4.68925	5.79509	6.95132	4.24236	2.27001	4.0859	4.72067	5.63878	7.78423	0.445447	0.619415	0.538028	0.670636	0.384378	0.28055	1	0.958142	1.0275	1.52873	1.88924	2.26618	1	0.535081	0.963119	1.11274	1.32916	1.83488	1	1.39055	1.20784	1.50553	0.862904	0.629816	ath-miR169f-3p	1	0.961257	1.06615	1.38234	1.36044	1.57696
	ath-miR169h	UAGCCAAGGAUGACUUGCCUG	2.33988	1.97161	1.30437	1.60573	1.57254	2.07355	1.52265	0.967382	2.5345	1.21736	2.46476	1.25635	0.998917	1.13452	0.94106	0.97354	0.768149	0.73953	1	0.842611	0.557451	0.686245	0.672061	0.886179	1	0.635327	1.66453	0.799498	1.61873	0.825108	1	1.13575	0.94208	0.974595	0.768982	0.740331	ath-miR169h	1	0.871231	1.05469	0.820113	1.01992	0.817206
	ath-miR169i	UAGCCAAGGAUGACUUGCCUG	2.36264	2.16192	1.46081	1.83859	1.63193	2.16665	1.61955	1.03351	2.78708	1.26608	2.56666	1.23057	6.28389	6.89808	6.37025	4.56871	4.80807	4.83556	1	0.915045	0.618296	0.778193	0.690722	0.917049	1	0.638142	1.72089	0.781744	1.5848	0.759823	1	1.09774	1.01374	0.727051	0.765142	0.769517	ath-miR169i	1	0.883643	1.11764	0.762329	1.01355	0.815463
	ath-miR169j	UAGCCAAGGAUGACUUGCCUG	2.27898	1.93989	1.41422	1.56571	1.59615	2.05493	1.36696	0.901259	2.47259	1.21151	2.51571	1.2361	6.27924	6.85796	6.3458	4.48935	4.70666	4.82153	1	0.851212	0.620553	0.687024	0.700382	0.901692	1	0.659315	1.80882	0.886279	1.84036	0.904267	1	1.09216	1.0106	0.714951	0.749559	0.767853	ath-miR169j	1	0.867564	1.14666	0.762751	1.09677	0.857937
	ath-miR169k	UAGCCAAGGAUGACUUGCCUG	2.40681	1.97161	1.30437	1.60573	1.57254	2.14803	1.58725	0.967382	2.5345	1.21736	2.46476	1.25635	0.998917	1.13452	0.989971	0.97354	0.768149	0.73953	1	0.819179	0.541949	0.667161	0.653372	0.892481	1	0.609469	1.59678	0.766958	1.55284	0.791526	1	1.13575	0.991045	0.974595	0.768982	0.740331	ath-miR169k	1	0.854801	1.04326	0.802905	0.991733	0.808113
	ath-miR169l	UAGCCAAGGAUGACUUGCCUG	2.17858	1.77052	1.43161	1.54509	1.59615	2.02961	1.36696	0.879438	2.41068	1.2336	2.48174	1.20541	6.26937	6.85796	6.3458	4.54524	4.69694	4.82153	1	0.812693	0.657128	0.70922	0.732658	0.931621	1	0.643352	1.76353	0.902436	1.81551	0.881817	1	1.09388	1.01219	0.724991	0.74919	0.769062	ath-miR169l	1	0.849977	1.14428	0.778882	1.09912	0.860833
	ath-miR169m	UAGCCAAGGAUGACUUGCCUG	2.52996	2.22536	1.51296	1.71731	1.73924	2.07355	1.71646	1.09963	2.83351	1.34728	2.43079	1.30729	1.08603	1.48221	1.25899	1.15964	1.42578	0.879805	1	0.8796	0.598015	0.678788	0.687458	0.819598	1	0.640639	1.65079	0.784918	1.41617	0.761624	1	1.36479	1.15925	1.06778	1.31284	0.810109	ath-miR169m	1	0.961678	1.13602	0.843828	1.13882	0.797111
	ath-miR169n	UAGCCAAGGAUGACUUGCCUG	2.27898	1.93989	1.41422	1.56571	1.59615	2.05493	1.36696	0.901259	2.47259	1.21151	2.51571	1.2361	6.27924	6.85796	6.3458	4.48935	4.70666	4.82153	1	0.851212	0.620553	0.687024	0.700382	0.901692	1	0.659315	1.80882	0.886279	1.84036	0.904267	1	1.09216	1.0106	0.714951	0.749559	0.767853	ath-miR169n	1	0.867564	1.14666	0.762751	1.09677	0.857937
miR170	ath-miR170-3p	UGAUUGAGCCGUGUCAAUAUC	1.5394	1.91896	1.04294	1.74338	2.02113	2.38339	1.46968	1.04144	2.53821	1.59153	2.10605	0.92063	1.65518	2.83497	2.29885	2.8502	2.11013	1.57108	1	1.24657	0.677499	1.13251	1.31294	1.54827	1	0.708618	1.72705	1.08291	1.433	0.626416	1	1.71279	1.38888	1.72199	1.27486	0.949188	ath-miR170-3p	1	1.22266	1.26448	1.31247	1.34027	1.04129
miR171	ath-miR171a-3p	UGAUUGAGCCGCGCCAAUAUC	19.1755	20.6962	15.2964	20.4506	29.1007	29.8297	15.5205	11.6542	25.3821	19.2607	29.5186	40.477	38.3596	48.5957	39.9853	48.5373	38.9084	46.6835	1	1.0793	0.797706	1.0665	1.51759	1.55561	1	0.750894	1.6354	1.24099	1.90192	2.60798	1	1.26685	1.04238	1.26532	1.01431	1.217	ath-miR171a-3p	1	1.03235	1.15849	1.19094	1.47794	1.79353
	ath-miR171b-5p	AGAUAUUAGUGCGGUUCAAUC	15.4609	10.2133	6.46622	7.82248	5.36582	6.7033	12.3065	6.54619	7.11937	5.84643	6.79371	4.11215	21.3722	22.3054	16.581	15.8438	18.3991	16.833	1	0.660589	0.418231	0.505953	0.347058	0.433565	1	0.531928	0.578503	0.475067	0.55204	0.334143	1	1.04366	0.775824	0.741327	0.860892	0.787612	ath-miR171b-5p	1	0.745394	0.590853	0.574116	0.586664	0.51844
	ath-miR171b-3p	UUGAGCCGUGCCAAUAUCACG	4.71858	4.10752	2.88546	3.56257	2.23576	2.01099	3.21391	3.45494	3.52873	2.72833	2.51367	1.9947	0.958264	1.23027	0.953777	1.39716	1.19928	1.15025	1	0.870499	0.611511	0.755008	0.47382	0.426185	1	1.07499	1.09796	0.848913	0.782122	0.620645	1	1.28386	0.995318	1.45801	1.25152	1.20035	ath-miR171b-3p	1	1.07645	0.901595	1.02064	0.83582	0.749061
	ath-miR171c-5p	AGAUAUUGGUGCGGUUCAAUC	1.20474	0.951549	0.764821	0.667034	0.643899	0.968254	1.06592	0.793478	0.742891	0.974405	0.679371	0.613753	3.94921	4.01176	3.08143	4.16353	4.49352	7.12597	1	0.789835	0.634841	0.553672	0.534469	0.803701	1	0.744406	0.696948	0.914144	0.637356	0.575796	1	1.01584	0.780266	1.05427	1.13783	1.8044	ath-miR171c-5p	1	0.850027	0.704018	0.840695	0.769884	1.0613
	ath-miR171c-3p	UUGAGCCGUGCCAAUAUCACG	4.71858	4.10752	2.88546	3.56257	2.23576	2.01099	3.21391	3.45494	3.52873	2.72833	2.51367	1.9947	0.958264	1.23027	0.953777	1.39716	1.19928	1.15025	1	0.870499	0.611511	0.755008	0.47382	0.426185	1	1.07499	1.09796	0.848913	0.782122	0.620645	1	1.28386	0.995318	1.45801	1.25152	1.20035	ath-miR171c-3p	1	1.07645	0.901595	1.02064	0.83582	0.749061
miR173	ath-miR173-5p	UUCGCUUGCAGAGAGAAAUCAC	4.48433	4.63087	3.82411	4.3054	3.00486	1.26618	4.78049	4.76087	3.90018	3.24802	3.26098	2.70051	687.743	612.943	568.793	563.39	519.062	594.149	1	1.03268	0.852772	0.960099	0.670081	0.282356	1	0.995895	0.815853	0.679431	0.682143	0.564903	1	0.891239	0.827044	0.819187	0.754733	0.863911	ath-miR173-5p	1	0.973271	0.831889	0.819573	0.702319	0.57039
	ath-miR173-3p	UGAUUCUCUGUGUAAGCGAAA	1.47247	1.33217	0.973409	0.970231	1.43089	0.521368	1.03362	0.396739	0.557168	0.454722	0.543496	0.675128	9.58264	10.1096	8.51062	7.60054	6.98317	7.2943	1	0.90472	0.661074	0.658916	0.971762	0.354078	1	0.383834	0.539045	0.439932	0.525818	0.653169	1	1.05499	0.88813	0.793158	0.728732	0.7612	ath-miR173-3p	1	0.781183	0.696083	0.630668	0.742104	0.589482
miR1886	ath-miR1886.1	UGAGAGAAGUGAGAUGAAAUC	0.937024	1.01499	1.182	0.788312	0.572355	0.372405	1.03362	1.19022	0.619076	0.779524	0.271748	0.552378	0.813072	1.12329	0.880409	0.502977	0.850126	1.17831	1	1.0832	1.26144	0.841294	0.610822	0.397434	1	1.1515	0.598939	0.754169	0.262909	0.534411	1	1.38154	1.08282	0.618613	1.04557	1.44921	ath-miR1886.1	1	1.20542	0.981065	0.738025	0.639768	0.793684
	ath-miR1886.2	UGAGAUGAAAUCUUUGAUUGG	7.69698	8.05645	5.97951	8.18632	2.50405	1.71306	6.39552	4.5625	6.12885	4.0925	2.58161	3.13014	10.6861	7.64908	10.0269	7.54465	8.31909	9.65092	1	1.0467	0.776865	1.06358	0.325329	0.222563	1	0.713389	0.958303	0.639901	0.403659	0.489427	1	0.715798	0.938312	0.706026	0.778497	0.903129	ath-miR1886.2	1	0.825297	0.89116	0.803167	0.502495	0.538373
miR1888a	ath-miR1888a	UAAGUUAAGAUUUGUGAAGAA	0.468512	0.507493	0.139058	0.303197	0.143089	0.0744811	0.452209	0.19837	0.433353	0.324802	0.339685	0.122751	1.07442	1.6047	2.02983	1.53687	1.1841	2.69328	1	1.0832	0.296809	0.647149	0.305411	0.158974	1	0.438668	0.958303	0.718256	0.751169	0.271447	1	1.49356	1.88924	1.43043	1.10209	2.50674	ath-miR1888a	1	1.00514	1.04812	0.931944	0.719557	0.979052
miR2111b	ath-miR2111b-3p	AUCCUCGGGAUACAGUUUACC	0.468512	0.888113	1.59917	0.848952	0.357722	0.148962	1.29203	0.925724	1.42387	1.36417	0.407622	0.92063	3.19421	2.03262	1.95647	1.17361	1.76097	1.62719	1	1.8956	3.4133	1.81202	0.763527	0.317948	1	0.716491	1.10205	1.05584	0.315491	0.712548	1	0.636346	0.612503	0.367419	0.551302	0.509418	ath-miR2111b-3p	1	1.08281	1.70928	1.07842	0.54344	0.513304
miR2933	ath-miR2933a	GAAAUCGGAGAGGAAAUUCGCC	0.323273	0.116089	0.353208	0.394156	0.309787	0.161624	0.312024	0.187129	0.258155	0.378719	0.243215	0.51678	1.56342	1.57796	2.07483	1.95602	1.6292	1.91223	1	0.359105	1.0926	1.21927	0.958282	0.499961	1	0.599725	0.827355	1.21375	0.779474	1.65622	1	1.0093	1.32711	1.25112	1.04208	1.2231	ath-miR2933a	1	0.656043	1.08236	1.22804	0.926611	1.12643
	ath-miR2933b	GAAAUCGGAGAGGAAAUUCGCC	0.323273	0.116089	0.353208	0.394156	0.309787	0.161624	0.312024	0.187129	0.258155	0.378719	0.243215	0.51678	1.56342	1.57796	2.07483	1.95602	1.6292	1.91223	1	0.359105	1.0926	1.21927	0.958282	0.499961	1	0.599725	0.827355	1.21375	0.779474	1.65622	1	1.0093	1.32711	1.25112	1.04208	1.2231	ath-miR2933b	1	0.656043	1.08236	1.22804	0.926611	1.12643
miR319	ath-miR319a	UUGGACUGAAGGGAGCUCCCU	1267.29	1273.6	1002.95	991.465	661.25	611.738	966.635	751.751	1123.36	838.935	632.643	569.997	4.01716	6.13371	4.78503	7.81459	3.70412	3.28243	1	1.00498	0.791413	0.782349	0.521782	0.482712	1	0.777699	1.16213	0.867892	0.65448	0.589671	1	1.52688	1.19115	1.9453	0.922075	0.817104	ath-miR319a	1	1.10318	1.04823	1.19851	0.699445	0.629829
	ath-miR319b	UUGGACUGAAGGGAGCUCCCU	668.785	694.453	558.608	588.895	421.648	394.439	518.722	381.858	609.124	467.46	390.567	367.044	2.63784	4.26156	2.73074	5.36956	2.26194	1.65524	1	1.03838	0.835258	0.880545	0.630468	0.589785	1	0.736151	1.17428	0.901175	0.75294	0.707592	1	1.61555	1.03522	2.03559	0.857498	0.6275	ath-miR319b	1	1.13003	1.01492	1.27244	0.746969	0.641626
	ath-miR319c	UUGGACUGAAGGGAGCUCCUU	249.389	263.243	211.999	383.015	377.892	325.371	184.777	125.752	244.617	283.833	363.227	407.418	1.20044	2.09521	1.28784	2.81276	0.910849	1.45886	1	1.05555	0.850076	1.53581	1.51527	1.30467	1	0.680559	1.32385	1.53608	1.96576	2.20492	1	1.74536	1.07281	2.3431	0.758761	1.21527	ath-miR319c	1	1.16049	1.08224	1.805	1.41326	1.57495
miR390	ath-miR390a-3p	CGCUAUCCAUCCUGAGUUUCA	1.13781	1.23701	1.21676	1.33407	1.35934	1.3779	1.13052	1.12409	0.990521	0.844484	1.15493	1.19682	1.88749	2.21984	1.98092	1.84425	2.24676	2.97383	1	1.08718	1.06938	1.17248	1.1947	1.21101	1	0.994314	0.876163	0.746986	1.02159	1.05864	1	1.17608	1.0495	0.977091	1.19034	1.57555	ath-miR390a-3p	1	1.08586	0.99835	0.96552	1.13554	1.28173
	ath-miR390a-5p	AAGCUCAGGAGGGAUAGCGCC	125.293	159.226	100.748	94.931	67.5736	60.3669	130.785	115.385	127.592	87.0143	67.2917	57.969	531.197	516.928	410.76	355.968	337.014	346.928	1	1.27082	0.804095	0.757669	0.539323	0.481804	1	0.882247	0.97558	0.665322	0.51452	0.443238	1	0.973138	0.773272	0.670124	0.634442	0.653106	ath-miR390a-5p	1	1.04207	0.850982	0.697705	0.562762	0.526049
	ath-miR390b-5p	AAGCUCAGGAGGGAUAGCGCC	125.494	159.289	100.748	95.0523	67.8598	60.5159	130.85	115.517	127.963	87.0793	67.6313	57.969	531.952	517.784	411.689	356.918	338.229	347.714	1	1.2693	0.802809	0.757424	0.54074	0.48222	1	0.882822	0.977937	0.66549	0.516862	0.443019	1	0.973365	0.773921	0.670959	0.635825	0.653655	ath-miR390b-5p	1	1.04183	0.851556	0.697958	0.564476	0.526298
	ath-miR390b-3p	CGCUAUCCAUCCUGAGUUCC	12.516	10.8794	7.19627	6.6097	2.00324	1.82479	11.7251	8.0009	6.25267	6.23619	4.28003	2.66983	3.62979	3.12917	2.42113	3.29729	1.94314	1.73941	1	0.869241	0.574968	0.528102	0.160055	0.145797	1	0.682372	0.533271	0.531865	0.365031	0.227701	1	0.862081	0.667016	0.908399	0.535333	0.479204	ath-miR390b-3p	1	0.804565	0.591752	0.656122	0.353473	0.284234
nuR393	ath-miR393a-3p	AUCAUGCUAUCUCUUUGGAUU	0.669303	0.444056	0.0695292	0.242558	0.286177	0.223443	0.0646013	0.0661232	0.433353	0.194881	0.0679371	0.0613753	0.348459	0.481411	0.29347	0.279432	0.607233	0.67332	1	0.663461	0.103883	0.362404	0.427575	0.333845	1	1.02356	6.70812	3.01667	1.05164	0.950064	1	1.38154	0.842192	0.801906	1.74262	1.93228	ath-miR393a-3p	1	1.02285	2.5514	1.39366	1.07394	1.07206
	ath-miR393b-3p	AUCAUGCGAUCUCUUUGGAUU	11.9805	9.45206	7.30057	9.94486	6.9398	7.96948	8.07516	5.28985	8.10989	6.56099	7.40514	6.44441	2.14883	2.62101	2.1032	2.34723	1.45736	1.45886	1	0.788952	0.60937	0.830087	0.579257	0.665203	1	0.655078	1.0043	0.812491	0.917027	0.798053	1	1.21974	0.978764	1.09233	0.678209	0.678908	ath-miR393b-3p	1	0.887923	0.864145	0.911634	0.724831	0.714055
miR394	ath-miR394a	UUGGCAUUCUGUCCACCUCC	7.9647	10.6891	8.69115	8.67144	10.3382	8.71429	7.65525	6.14946	10.8957	7.50292	8.59404	9.57455	11.8476	8.74563	5.64929	7.01373	1.66989	0.420825	1	1.34206	1.09121	1.08873	1.298	1.09411	1	0.803299	1.4233	0.980101	1.12263	1.25072	1	0.738176	0.476829	0.591995	0.140947	0.0355198	ath-miR394a	1	0.961177	0.997114	0.886943	0.853859	0.79345
	ath-miR394b-5p	UUGGCAUUCUGUCCACCUCC	8.03163	10.6256	8.55209	8.42888	10.2666	8.86325	7.78445	6.34782	10.8957	7.43796	8.25435	9.4518	11.9057	8.74563	5.60038	7.01373	1.66989	0.476935	1	1.32297	1.0648	1.04946	1.27827	1.10354	1	0.815449	1.39968	0.955489	1.06036	1.21419	1	0.734575	0.470395	0.589107	0.14026	0.0400594	ath-miR394b-5p	1	0.957666	0.978292	0.864686	0.826299	0.78593
miR395	ath-miR395a	CUGAAGUGUUUGGGGGAACUC	1.7181	0.718737	1.08952	1.10182	0.477201	0.273346	1.61503	1.12409	0.804799	0.995842	0.521077	0.449881	0.754995	0.864935	0.635851	1.0434	0.425063	0.318144	1	0.418332	0.634144	0.641301	0.277749	0.159098	1	0.69602	0.498318	0.616608	0.322642	0.278559	1	1.14562	0.842192	1.38199	0.563	0.421385	ath-miR395a	1	0.753323	0.658218	0.879967	0.387797	0.286347
	ath-miR395b	CUGAAGUGUUUGGGGGGACUC	0.356738	0.211244	0.162003	0.292888	0.143089	0.124383	0.387608	0.286313	0.320062	0.281278	0.181392	0.0411215	0.387371	0.472317	0.342381	0.260989	0.242893	0.149814	1	0.592154	0.454123	0.821018	0.401103	0.348669	1	0.738668	0.825738	0.725678	0.467978	0.10609	1	1.21929	0.88386	0.673745	0.62703	0.386745	ath-miR395b	1	0.850037	0.72124	0.740147	0.498704	0.280501
	ath-miR395c	CUGAAGUGUUUGGGGGGACUC	0.356738	0.211244	0.162003	0.292888	0.143089	0.124383	0.387608	0.286313	0.320062	0.281278	0.181392	0.0411215	0.387371	0.472317	0.342381	0.260989	0.242893	0.149814	1	0.592154	0.454123	0.821018	0.401103	0.348669	1	0.738668	0.825738	0.725678	0.467978	0.10609	1	1.21929	0.88386	0.673745	0.62703	0.386745	ath-miR395c	1	0.850037	0.72124	0.740147	0.498704	0.280501
	ath-miR395d	CUGAAGUGUUUGGGGGAACUC	1.7181	0.718737	1.08952	1.10182	0.477201	0.273346	1.61503	1.12409	0.804799	0.995842	0.521077	0.449881	0.754995	0.864935	0.635851	1.0434	0.425063	0.318144	1	0.418332	0.634144	0.641301	0.277749	0.159098	1	0.69602	0.498318	0.616608	0.322642	0.278559	1	1.14562	0.842192	1.38199	0.563	0.421385	ath-miR395d	1	0.753323	0.658218	0.879967	0.387797	0.286347
	ath-miR395e	CUGAAGUGUUUGGGGGAACUC	1.7181	0.718737	1.08952	1.10182	0.477201	0.273346	1.61503	1.12409	0.804799	0.995842	0.521077	0.449881	0.754995	0.864935	0.635851	1.0434	0.425063	0.318144	1	0.418332	0.634144	0.641301	0.277749	0.159098	1	0.69602	0.498318	0.616608	0.322642	0.278559	1	1.14562	0.842192	1.38199	0.563	0.421385	ath-miR395e	1	0.753323	0.658218	0.879967	0.387797	0.286347
	ath-miR395f	CUGAAGUGUUUGGGGGGACUC	0.356738	0.211244	0.162003	0.292888	0.143089	0.124383	0.387608	0.286313	0.289108	0.281278	0.181392	0.0411215	0.387371	0.472317	0.342381	0.260989	0.242893	0.149814	1	0.592154	0.454123	0.821018	0.401103	0.348669	1	0.738668	0.745879	0.725678	0.467978	0.10609	1	1.21929	0.88386	0.673745	0.62703	0.386745	ath-miR395f	1	0.850037	0.694621	0.740147	0.498704	0.280501
miR396	ath-miR396a-3p	GUUCAAUAAAGCUGUGGGAAG	115.923	74.4746	57.7788	50.0275	28.9754	17.9499	86.4365	61.3623	65.9316	38.8463	25.884	22.402	61.2127	95.4798	36.3903	62.6486	31.7583	21.4901	1	0.642448	0.498423	0.431557	0.249954	0.154843	1	0.709912	0.762775	0.44942	0.299457	0.259173	1	1.5598	0.594489	1.02346	0.518818	0.351073	ath-miR396a-3p	1	0.970721	0.618562	0.634811	0.356076	0.25503
	ath-miR396a-5p	UUCCACAGCUUUCUUGAACUG	2412.33	3027.96	2597.65	2416.91	1433.68	1667.18	2088.62	1882.26	2763.03	1746.49	1458.85	1614.42	39.405	34.6348	49.3763	32.7773	37.7699	47.5813	1	1.2552	1.07682	1.0019	0.594311	0.691109	1	0.901198	1.32289	0.836192	0.698473	0.772957	1	0.878946	1.25305	0.831807	0.958505	1.20749	ath-miR396a-5p	1	1.01178	1.21759	0.889965	0.75043	0.89052
	ath-miR396b-5p	UUCCACAGCUUUCUUGAACUU	1328.47	1301.91	1178.14	1096.18	527.353	475.562	828.253	787.329	889.148	512.374	400.795	300.923	29.3577	73.4151	30.3986	72.7919	42.0205	40.4553	1	0.98001	0.886842	0.825147	0.396964	0.357978	1	0.95059	1.07352	0.618621	0.483904	0.363323	1	2.50071	1.03545	2.47948	1.43133	1.37801	ath-miR396b-5p	1	1.4771	0.998606	1.30775	0.770732	0.699771
	ath-miR396b-3p	GCUCAAGAAAGCUGUGGGAAA	5.28749	4.25025	3.12882	2.66813	2.79023	2.01099	5.0389	2.97554	4.58116	3.83266	3.26098	1.41163	58.1347	80.9305	61.971	51.3595	42.3848	54.2022	1	0.803832	0.591739	0.504613	0.527704	0.38033	1	0.590515	0.909159	0.760614	0.647161	0.280147	1	1.39212	1.06599	0.883458	0.72908	0.932357	ath-miR396b-3p	1	0.928823	0.85563	0.716228	0.634648	0.530945
miR397	ath-miR397a	UCAUUGAGUGCAGCGUUGAUG	1.74019	0.824676	1.59917	1.27343	0.715443	0.297924	0.839816	0.595109	0.835752	1.03937	0.475559	0.368252	0.290383	0.26745	0.146735	0.0558863	0.303616	0.44888	1	0.473901	0.918966	0.731777	0.41113	0.171203	1	0.708618	0.995161	1.23761	0.566266	0.438491	1	0.921027	0.505315	0.192457	1.04557	1.54582	ath-miR397a	1	0.701182	0.806481	0.720615	0.674323	0.718505
	ath-miR397b	UCAUUGAGUGCAUCGUUGAUG	14.8585	15.4151	10.777	15.0386	8.44223	7.52259	9.04418	6.67844	13.0935	8.31492	8.35626	7.91741	0.0580766	0.320941	0.391293	0.502977	0.667956	0.28055	1	1.03746	0.72531	1.01212	0.568174	0.506281	1	0.738424	1.44772	0.919367	0.923938	0.875416	1	5.52616	6.73754	8.66058	11.5013	4.83069	ath-miR397b	1	2.43401	2.97019	3.53069	4.33114	2.0708
miR398	ath-miR398a-5p	AAGGAGUGGCAUGUGAACACA	1.20474	3.55245	2.01635	1.87982	2.50405	2.53236	3.29466	2.90942	4.02399	3.83266	1.01906	2.88464	1.91653	3.10243	2.05429	2.17957	2.67182	1.79552	1	2.94872	1.67367	1.56035	2.07849	2.10199	1	0.88307	1.22137	1.16329	0.309305	0.875549	1	1.61877	1.07188	1.13725	1.3941	0.936861	ath-miR398a-5p	1	1.81685	1.32231	1.28696	1.26063	1.3048
	ath-miR398b-3p	UGUGUUCUCAGGUCACCCCUG	1745.66	1844.41	1741.68	1643.31	917.413	456.532	1265.29	1150.77	1286.81	1056.28	674.468	401.108	0.116153	0.196309	0.0244558	0.297874	0.121447	0.05611	1	1.05657	0.99772	0.941366	0.525538	0.261523	1	0.909494	1.01701	0.834809	0.533053	0.317008	1	1.69008	0.210548	2.56449	1.04557	0.483069	ath-miR398b-3p	1	1.21871	0.741759	1.44689	0.701388	0.353867
	ath-miR398b-5p	AGGGUUGAUAUGAGAACACAC	4.9863	4.97977	4.65846	5.39691	4.86501	5.13919	5.1358	3.07473	7.08842	5.65155	4.28003	6.62853	0.290383	0.508156	0.244558	0.838295	0.333978	1.57108	1	0.998691	0.934251	1.08235	0.975675	1.03066	1	0.598685	1.3802	1.10042	0.833372	1.29065	1	1.74995	0.842192	2.88686	1.15013	5.41037	ath-miR398b-5p	1	1.11578	1.05221	1.68988	0.986392	2.57723
	ath-miR398c-5p	AGGGUUGAUAUGAGAACACAC	4.65165	4.66259	4.72799	5.03307	4.22111	4.84127	5.0066	3.0086	6.84079	5.19683	4.07622	6.32166	0.290383	0.508156	0.244558	0.838295	0.333978	1.57108	1	1.00235	1.01641	1.082	0.907444	1.04076	1	0.600928	1.36635	1.038	0.81417	1.26267	1	1.74995	0.842192	2.88686	1.15013	5.41037	ath-miR398c-5p	1	1.11774	1.07499	1.66895	0.957248	2.57127
	ath-miR398c-3p	UGUGUUCUCAGGUCACCCCUG	1745.66	1844.41	1741.68	1643.31	917.413	456.532	1265.29	1150.77	1286.81	1056.28	674.468	401.108	0.116153	0.196309	0.0244558	0.297874	0.121447	0.05611	1	1.05657	0.99772	0.941366	0.525538	0.261523	1	0.909494	1.01701	0.834809	0.533053	0.317008	1	1.69008	0.210548	2.56449	1.04557	0.483069	ath-miR398c-3p	1	1.21871	0.741759	1.44689	0.701388	0.353867
miR399	ath-miR399b	UGCCAAAGGAGAGUUGCCCUG	16.8109	16.2823	12.6543	12.3504	8.02513	6.62882	12.1237	9.35841	13.5782	9.4082	8.28832	6.10684	3.86209	2.62101	4.25531	2.06779	2.18604	1.71135	1	0.968556	0.752746	0.734669	0.477377	0.394317	1	0.771909	1.11997	0.776016	0.683645	0.50371	1	0.678651	1.10182	0.535408	0.566024	0.443116	ath-miR399b	1	0.806372	0.99151	0.682031	0.575682	0.447048
	ath-miR399c-3p	UGCCAAAGGAGAGUUGCCCUG	17.0117	15.9651	12.3762	12.593	7.6674	6.85226	11.8653	9.41131	13.021	9.733	8.62801	5.79997	1.82941	1.87215	2.39667	1.06184	1.15374	0.925815	1	0.938479	0.727513	0.740256	0.450715	0.402798	1	0.793179	1.0974	0.820291	0.727162	0.488817	1	1.02336	1.31008	0.580427	0.630663	0.506072	ath-miR399c-3p	1	0.91834	1.045	0.713658	0.602846	0.465896
miR400	ath-miR400	UAUGAGAGUAUUAUAAGUCAC	2.14177	2.98152	1.52964	3.33517	2.36096	1.26618	1.93804	1.38859	2.60012	1.23425	1.08699	0.859254	4.64613	5.50948	7.48348	4.47091	6.67956	8.19206	1	1.39208	0.714196	1.5572	1.10234	0.591184	1	0.716491	1.34162	0.636853	0.560873	0.443363	1	1.18582	1.61069	0.962287	1.43766	1.7632	ath-miR400	1	1.09813	1.22217	1.05211	1.03363	0.932583
miR402	ath-miR402	UUCGAGGCCUAUUAAACCUCUG	41.7645	54.6189	48.2533	41.1135	33.1966	28.4518	46.1899	39.0788	42.4067	34.429	29.6206	24.3046	1.27768	0.855841	1.17388	0.894181	1.09302	1.06609	1	1.30778	1.15537	0.984414	0.794852	0.681243	1	0.846046	0.918094	0.745379	0.641278	0.526189	1	0.669838	0.918755	0.699845	0.855468	0.834392	ath-miR402	1	0.941223	0.997405	0.809879	0.763866	0.680608
miR403	ath-miR403-3p	UUAGAUUCACGCACAAACUCG	1361.56	1273.81	981.614	1126.62	550.39	450.536	1014.69	738.265	949.229	634.143	429.634	480.2	126.026	198.341	124.529	162.629	121.507	116.54	1	0.935548	0.720947	0.827446	0.404235	0.330896	1	0.727576	0.935485	0.624961	0.423413	0.473247	1	1.57381	0.98812	1.29044	0.964143	0.924732	ath-miR403-3p	1	1.07898	0.881517	0.914282	0.597264	0.576292
	ath-miR403-5p	UGUUUUGUGCUUGAAUCUAAUU	1.07088	1.26873	0.695292	1.21279	0.858532	1.34066	1.67963	0.859601	1.73341	0.974405	1.01906	1.16613	0.464613	0.588391	0.29347	0.670636	0.18217	0.72943	1	1.18475	0.649269	1.13251	0.801704	1.25192	1	0.511779	1.03202	0.58013	0.606713	0.694277	1	1.26641	0.631644	1.44343	0.39209	1.56997	ath-miR403-5p	1	0.987648	0.770977	1.05202	0.600169	1.17206
miR408	ath-miR408-5p	ACAGGGAACAAGCAGAGCAUG	16.5987	11.7358	12.8629	9.94486	5.79509	3.50061	31.8484	21.0933	25.6297	19.2283	9.44325	6.26028	323.545	271.195	364.294	230.699	252.912	216.865	1	0.70703	0.774934	0.599135	0.349129	0.210897	1	0.662303	0.804741	0.603743	0.296506	0.196565	1	0.838199	1.12595	0.713035	0.781692	0.670279	ath-miR408-5p	1	0.735844	0.901874	0.638638	0.475776	0.359247
	ath-miR408-3p	AUGCACUGCCUCUUCCCUGGC	842.652	726.032	848.396	1055.55	695.983	452.919	930.904	766.037	773.597	915.616	780.121	472.16	9.29225	7.80955	7.87477	9.72422	10.5658	10.212	1	0.861604	1.00682	1.25265	0.825944	0.537493	1	0.822896	0.831017	0.983577	0.838025	0.507206	1	0.840437	0.847456	1.04649	1.13706	1.09898	ath-miR408-3p	1	0.841646	0.895096	1.09424	0.933676	0.71456
miR4228	ath-miR4228-3p	UCGGAUGCGAAACGGUGGUGU	0.669303	1.14186	0.625763	0.667034	1.35934	1.86203	1.09822	0.925724	1.05243	1.10433	1.15493	1.16613	5.34304	5.83042	6.89654	6.20338	6.74028	7.51874	1	1.70604	0.934948	0.99661	2.03098	2.78204	1	0.842931	0.958303	1.00556	1.05164	1.06184	1	1.09122	1.29075	1.16102	1.26151	1.4072	ath-miR4228-3p	1	1.2134	1.06133	1.0544	1.44804	1.75036
miR447	ath-miR447a.2-3p	UAUGGAAGAAAUUGUAGUAUU	6.17967	6.07913	4.06746	5.00275	2.11056	2.59418	4.13448	2.34737	4.65359	3.07457	2.69506	2.93558	2.43922	5.17089	1.61408	4.05176	2.96512	3.60956	1	0.983731	0.6582	0.80955	0.341532	0.419792	1	0.567755	1.12556	0.743642	0.65185	0.710024	1	2.1199	0.661722	1.66109	1.2156	1.4798	ath-miR447a.2-3p	1	1.22379	0.81516	1.07143	0.736328	0.869872
	ath-miR447a-3p	UUGGGGACGAGAUGUUUUGUUG	1.5394	1.36389	1.21676	1.27343	1.00162	0.446886	2.74555	3.83514	3.09538	2.82577	2.27589	1.68782	5.63343	5.83042	5.64929	6.09161	4.8275	5.89155	1	0.885989	0.790415	0.827226	0.650658	0.2903	1	1.39686	1.12742	1.02922	0.828937	0.614747	1	1.03497	1.00282	1.08133	0.856938	1.04582	ath-miR447a-3p	1	1.10594	0.973549	0.979259	0.778844	0.650289
	ath-miR447b	UUGGGGACGAGAUGUUUUGUUG	1.5394	1.36389	1.21676	1.27343	1.00162	0.446886	2.74555	3.83514	3.09538	2.82577	2.27589	1.68782	5.63343	5.83042	5.64929	6.09161	4.8275	5.89155	1	0.885989	0.790415	0.827226	0.650658	0.2903	1	1.39686	1.12742	1.02922	0.828937	0.614747	1	1.03497	1.00282	1.08133	0.856938	1.04582	ath-miR447b	1	1.10594	0.973549	0.979259	0.778844	0.650289
miR472	ath-miR472-3p	UUUUUCCUACUCCGCCCAUACC	20.6145	19.475	18.0081	21.1632	12.3772	10.6508	15.0521	13.8859	15.5388	13.5117	10.3944	12.0909	1.27768	2.56752	1.76082	2.12368	1.45736	2.58106	1	0.944725	0.873563	1.02661	0.60041	0.516665	1	0.922521	1.03234	0.897666	0.69056	0.803273	1	2.00951	1.37813	1.66213	1.14062	2.02011	ath-miR472-3p	1	1.29225	1.09468	1.19547	0.810531	1.11335
	ath-miR472-5p	AUGGUCGAAGUAGGCAAAAUC	1.67326	1.07842	0.486705	0.970231	1.21625	1.11722	0.839816	0.396739	0.866706	0.779524	1.42668	0.982005	112.901	111.473	96.4537	102.16	100.436	105.15	1	0.644505	0.290873	0.579846	0.726878	0.66769	1	0.472412	1.03202	0.928207	1.6988	1.16931	1	0.987356	0.854322	0.904867	0.889597	0.931349	ath-miR472-5p	1	0.701424	0.725738	0.804307	1.10509	0.922783
miR5012	ath-miR5012	UUUUACUGCUACUUGUGUUCC	4.08275	3.86963	2.22494	2.06174	0.786988	0.744811	3.61767	2.64493	2.78584	2.07873	0.883182	1.16613	0.406536	0.26745	0.391293	0.335318	0.36434	0.16833	1	0.947802	0.544961	0.504989	0.192759	0.182429	1	0.731113	0.770065	0.574605	0.24413	0.322343	1	0.657876	0.962505	0.824817	0.896205	0.414059	ath-miR5012	1	0.778931	0.759177	0.634804	0.444365	0.306277
miR5024	ath-miR5024-3p	CCGUAUCUUGGCCUUGUCAUU	8.09856	8.88113	7.09198	5.45755	3.50567	1.5641	8.01056	5.88496	6.00504	4.61218	2.92129	1.35026	1.04538	0.374431	1.2717	0.726522	0.425063	0.44888	1	1.09663	0.875709	0.673891	0.432876	0.193133	1	0.734651	0.74964	0.575763	0.36468	0.16856	1	0.358177	1.2165	0.694985	0.406611	0.429395	ath-miR5024-3p	1	0.729819	0.947283	0.648213	0.401389	0.263696
	ath-miR5024-5p	AUGACAAGGCCAAGAUAUAACA	0.803163	1.64935	1.32106	1.33407	0.286177	0.446886	1.61503	1.19022	1.85723	1.49409	1.2908	1.16613	1.16153	1.01631	1.2717	0.670636	0.607233	1.00998	1	2.05357	1.64482	1.66102	0.356313	0.556408	1	0.736962	1.14996	0.925113	0.799244	0.722048	1	0.874976	1.09485	0.577372	0.522786	0.869524	ath-miR5024-5p	1	1.22184	1.29654	1.0545	0.559448	0.715994
miR5026	ath-miR5026	ACUCAUAAGAUCGUGACACGU	1.07088	1.14186	1.6687	0.667034	1.57398	0.893773	0.904418	0.528985	1.48578	0.909444	1.69843	1.35026	68.5304	72.907	94.9864	54.0421	61.4519	93.7598	1	1.06628	1.55825	0.622881	1.46979	0.834612	1	0.584891	1.64281	1.00556	1.87792	1.49296	1	1.06386	1.38605	0.788586	0.896711	1.36815	ath-miR5026	1	0.905011	1.52903	0.805675	1.41481	1.23191
miR5027	ath-miR5027	ACCGGUUGGAACUUGCCUUAA	0.0669303	0.824676	0.834351	0.485115	0.643899	0.372405	0.775215	0.462862	0.619076	0.714563	0.339685	0.368252	0.116153	0.320941	0.0978233	0.167659	0.0607233	0.11222	1	12.3214	12.466	7.24807	9.62045	5.56408	1	0.597076	0.798586	0.921762	0.438182	0.475032	1	2.76308	0.842192	1.44343	0.522786	0.966138	ath-miR5027	1	5.22719	4.70225	3.20442	3.52714	2.33508
miR5634	ath-miR5634	AGGGACUUUGUGAAUUUAGGG	1.74019	1.33217	1.182	1.09151	0.50081	0.521368	1.16282	0.793478	0.866706	0.584643	1.01906	0.552378	0.290383	0.374431	0.195647	0.223545	0.18217	0.16833	1	0.765532	0.679236	0.627237	0.287791	0.299604	1	0.682372	0.745347	0.502779	0.876364	0.475032	1	1.28944	0.673754	0.76983	0.627343	0.579683	ath-miR5634	1	0.912447	0.699445	0.633282	0.597166	0.45144
miR5635	ath-miR5635b	UGUUAAGGAGUGUUAACGGUG	0.161971	0.438981	0.498525	0.232249	0.256129	0.385067	0.198972	0.121005	0.345444	0.222164	0.373654	0.311787	4.03632	3.41427	3.74565	3.56275	3.48126	2.83355	1	2.71024	3.07786	1.43389	1.58132	2.37738	1	0.608153	1.73615	1.11656	1.87792	1.56699	1	0.845887	0.927987	0.882673	0.862484	0.702014	ath-miR5635b	1	1.38809	1.914	1.14437	1.44058	1.54879
	ath-miR5635c	UGUUAAGGAGUGUUAACGGUG	0.161971	0.438981	0.498525	0.232249	0.256129	0.385067	0.198972	0.121005	0.345444	0.222164	0.373654	0.311787	4.03632	3.41427	3.74565	3.56275	3.48126	2.83355	1	2.71024	3.07786	1.43389	1.58132	2.37738	1	0.608153	1.73615	1.11656	1.87792	1.56699	1	0.845887	0.927987	0.882673	0.862484	0.702014	ath-miR5635c	1	1.38809	1.914	1.14437	1.44058	1.54879
	ath-miR5635d	UGUUAAGGAGUGUUAACGGUG	0.128506	0.629291	0.637583	0.292888	0.792711	1.0554	0.263573	0.253252	0.345444	0.514486	0.645402	0.864164	3.97825	3.20031	3.59892	3.81424	3.63307	2.94577	1	4.89698	4.9615	2.27918	6.16867	8.21282	1	0.960841	1.31062	1.95197	2.44866	3.27865	1	0.804453	0.90465	0.958775	0.913235	0.740471	ath-miR5635d	1	2.22076	2.39226	1.72997	3.17685	4.07731
miR5640	ath-miR5640	UGAGAGAAGGAAUUAGAUUCA	41.8983	45.1669	35.4599	33.6549	17.5999	14.3748	33.1404	25.6558	29.7775	21.8916	17.6636	14.2391	0.232306	0.427921	0.244558	0.502977	0.546509	0.22444	1	1.07801	0.846332	0.803251	0.420062	0.343089	1	0.774154	0.898526	0.660571	0.532993	0.429658	1	1.84205	1.05274	2.16515	2.35254	0.966138	ath-miR5640	1	1.23141	0.932533	1.20966	1.10186	0.579628
miR5642	ath-miR5642a	UCUCGCGCUUGUACGGCUUU	104.277	85.6394	115.279	98.9332	204.724	193.911	75.6804	87.8446	91.3137	132.389	159.754	210.364	1.13249	0.909331	1.0516	1.4251	1.85206	1.06609	1	0.821266	1.10551	0.948751	1.96327	1.85957	1	1.16073	1.20657	1.74932	2.1109	2.77964	1	0.802946	0.928571	1.25838	1.63538	0.941365	ath-miR5642a	1	0.928315	1.08022	1.31882	1.90318	1.86019
	ath-miR5642b	UCUCGCGCUUGUACGGCUUU	29.5162	23.979	28.7156	28.7734	35.0925	13.4438	18.8959	23.7052	25.5059	43.6533	26.4615	15.3745	1.13249	0.855841	1.0516	1.48099	1.85206	1.00998	1	0.812402	0.972874	0.974833	1.18892	0.455472	1	1.25452	1.34981	2.31021	1.40038	0.813644	1	0.755714	0.928571	1.30772	1.63538	0.89182	ath-miR5642b	1	0.940877	1.08375	1.53092	1.40823	0.720312
miR5643	ath-miR5643a	AGGCUUUUAAGAUCUGGUUGC	0.501977	0.507493	0.869115	0.545755	0.214633	0.521368	0.258405	0.19837	0.464307	0.422242	0.271748	0.460315	7.60803	8.05026	9.36658	7.79614	8.65306	8.89343	1	1.01099	1.73139	1.08721	0.427575	1.03863	1	0.767669	1.79682	1.63403	1.05164	1.78137	1	1.05813	1.23114	1.02473	1.13736	1.16895	ath-miR5643a	1	0.945595	1.58645	1.24866	0.87219	1.32965
	ath-miR5643b	AGGCUUUUAAGAUCUGGUUGC	0.501977	0.507493	0.869115	0.545755	0.214633	0.521368	0.258405	0.19837	0.464307	0.422242	0.271748	0.460315	7.60803	8.05026	9.36658	7.79614	8.65306	8.89343	1	1.01099	1.73139	1.08721	0.427575	1.03863	1	0.767669	1.79682	1.63403	1.05164	1.78137	1	1.05813	1.23114	1.02473	1.13736	1.16895	ath-miR5643b	1	0.945595	1.58645	1.24866	0.87219	1.32965
miR5644	ath-miR5644	GUGGGUUGCGGAUAACGGUA	5.35442	4.18682	4.10222	4.42668	3.79185	3.12821	4.71589	3.30616	4.8907	5.52163	4.34797	4.11215	3.54267	2.46054	2.83687	3.07375	3.09689	2.69328	1	0.781937	0.766138	0.826733	0.708172	0.584229	1	0.701068	1.03707	1.17086	0.921983	0.871976	1	0.694545	0.800773	0.867636	0.874167	0.76024	ath-miR5644	1	0.72585	0.867993	0.955075	0.834774	0.738815
miR5646	ath-miR5646	GUUCGAGGCACGUUGGGAGG	0.401582	0.507493	0.347646	0.242558	0.0715443	0.0744811	0.452209	0.264493	0.495261	0.389762	0.203811	0.122751	0.754995	0.320941	0.538028	0.391204	0.303616	0.33666	1	1.26374	0.865693	0.604006	0.178156	0.185469	1	0.584891	1.0952	0.861907	0.450701	0.271447	1	0.425089	0.712624	0.518155	0.402143	0.44591	ath-miR5646	1	0.757905	0.891173	0.661356	0.343667	0.300942
miR5651	ath-miR5651	UUGUGCGGUUCAAAUAGUAAC	6.96075	5.83617	6.1881	5.8517	4.07803	4.69231	5.2973	4.09964	5.47882	5.26179	5.23115	7.61054	0.522689	0.615136	0.782586	0.447091	0.607233	0.89776	1	0.83844	0.889	0.840672	0.585861	0.67411	1	0.77391	1.03427	0.993295	0.987513	1.43668	1	1.17687	1.49723	0.855366	1.16175	1.71758	ath-miR5651	1	0.929739	1.14017	0.896444	0.911707	1.27612
miR5652	ath-miR5652	UUGAAUGUGAAUGAAUCGGGC	2.878	2.79121	1.39058	1.6979	2.28942	0.968254	2.06724	1.78533	2.04295	0.974405	0.611433	0.736504	4.00728	4.17223	4.25531	3.85616	3.70412	3.19827	1	0.969844	0.483177	0.589959	0.795489	0.336433	1	0.863628	0.98825	0.471355	0.295773	0.356274	1	1.04116	1.06189	0.962287	0.924346	0.798114	ath-miR5652	1	0.958211	0.844441	0.674534	0.671869	0.49694
miR5653	ath-miR5653	UGGGUUGAGUUGAGUUGAGUUGGC	6.49223	4.75775	4.0327	4.72987	4.29266	3.05372	5.55571	3.63677	3.96209	5.00194	3.73654	3.00739	11.7895	11.7678	11.641	13.4686	11.3552	12.9053	1	0.732837	0.621157	0.728543	0.661199	0.470366	1	0.654601	0.713156	0.900325	0.672558	0.541315	1	0.998157	0.987398	1.14242	0.963163	1.09464	ath-miR5653	1	0.795198	0.773903	0.923763	0.76564	0.702107
miR5656	ath-miR5656	ACUGAAGUAGAGAUUGGGUUU	0.334651	0.444056	0.139058	0.242558	0.0715443	0.0744811	0.129203	0.396739	0.309538	0.324802	0.0679371	0.0613753	13.5899	14.8702	13.0105	11.9597	11.7196	10.717	1	1.32692	0.415532	0.724807	0.213788	0.222563	1	3.07068	2.39576	2.5139	0.525818	0.475032	1	1.09421	0.957364	0.88004	0.862374	0.7886	ath-miR5656	1	1.8306	1.25622	1.37291	0.533993	0.495398
miR5659	ath-miR5659	CGAUGAAGGUCUUUGGAACGGUA	0.133861	0.253746	0.139058	0.545755	0.143089	0.223443	0.193804	0.528985	0.495261	0.259841	0.203811	0.368252	20.9656	20.3262	21.1298	21.7398	17.6097	19.6385	1	1.8956	1.03883	4.07704	1.06894	1.66922	1	2.72949	2.55547	1.34074	1.05164	1.90013	1	0.969502	1.00783	1.03692	0.839933	0.936699	ath-miR5659	1	1.86487	1.53405	2.15157	0.986836	1.50202
miR5663	ath-miR5663-5p	AGCUAAGGAUUUGCAUUCUCA	0.267721	0.444056	0.278117	0.424476	0.429266	0.744811	0.646013	0.528985	0.804799	0.324802	0.407622	0.552378	5.11074	6.84673	5.67375	5.97984	6.2545	7.2943	1	1.65865	1.03883	1.58552	1.60341	2.78204	1	0.818847	1.24579	0.502779	0.630982	0.855057	1	1.33968	1.11016	1.17005	1.22379	1.42725	ath-miR5663-5p	1	1.27239	1.1316	1.08612	1.15273	1.68812
miR5665	ath-miR5665	UUGGUGGACAAGAUCUGGGAU	0.0669303	0.19031	0.417175	0.303197	0.143089	0.0744811	0.193804	0.0661232	0.433353	0.194881	0.135874	0.0613753	0.232306	0.374431	0.146735	0.391204	0.18217	0.22444	1	2.84341	6.23299	4.53005	2.13788	1.11282	1	0.341186	2.23604	1.00556	0.701091	0.316688	1	1.6118	0.631644	1.684	0.784179	0.966138	ath-miR5665	1	1.5988	3.03356	2.40654	1.20772	0.798547
miR773	ath-miR773a	UUUGCUUCCAGCUUUUGUCUC	4.08275	4.34541	4.24128	3.63836	4.50729	4.24542	3.90838	3.7029	5.57168	3.18306	4.07622	4.60315	3.89113	5.02807	6.06504	4.47091	3.94701	7.23819	1	1.06433	1.03883	0.891156	1.10399	1.03984	1	0.947426	1.42557	0.814419	1.04295	1.17776	1	1.29219	1.55868	1.149	1.01436	1.86018	ath-miR773a	1	1.10132	1.34103	0.951525	1.05376	1.35926
miR775	ath-miR775	UUCGAUGUCUAGCAGUGCCA	40.0912	40.7263	33.9998	34.14	22.8226	13.1832	37.2103	32.4665	34.3587	21.7617	20.2452	13.5639	56.9731	42.1502	68.085	36.3261	49.4895	61.3843	1	1.01584	0.848061	0.851558	0.569268	0.328829	1	0.872513	0.923365	0.58483	0.544076	0.364521	1	0.739826	1.19504	0.637601	0.868646	1.07743	ath-miR775	1	0.87606	0.988821	0.69133	0.660663	0.590259
miR777	ath-miR777	UACGCAUUGAGUUUCGUUGCUU	0.669303	0.951549	0.347646	0.667034	0.572355	0.744811	0.452209	0.396739	0.804799	0.324802	0.611433	0.306877	2.20691	2.1396	3.27708	1.78836	2.67182	2.46884	1	1.4217	0.519416	0.99661	0.855151	1.11282	1	0.877336	1.77971	0.718256	1.3521	0.678617	1	0.969502	1.48492	0.810347	1.21066	1.11869	ath-miR777	1	1.08951	1.26135	0.841738	1.13931	0.97004
miR779	ath-miR779.2	UGAUUGGAAAUUUCGUUGACU	8.70093	7.48552	5.42328	7.39801	3.43413	1.93651	4.65129	3.43841	6.37648	3.7677	2.85336	2.27089	0.348459	0.909331	0.978233	0.447091	0.850126	0.33666	1	0.860312	0.623299	0.850255	0.394685	0.222563	1	0.739237	1.37091	0.810033	0.613455	0.488227	1	2.60958	2.80731	1.28305	2.43967	0.966138	ath-miR779.2	1	1.40304	1.6005	0.981112	1.14927	0.558976
miR8165	ath-miR8165	AAUGGAGGCAAGUGUGAAGGA	0.334651	0.253746	0.278117	0.363836	0.214633	0.223443	0.51681	0.0661232	0.0619076	0.454722	0.135874	0.122751	17.0745	16.9029	19.3201	20.4544	18.9457	22.1634	1	0.758242	0.831065	1.08721	0.641363	0.66769	1	0.127945	0.119788	0.879863	0.262909	0.237516	1	0.989947	1.13152	1.19795	1.10959	1.29804	ath-miR8165	1	0.625378	0.694123	1.05501	0.671286	0.734416
miR8166	ath-miR8166	AGAGAGUGUAGAAAGUUUCUCA	2.94493	3.2987	3.12882	3.63836	3.29104	2.08547	2.06724	1.91757	2.4144	1.81889	1.69843	3.00739	0.522689	0.909331	0.58694	1.2295	0.546509	0.50499	1	1.12013	1.06244	1.23547	1.11753	0.708156	1	0.9276	1.16793	0.879863	0.821591	1.45478	1	1.73972	1.12292	2.35226	1.04557	0.966138	ath-miR8166	1	1.26248	1.11777	1.4892	0.994897	1.04303
miR8167	ath-miR8167a	AGAUGUGGAGAUCGUGGGGAUG	0.457134	0.46499	0.590998	0.636714	0.536582	0.396984	0.408926	0.275734	0.26806	0.422242	0.419172	0.337564	4.74311	4.05615	6.05673	5.5048	5.37401	6.84542	1	1.01719	1.29284	1.39284	1.1738	0.86842	1	0.674287	0.655522	1.03256	1.02506	0.82549	1	0.855167	1.27695	1.16059	1.13301	1.44323	ath-miR8167a	1	0.84888	1.0751	1.19533	1.11062	1.04571
	ath-miR8167b	AGAUGUGGAGAUCGUGGGGAUG	0.457134	0.46499	0.590998	0.636714	0.536582	0.396984	0.408926	0.275734	0.26806	0.422242	0.419172	0.337564	4.74311	4.05615	6.05673	5.5048	5.37401	6.84542	1	1.01719	1.29284	1.39284	1.1738	0.86842	1	0.674287	0.655522	1.03256	1.02506	0.82549	1	0.855167	1.27695	1.16059	1.13301	1.44323	ath-miR8167b	1	0.84888	1.0751	1.19533	1.11062	1.04571
	ath-miR8167c	AGAUGUGGAGAUCGUGGGGAUG	0.457134	0.46499	0.590998	0.636714	0.536582	0.396984	0.408926	0.275734	0.26806	0.422242	0.419172	0.337564	4.74311	4.05615	6.05673	5.5048	5.37401	6.84542	1	1.01719	1.29284	1.39284	1.1738	0.86842	1	0.674287	0.655522	1.03256	1.02506	0.82549	1	0.855167	1.27695	1.16059	1.13301	1.44323	ath-miR8167c	1	0.84888	1.0751	1.19533	1.11062	1.04571
	ath-miR8167d	AGAUGUGGAGAUCGUGGGGAUG	0.457134	0.46499	0.590998	0.636714	0.536582	0.396984	0.408926	0.275734	0.26806	0.422242	0.419172	0.337564	4.74311	4.05615	6.05673	5.5048	5.37401	6.84542	1	1.01719	1.29284	1.39284	1.1738	0.86842	1	0.674287	0.655522	1.03256	1.02506	0.82549	1	0.855167	1.27695	1.16059	1.13301	1.44323	ath-miR8167d	1	0.84888	1.0751	1.19533	1.11062	1.04571
	ath-miR8167e	AGAUGUGGAGAUCGUGGGGAUG	0.457134	0.46499	0.590998	0.636714	0.536582	0.396984	0.408926	0.275734	0.26806	0.422242	0.419172	0.337564	4.74311	4.05615	6.05673	5.5048	5.37401	6.84542	1	1.01719	1.29284	1.39284	1.1738	0.86842	1	0.674287	0.655522	1.03256	1.02506	0.82549	1	0.855167	1.27695	1.16059	1.13301	1.44323	ath-miR8167e	1	0.84888	1.0751	1.19533	1.11062	1.04571
	ath-miR8167f	AGAUGUGGAGAUCGUGGGGAUG	0.457134	0.46499	0.590998	0.636714	0.536582	0.396984	0.408926	0.275734	0.26806	0.422242	0.419172	0.337564	4.74311	4.05615	6.05673	5.5048	5.37401	6.84542	1	1.01719	1.29284	1.39284	1.1738	0.86842	1	0.674287	0.655522	1.03256	1.02506	0.82549	1	0.855167	1.27695	1.16059	1.13301	1.44323	ath-miR8167f	1	0.84888	1.0751	1.19533	1.11062	1.04571
miR8172	ath-miR8172	AUGGAUCAUCUAGAUGGAGAU	1.13781	1.01499	1.11247	1.21279	0.50081	0.446886	1.29203	0.727355	1.30006	0.649603	0.475559	0.859254	0.871149	0.26745	1.02714	0.61475	0.667956	0.89776	1	0.892049	0.977723	1.06589	0.440151	0.392759	1	0.562957	1.00622	0.502779	0.368073	0.665045	1	0.307009	1.17907	0.705677	0.766753	1.03055	ath-miR8172	1	0.587338	1.05434	0.758116	0.524992	0.696117
miR8174	ath-miR8174	AUGUGUAUAGGGAAGCUAAUC	0.803163	0.444056	0.278117	0.303197	0.429266	0.372405	0.258405	0.462862	0.495261	0.324802	0.407622	0.184126	1.16153	1.28376	1.32061	1.45304	0.546509	2.46884	1	0.552884	0.346277	0.377504	0.534469	0.463674	1	1.79123	1.91661	1.25695	1.57746	0.712548	1	1.10523	1.13696	1.25097	0.470508	2.1255	ath-miR8174	1	1.14978	1.13328	0.961808	0.860811	1.10057
miR8175	ath-miR8175	GAUCCCCGGCAACGGCGCCA	232.181	277.345	197.324	228.974	383.191	393.781	216.35	97.1349	182.07	175.328	342.267	469.828	831.076	596.628	489.899	1710.07	3329.27	798.838	1	1.19452	0.849871	0.986189	1.6504	1.69601	1	0.448972	0.841555	0.810392	1.58201	2.17161	1	0.717899	0.589476	2.05765	4.00598	0.961209	ath-miR8175	1	0.78713	0.760301	1.28474	2.4128	1.60961
miR8180	ath-miR8180	UGCGGUGCGGGAGAAGUGC	0.334651	0.507493	0.695292	0.606394	0.786988	0.0744811	0.581411	0.264493	0.495261	0.519683	0.407622	0.552378	81.4234	77.5606	76.1065	83.7177	73.5966	69.913	1	1.51648	2.07766	1.81202	2.35166	0.222563	1	0.454915	0.851825	0.893829	0.701091	0.950064	1	0.95256	0.934701	1.02818	0.903876	0.858636	ath-miR8180	1	0.974653	1.28806	1.24468	1.31888	0.677088
miR822	ath-miR822-3p	UGUGCAAAUGCUUUCUACAGG	4.48433	4.05994	2.50305	1.6979	1.78861	1.63858	4.00528	2.90942	3.46682	2.46849	1.69843	2.70051	4.4719	2.62101	6.94545	3.24141	5.95088	3.59104	1	0.905363	0.558178	0.378631	0.398858	0.365402	1	0.726396	0.865564	0.61631	0.424047	0.674239	1	0.586108	1.55313	0.72484	1.33073	0.803024	ath-miR822-3p	1	0.739289	0.992292	0.57326	0.717878	0.614222
	ath-miR822-5p	UGCGGGAAGCAUUUGCACAUG	155.881	116.406	92.5434	121.097	68.8256	47.9658	125.843	78.8188	99.1759	83.7988	52.5153	45.4791	1009.55	1023.32	908.729	845.225	760.984	773.532	1	0.746765	0.593681	0.776857	0.441528	0.307709	1	0.626325	0.788091	0.665898	0.417308	0.361395	1	1.01364	0.900137	0.837233	0.753789	0.766219	ath-miR822-5p	1	0.795578	0.760637	0.759996	0.537541	0.478441
miR823	ath-miR823	UGGGUGGUGAUCAUAUAAGAU	6.35837	5.13837	6.46622	3.82028	2.21787	2.23443	3.94068	3.43841	4.33353	3.50786	2.51367	1.28888	6.09804	5.13505	6.84763	4.41502	5.58654	6.7332	1	0.808126	1.01696	0.600827	0.348811	0.351416	1	0.872542	1.09969	0.890166	0.637878	0.327071	1	0.842082	1.12292	0.724006	0.91612	1.10416	ath-miR823	1	0.840916	1.07986	0.738333	0.63427	0.594215
miR824	ath-miR824-5p	UAGACCAUUUGUGAGAAGGGA	2.81107	2.09341	2.36399	2.3043	1.14471	1.93651	1.93804	0.991848	1.73341	2.20865	1.2908	1.71851	30.6644	37.0686	37.8087	29.1727	26.111	30.9166	1	0.744701	0.840959	0.819723	0.407215	0.688886	1	0.511779	0.894416	1.13963	0.666037	0.886726	1	1.20885	1.23298	0.951352	0.851508	1.00822	ath-miR824-5p	1	0.821776	0.989452	0.970236	0.641586	0.861279
	ath-miR824-3p	CCUUCUCAUCGAUGGUCUAGA	102.136	106.256	81.0711	92.1719	76.6955	66.9585	88.2453	64.0734	97.5044	85.5527	85.6007	65.7329	4.35574	7.06069	8.07042	5.64452	4.73641	6.95764	1	1.04035	0.79376	0.902447	0.750919	0.655585	1	0.726082	1.10492	0.969488	0.970031	0.744889	1	1.62101	1.85282	1.29588	1.0874	1.59735	ath-miR824-3p	1	1.12915	1.2505	1.05594	0.936115	0.999274
miR825	ath-miR825	UUCUCAAGAAGGUGCAUGAAC	4.95284	3.48901	4.24128	7.45865	5.29428	4.02198	3.10086	1.7192	2.84775	4.61218	5.77465	3.55977	5.98189	4.81411	6.21178	7.32111	8.07619	8.64094	1	0.704447	0.856334	1.50593	1.06894	0.812055	1	0.554428	0.918374	1.48739	1.86227	1.14799	1	0.804781	1.03843	1.22388	1.35011	1.44452	ath-miR825	1	0.687885	0.937713	1.40573	1.42711	1.13486
miR827	ath-miR827	UUAGAUGACCAUCAACAAACU	0.133861	0.444056	0.139058	0.485115	0.643899	0.67033	0.452209	0.727355	0.371445	0.389762	0.407622	0.306877	0.0580766	0.16047	0.440205	0.111773	0.121447	0.28055	1	3.31731	1.03883	3.62404	4.81022	5.00767	1	1.60845	0.821403	0.861907	0.901403	0.678617	1	2.76308	7.57973	1.92457	2.09114	4.83069	ath-miR827	1	2.56295	3.14665	2.13684	2.60092	3.50566
miR829	ath-miR829-3p.1	AGCUCUGAUACCAAAUGAUGGAAU	170.639	191.927	219.399	177.855	98.123	95.0751	169.417	124.675	153.19	150.513	98.0671	62.2039	85.4306	69.0557	68.2806	68.2372	54.6509	62.9554	1	1.12476	1.28575	1.04229	0.575034	0.557172	1	0.735908	0.904221	0.888419	0.578851	0.367165	1	0.808325	0.799252	0.798744	0.639711	0.736918	ath-miR829-3p.1	1	0.889664	0.996409	0.909818	0.597865	0.553752
	ath-miR829-5p	ACUUUGAAGCUUUGAUUUGAA	4.88591	5.51899	3.40693	3.82028	2.86177	2.01099	4.19908	3.50453	4.82879	3.24802	2.24192	2.57776	1.80037	1.97913	1.22279	1.50893	1.45736	1.51497	1	1.12957	0.697298	0.781898	0.58572	0.41159	1	0.834594	1.14996	0.773506	0.533908	0.613887	1	1.09929	0.679187	0.838121	0.809475	0.841475	ath-miR829-5p	1	1.02115	0.842149	0.797842	0.643034	0.622317
miR833	ath-miR833a-5p	UGUUUGUUGUACUCGGUCUAGU	0.468512	0.444056	0.278117	0.181918	0.357722	1.04274	0.0646013	0.0661232	0.24763	0.129921	0.271748	1.22751	0.116153	0.0534901	0.195647	0.111773	0.425063	1.00998	1	0.947802	0.593618	0.38829	0.763527	2.22563	1	1.02356	3.83321	2.01112	4.20655	19.0013	1	0.460513	1.68438	0.962287	3.6595	8.69524	ath-miR833a-5p	1	0.810625	2.03707	1.12056	2.87653	9.97405
	ath-miR833b	UGUUUGUUGACAUCGGUCUAG	0.200791	0.57093	0.208588	0.363836	0.50081	0.223443	0.193804	0.330616	0.309538	0.324802	0.271748	0.184126	0.232306	0.427921	0.635851	0.447091	0.425063	0.39277	1	2.84341	1.03883	1.81202	2.49419	1.11282	1	1.70593	1.59717	1.67593	1.40218	0.950064	1	1.84205	2.73712	1.92457	1.82975	1.69074	ath-miR833b	1	2.13046	1.79104	1.80417	1.90871	1.25121
miR839	ath-miR839-5p	UACCAACCUUUCAUCGUUCCC	0.401582	0.697803	0.486705	0.848952	0.786988	0.372405	0.710614	0.462862	0.866706	0.389762	0.747308	0.491002	0.406536	0.0534901	0.489116	0.167659	0.0607233	0.05611	1	1.73764	1.21197	2.11402	1.95972	0.927347	1	0.651355	1.21966	0.548486	1.05164	0.690955	1	0.131575	1.20313	0.412409	0.149367	0.13802	ath-miR839-5p	1	0.840189	1.21159	1.02497	1.05357	0.585441
miR840	ath-miR840-3p	UUGUUUAGGUCCCUUAGUUUC	1.13781	1.26873	1.25153	0.970231	0.572355	0.521368	0.969019	0.925724	0.742891	1.10433	0.679371	0.613753	0.0580766	0.16047	0.146735	0.447091	0.121447	0.28055	1	1.11506	1.09994	0.852714	0.50303	0.458219	1	0.955321	0.766642	1.13963	0.701091	0.633376	1	2.76308	2.52658	7.6983	2.09114	4.83069	ath-miR840-3p	1	1.61115	1.46439	3.23021	1.09842	1.97409
	ath-miR840-5p	ACACUGAAGGACCUAAACUAAC	7.2954	8.18332	7.64821	4.91179	4.29266	1.78755	4.9743	3.50453	5.01451	3.24802	2.10605	0.859254	0.232306	0.588391	0.244558	0.447091	0.242893	0.33666	1	1.12171	1.04836	0.673273	0.588406	0.245024	1	0.704527	1.00808	0.65296	0.423386	0.172739	1	2.53282	1.05274	1.92457	1.04557	1.44921	ath-miR840-5p	1	1.45302	1.0364	1.0836	0.685788	0.622323
miR841	ath-miR841a-5p	UACGAGCCACUUGAAACUGAA	16.5987	14.527	18.9119	13.5226	7.22598	4.24542	24.8069	19.87	21.0486	15.0058	9.91881	6.93541	1.10345	1.17678	2.00538	1.06184	1.09302	1.17831	1	0.875188	1.13936	0.814678	0.435334	0.255768	1	0.800988	0.848497	0.604906	0.399841	0.279576	1	1.06645	1.81736	0.962287	0.990542	1.06784	ath-miR841a-5p	1	0.914209	1.26841	0.793957	0.608572	0.534394
	ath-miR841a-3p	AUUUCUAGUGGGUCGUAUUCA	11.9805	12.9411	9.83839	10.43	7.72679	6.62882	9.59329	9.02581	10.5243	7.24308	6.35211	7.27297	0.435574	0.401176	0.807042	0.502977	0.576871	0.84165	1	1.08018	0.821199	0.870579	0.644946	0.5533	1	0.940847	1.09705	0.755015	0.662142	0.758132	1	0.921027	1.85282	1.15474	1.32439	1.93228	ath-miR841a-3p	1	0.980683	1.25702	0.926779	0.87716	1.08124
	ath-miR841b-3p	CAAUUUCUAGUGGGUCGUAUU	12.014	12.9411	9.83839	10.4906	7.72679	6.7033	9.62559	9.02581	10.5243	7.24308	6.38608	7.27297	0.754995	0.722116	1.24725	0.810352	0.759041	1.62719	1	1.07717	0.818911	0.873201	0.64315	0.557958	1	0.93769	1.09337	0.752481	0.663449	0.755587	1	0.956451	1.65199	1.07332	1.00536	2.15523	ath-miR841b-3p	1	0.990436	1.18809	0.899667	0.770652	1.15626
	ath-miR841b-5p	UACGAGCCACUGGAAACUGAA	6.62609	6.02648	7.92633	7.33737	8.01296	6.40537	22.352	19.9361	25.5059	19.4881	22.2834	20.6221	0.17423	0.320941	0.342381	0.279432	0.546509	0.84165	1	0.909507	1.19623	1.10734	1.2093	0.966689	1	0.891916	1.1411	0.871871	0.996927	0.922605	1	1.84205	1.96511	1.60381	3.13672	4.83069	ath-miR841b-5p	1	1.21449	1.43415	1.19434	1.78098	2.23999
miR842	ath-miR842	UCAUGGUCAGAUCCGUCAUCC	2.14177	2.34715	1.73823	2.36494	1.2878	1.34066	1.48583	0.793478	1.17624	1.29921	1.35874	1.04338	1.33576	1.0698	2.34776	1.73248	1.8217	2.30051	1	1.0959	0.811587	1.1042	0.601278	0.625959	1	0.534031	0.791642	0.874398	0.914467	0.702221	1	0.800893	1.75762	1.297	1.36379	1.72225	ath-miR842	1	0.810273	1.12028	1.09186	0.959845	1.01681
miR844	ath-miR844-3p	UUAUAAGCCAUCUUACUAGUU	0.401582	0.19031	0.347646	0.0606394	0.286177	0.148962	0.258405	0.264493	0.0619076	0.194881	0.0679371	0.368252	0.17423	0.0534901	0.0978233	0.0558863	0.0607233	0.05611	1	0.473901	0.865693	0.151002	0.712626	0.370939	1	1.02356	0.239576	0.754169	0.262909	1.4251	1	0.307009	0.561461	0.320762	0.348524	0.322046	ath-miR844-3p	1	0.60149	0.555577	0.408644	0.441353	0.706027
miR845	ath-miR845a	CGGCUCUGAUACCAAUUGAUG	4.317	4.72603	2.12064	3.33517	3.32681	3.09096	3.26236	2.149	4.05495	3.4429	2.00414	1.7492	0.232306	0.534901	0.29347	0.335318	0.303616	0.5611	1	1.09475	0.49123	0.772566	0.77063	0.715998	1	0.658726	1.24295	1.05534	0.614322	0.536174	1	2.30257	1.26329	1.44343	1.30697	2.41534	ath-miR845a	1	1.35201	0.999155	1.09044	0.897306	1.22251
miR846	ath-miR846-3p	UUGAAUUGAAGUGCUUGAAUU	71.3476	71.4296	44.1511	61.1245	22.5365	26.2173	47.0297	44.6993	52.0024	34.8837	24.5932	25.5321	26.541	27.9753	29.4448	22.6899	22.6498	25.5862	1	1.00115	0.618816	0.856714	0.315868	0.367459	1	0.950447	1.10573	0.741737	0.522929	0.542893	1	1.05404	1.10941	0.854898	0.853388	0.964024	ath-miR846-3p	1	1.00188	0.944653	0.817783	0.564062	0.624792
	ath-miR846-5p	CAUUCAAGGACUUCUAUUCAG	10.9096	11.6089	10.0122	10.7332	4.79347	4.39438	8.39816	6.94293	10.2767	6.36611	4.75559	5.64653	3.07806	4.65364	4.45096	4.13559	2.6111	3.31049	1	1.0641	0.91774	0.983826	0.43938	0.402799	1	0.82672	1.22368	0.758036	0.566266	0.672353	1	1.51187	1.44603	1.34357	0.848294	1.07551	ath-miR846-5p	1	1.13423	1.19582	1.02848	0.61798	0.716888
miR848	ath-miR848	UGACAUGGGACUGCCUAAGCUA	1.87405	1.07842	2.08588	0.848952	0.858532	0.297924	0.775215	0.991848	0.804799	1.62401	1.63049	0.859254	8.24687	9.25378	8.60845	9.50068	7.95475	8.9776	1	0.575451	1.11303	0.453005	0.458116	0.158974	1	1.27945	1.03816	2.09491	2.10327	1.10841	1	1.1221	1.04384	1.15203	0.964577	1.08861	ath-miR848	1	0.992332	1.06501	1.23332	1.17532	0.785329
miR850	ath-miR850	UAAGAUCCGGACUACAACAAAG	8.76786	11.1648	10.3599	10.0661	8.08451	5.58608	8.65657	6.01721	9.34804	6.56099	7.06545	4.7259	0.522689	0.588391	0.342381	0.391204	0.667956	0.44888	1	1.27338	1.18157	1.14807	0.922061	0.637109	1	0.695103	1.07988	0.757921	0.816196	0.545932	1	1.1257	0.655038	0.748445	1.27792	0.858789	ath-miR850	1	1.0314	0.972163	0.884813	1.00539	0.68061
miR852	ath-miR852	AAGAUAAGCGCCUUAGUUCUG	1.07088	0.824676	1.11247	0.788312	1.00162	1.11722	0.581411	0.462862	1.05243	1.16929	1.22287	0.552378	12.7768	14.0679	10.9073	10.5625	9.29066	11.7831	1	0.770089	1.03883	0.736132	0.935321	1.04327	1	0.796101	1.81013	2.01112	2.10327	0.950064	1	1.10105	0.853677	0.826692	0.727148	0.922223	ath-miR852	1	0.889079	1.23421	1.19131	1.25525	0.971851
miR853	ath-miR853	UCCCCUCUUUAGCUUGGAGAAG	1.00395	1.07842	0.834351	0.848952	0.715443	0.521368	1.09822	0.727355	0.371445	0.779524	0.679371	0.368252	0.17423	0.26745	0.146735	0.167659	0.0607233	0.28055	1	1.07418	0.831065	0.845608	0.712626	0.519314	1	0.662303	0.338225	0.709806	0.61861	0.335317	1	1.53504	0.842192	0.962287	0.348524	1.61023	ath-miR853	1	1.09051	0.670494	0.839234	0.55992	0.82162
miR858	ath-miR858a	UUUCGUUGUCUGUUCGACCUU	24.6303	24.4865	20.1982	27.0755	35.1998	36.0488	16.6025	14.0181	27.1155	15.7854	33.7647	30.3501	1.48095	6.92697	3.27708	8.01969	2.15568	2.8055	1	0.994162	0.820056	1.09927	1.42912	1.4636	1	0.844336	1.63322	0.950781	2.03371	1.82804	1	4.67737	2.21282	5.41522	1.4556	1.89439	ath-miR858a	1	2.17196	1.55536	2.48843	1.63948	1.72867
	ath-miR858b	UUCGUUGUCUGUUCGACCUUG	4.68512	3.17183	3.71981	4.457	5.79509	5.36264	3.55307	2.71105	5.32405	2.33857	5.57084	5.24759	0.551727	1.20353	0.929321	1.76042	0.576871	0.67332	1	0.677001	0.793964	0.95131	1.23691	1.14461	1	0.763016	1.49844	0.658183	1.56789	1.47692	1	2.18138	1.68438	3.19074	1.04557	1.22038	ath-miR858b	1	1.20713	1.3256	1.60008	1.28346	1.28064
miR860	ath-miR860	UCAAUAGAUUGGACUAUGUAU	0.200791	0.126873	0.0695292	0.121279	0.429266	0.223443	0.0646013	0.0661232	0.557168	0.454722	0.475559	0.184126	2.43922	4.8676	3.08143	3.63261	3.15761	5.16212	1	0.631868	0.346277	0.604006	2.13788	1.11282	1	1.02356	8.62473	7.03891	7.36146	2.85019	1	1.99556	1.26329	1.48925	1.29452	2.1163	ath-miR860	1	1.21699	3.41143	3.04406	3.59795	2.02644
miR861	ath-miR861-3p	GAUGGAUAUGUCUUCAAGGAC	16.331	9.7058	8.27398	7.94376	5.0081	3.64957	6.52473	5.09148	7.42891	6.04131	4.61972	6.38303	0.290383	0.10698	0.195647	0.0558863	0.18217	0.16833	1	0.594318	0.506643	0.486423	0.306663	0.223475	1	0.780337	1.13858	0.92591	0.708033	0.978283	1	0.368411	0.673754	0.192457	0.627343	0.579683	ath-miR861-3p	1	0.581022	0.772992	0.53493	0.547346	0.593814
miR862	ath-miR862-5p	UCCAAUAGGUCGAGCAUGUGC	1.5394	1.07842	1.182	0.727673	1.2878	0.893773	1.42123	1.65308	0.990521	0.389762	0.611433	0.368252	0.290383	0.588391	0.733674	0.391204	0.607233	0.72943	1	0.700549	0.767832	0.4727	0.836561	0.5806	1	1.16313	0.696948	0.274243	0.430215	0.259108	1	2.02626	2.52658	1.3472	2.09114	2.51196	ath-miR862-5p	1	1.29665	1.33045	0.698048	1.11931	1.11722
miR863	ath-miR863-3p	UUGAGAGCAACAAGACAUAAU	0.334651	0.317183	0.208588	0.121279	0.0715443	0.0744811	0.452209	0.19837	0.309538	0.0649603	0.203811	0.368252	1.27768	2.19309	1.90755	1.34127	1.33591	1.6833	1	0.947802	0.623299	0.362404	0.213788	0.222563	1	0.438668	0.684502	0.143651	0.450701	0.81434	1	1.71646	1.49298	1.04977	1.04557	1.31746	ath-miR863-3p	1	1.03431	0.933593	0.518607	0.57002	0.784788
miR866	ath-miR866-5p	UCAAGGAACGGAUUUUGUUAA	0.468512	0.634366	0.417175	0.485115	0.429266	0.372405	0.581411	0.462862	1.23815	0.324802	0.203811	0.613753	1.56807	2.08611	1.36953	1.39716	1.88242	2.01996	1	1.354	0.890427	1.03544	0.916233	0.794869	1	0.796101	2.12956	0.558643	0.350546	1.05563	1	1.33037	0.873384	0.891006	1.20047	1.28818	ath-miR866-5p	1	1.16016	1.29779	0.828363	0.822417	1.04623
miR869	ath-miR869.2	UCUGGUGUUGAGAUAGUUGAC	1.00395	0.761239	1.182	1.15215	0.643899	1.5641	1.03362	0.727355	0.619076	1.16929	0.883182	0.982005	8.07264	5.99089	6.84763	10.1713	12.7519	26.8767	1	0.758242	1.17734	1.14761	0.641363	1.55794	1	0.703697	0.598939	1.13125	0.854455	0.950064	1	0.742122	0.848251	1.25997	1.57964	3.32935	ath-miR869.2	1	0.734687	0.874844	1.17961	1.02515	1.94579
Median			4.88591	4.63087	4.06746	4.42668	3.57722	3.05372	4.42519	3.50453	4.65359	3.83266	3.26098	3.00739	4.74311	5.17089	6.05673	5.5048	4.8275	6.84542

## Sheet: Table S3
Table S3. Expressed phasiRNAs in de-etiolating seedlings
Light regulation was defined as phasiRNAs passed p < 0.05 in Student's t-test against W0h.								RPM (Read per million reads, normalized to total reads of 20-24 nt and mapped to TAIR10 genome)																		Fold change
								Replicate 1						Replicate 2						Replicate 3						Replicate 1						Replicate 2						Replicate 3						Averaged fold change
phasiRNA	Locus	Light regulation	Chromosome	Start	End	Strand	Sequence	W0h	W1h	W3h	W6h	W12h	W24h	W0h	W1h	W3h	W6h	W12h	W24h	W0h	W1h	W3h	W6h	W12h	W24h	W0h	W1h	W3h	W6h	W12h	W24h	W0h	W1h	W3h	W6h	W12h	W24h	W0h	W1h	W3h	W6h	W12h	W24h	W0h	W1h	W3h	W6h	W12h	W24h
phasiR_20	AT1G63080		1	23390072	23390092	C	AATGGATTATGTAAGAGAGGT	13.0514	14.2098	10.0122	11.097	4.43575	6.47985	10.6592	6.34782	13.0625	8.5098	6.72577	7.30366	202.571	234.073	213.206	201.917	183.566	183.255	1	1.08876	0.767137	0.850255	0.339868	0.496487	1	0.595525	1.22547	0.798352	0.630982	0.685197	1	1.15551	1.0525	0.996773	0.906183	0.904646	1	0.946597	1.01503	0.881793	0.625677	0.695444
phasiR_21	AT1G63080		1	23390135	23390155	C	TTAGTTGAACGGATGGTTGTG	0.334651	0.317183	0.278117	0.424476	0.0715443	0	0.452209	0	0.433353	0	0	0	26.7152	26.1567	30.0807	26.043	19.1885	20.424	1	0.947802	0.831065	1.26841	0.213788	0	1	0	0.958303	0	0	0	1	0.979092	1.12597	0.974839	0.718263	0.764509	1	0.642298	0.971781	0.74775	0.310683	0.254836
phasiR_31	AT1G63080	Yes	1	23390071	23390091	C	ATGGATTATGTAAGAGAGGTG	3.94888	3.2987	3.54599	3.15325	1.50243	0.819292	4.19908	2.44656	3.46682	2.27361	1.08699	0.675128	232.481	238.298	231.89	215.106	208.584	184.77	1	0.835351	0.897973	0.798516	0.38047	0.207474	1	0.582641	0.825615	0.541454	0.258864	0.16078	1	1.02502	0.99746	0.925267	0.897212	0.794777	1	0.814339	0.907016	0.755079	0.512182	0.387677
phasiR_37	AT1G63080		1	23390156	23390176	C	AAAGCTTCCGAAGCTGTGGCT	3.14572	4.504	3.40693	3.82028	2.79023	2.15995	4.26368	0	4.33353	4.4173	2.3778	0	3.31036	3.85129	2.20102	3.07375	2.73255	1.90774	1	1.43179	1.08304	1.21444	0.886991	0.686631	1	0	1.01638	1.03603	0.557686	0	1	1.1634	0.664888	0.928522	0.825452	0.576293	1	0.865063	0.921436	1.05966	0.75671	0.420975
phasiR_14	AT1G63150		1	23419961	23419981	C	TTAGAGTTGTGAATGTAAAGG	0.937024	1.2053	0.90388	0.606394	0.286177	0	1.87344	0.793478	1.48578	1.36417	0.475559	0.306877	1.16153	1.71168	0.538028	1.06184	0.971572	0.28055	1	1.2863	0.964629	0.647149	0.305411	0	1	0.423542	0.793078	0.728163	0.253843	0.163804	1	1.47364	0.463206	0.914173	0.836458	0.241534	1	1.06116	0.740304	0.763162	0.465237	0.135113
phasiR_34	AT1G63150		1	23420005	23420025	W	AAAGCTTCAGAAGCAGTGGCT	0.334651	0.38062	0.278117	0.424476	0.214633	0.148962	0.646013	0.330616	0.185723	0.584643	0.203811	0.245501	3.48459	3.15592	2.78796	2.62666	3.33978	4.26436	1	1.13736	0.831065	1.26841	0.641363	0.445127	1	0.511779	0.287491	0.905002	0.315491	0.380025	1	0.905676	0.800082	0.753791	0.958441	1.22377	1	0.851606	0.639546	0.975735	0.638432	0.682976
phasiR_35	AT1G63150		1	23420047	23420067	W	AGAGGATGTCAACCAGATCTG	3.14572	2.72777	2.15541	2.48622	1.64552	0.968254	2.13184	1.25634	2.29058	2.27361	1.69843	1.59576	262.39	278.951	259.868	233.102	217.45	220.119	1	0.867138	0.685186	0.790348	0.523098	0.3078	1	0.589322	1.07446	1.0665	0.796694	0.748535	1	1.06312	0.990387	0.88838	0.828728	0.838902	1	0.839858	0.916678	0.915076	0.716173	0.631746
phasiR_36	AT1G63150		1	23420089	23420109	W	AACGGATTATGTAAGAGAGGT	28.0438	25.0575	21.8322	21.5876	12.1625	10.5763	22.5458	14.0842	24.2059	19.4231	13.995	12.9502	128.059	145.333	144.827	128.483	116.164	110.2	1	0.893513	0.778503	0.769783	0.433698	0.377136	1	0.624693	1.07363	0.861495	0.620737	0.574394	1	1.13489	1.13094	1.00331	0.907111	0.860542	1	0.884365	0.994359	0.878196	0.653849	0.604024
phasiR_27	PPR AT1G63070		1	23386480	23386500	C	ATGGATTATGTAAGAGAGGTG	3.94888	3.2987	3.54599	3.15325	1.50243	0.819292	4.19908	2.44656	3.46682	2.27361	1.08699	0.675128	232.481	238.298	231.89	215.106	208.584	184.77	1	0.835351	0.897973	0.798516	0.38047	0.207474	1	0.582641	0.825615	0.541454	0.258864	0.16078	1	1.02502	0.99746	0.925267	0.897212	0.794777	1	0.814339	0.907016	0.755079	0.512182	0.387677
phasiR_28	PPR AT1G63070		1	23386481	23386501	C	AATGGATTATGTAAGAGAGGT	13.0514	14.2098	10.0122	11.097	4.43575	6.47985	10.6592	6.34782	13.0625	8.5098	6.72577	7.30366	202.571	234.073	213.206	201.917	183.566	183.255	1	1.08876	0.767137	0.850255	0.339868	0.496487	1	0.595525	1.22547	0.798352	0.630982	0.685197	1	1.15551	1.0525	0.996773	0.906183	0.904646	1	0.946597	1.01503	0.881793	0.625677	0.695444
phasiR_29	PPR AT1G63070	Yes	1	23386544	23386564	C	TTAGTTGAACGGATGGTTGTG	0.334651	0.317183	0.278117	0.424476	0.0715443	0	0.452209	0	0.433353	0	0	0	26.7152	26.1567	30.0807	26.043	19.1885	20.424	1	0.947802	0.831065	1.26841	0.213788	0	1	0	0.958303	0	0	0	1	0.979092	1.12597	0.974839	0.718263	0.764509	1	0.642298	0.971781	0.74775	0.310683	0.254836
phasiR_30	PPR AT1G63070		1	23386565	23386585	C	AAAGCTTCCGAAGCTGTGGCT	3.14572	4.504	3.40693	3.82028	2.79023	2.15995	4.26368	0	4.33353	4.4173	2.3778	0	3.31036	3.85129	2.20102	3.07375	2.73255	1.90774	1	1.43179	1.08304	1.21444	0.886991	0.686631	1	0	1.01638	1.03603	0.557686	0	1	1.1634	0.664888	0.928522	0.825452	0.576293	1	0.865063	0.921436	1.05966	0.75671	0.420975
phasiR_13	PPR RFL9		1	23299622	23299642	C	TTAGAGTTGTGAATGTAAAGG	0.937024	1.2053	0.90388	0.606394	0.286177	0	1.87344	0.793478	1.48578	1.36417	0.475559	0.306877	1.16153	1.71168	0.538028	1.06184	0.971572	0.28055	1	1.2863	0.964629	0.647149	0.305411	0	1	0.423542	0.793078	0.728163	0.253843	0.163804	1	1.47364	0.463206	0.914173	0.836458	0.241534	1	1.06116	0.740304	0.763162	0.465237	0.135113
phasiR_23	PPR RFL9		1	23299666	23299686	W	AAAGCTTCAGAAGCAGTGGCT	0.334651	0.38062	0.278117	0.424476	0.214633	0.148962	0.646013	0.330616	0.185723	0.584643	0.203811	0.245501	3.48459	3.15592	2.78796	2.62666	3.33978	4.26436	1	1.13736	0.831065	1.26841	0.641363	0.445127	1	0.511779	0.287491	0.905002	0.315491	0.380025	1	0.905676	0.800082	0.753791	0.958441	1.22377	1	0.851606	0.639546	0.975735	0.638432	0.682976
phasiR_24	PPR RFL9		1	23299708	23299728	W	AGAGGATGTCAACCAGATCTG	3.14572	2.72777	2.15541	2.48622	1.64552	0.968254	2.13184	1.25634	2.29058	2.27361	1.69843	1.59576	262.39	278.951	259.868	233.102	217.45	220.119	1	0.867138	0.685186	0.790348	0.523098	0.3078	1	0.589322	1.07446	1.0665	0.796694	0.748535	1	1.06312	0.990387	0.88838	0.828728	0.838902	1	0.839858	0.916678	0.915076	0.716173	0.631746
phasiR_25	PPR RFL9		1	23299750	23299770	W	AACGGATTATGTAAGAGAGGT	28.0438	25.0575	21.8322	21.5876	12.1625	10.5763	22.5458	14.0842	24.2059	19.4231	13.995	12.9502	128.059	145.333	144.827	128.483	116.164	110.2	1	0.893513	0.778503	0.769783	0.433698	0.377136	1	0.624693	1.07363	0.861495	0.620737	0.574394	1	1.13489	1.13094	1.00331	0.907111	0.860542	1	0.884365	0.994359	0.878196	0.653849	0.604024
phasiR_22	PPR-AC		1	23178482	23178502	C	AATGGATTATGTAAGAGAGGT	13.0514	14.2098	10.0122	11.097	4.43575	6.47985	10.6592	6.34782	13.0625	8.5098	6.72577	7.30366	202.571	234.073	213.206	201.917	183.566	183.255	1	1.08876	0.767137	0.850255	0.339868	0.496487	1	0.595525	1.22547	0.798352	0.630982	0.685197	1	1.15551	1.0525	0.996773	0.906183	0.904646	1	0.946597	1.01503	0.881793	0.625677	0.695444
phasiR_26	RPF3		1	23307215	23307235	W	AACGGATTATGTAAGAGAGGT	28.0438	25.0575	21.8322	21.5876	12.1625	10.5763	22.5458	14.0842	24.2059	19.4231	13.995	12.9502	128.059	145.333	144.827	128.483	116.164	110.2	1	0.893513	0.778503	0.769783	0.433698	0.377136	1	0.624693	1.07363	0.861495	0.620737	0.574394	1	1.13489	1.13094	1.00331	0.907111	0.860542	1	0.884365	0.994359	0.878196	0.653849	0.604024
phasiR_2	RPF6		1	23413452	23413472	C	CCACTGCTTCTGAAGCTCTGT	0.0669303	0	0.347646	0.848952	0.214633	0.297924	0.129203	0	0.371445	0	0.611433	0	1.56807	3.47686	0.929321	2.90609	1.27519	0.72943	1	0	5.19416	12.6841	3.20682	4.45127	1	0	2.87491	0	4.73237	0	1	2.21729	0.592654	1.85329	0.813223	0.465178	1	0.739096	2.88724	4.84581	2.91747	1.63881
phasiR_32	RPF6		1	23413454	23413474	W	AGAGCTTCAGAAGCAGTGGCT	0.0669303	0	0	1.6979	0	1.04274	2.19644	0	1.6715	0	1.15493	0	4.18151	4.81411	3.86402	4.58268	3.94701	4.43269	1	0	0	25.3683	0	15.5794	1	0	0.761005	0	0.525818	0	1	1.15128	0.924072	1.09594	0.943919	1.06007	1	0.383761	0.561692	8.8214	0.489913	5.5465
phasiR_33	RPF6		1	23413538	23413558	W	AATGGATTATGTAAGAGAGGT	13.0514	14.2098	10.0122	11.097	4.43575	6.47985	10.6592	6.34782	13.0625	8.5098	6.72577	7.30366	202.571	234.073	213.206	201.917	183.566	183.255	1	1.08876	0.767137	0.850255	0.339868	0.496487	1	0.595525	1.22547	0.798352	0.630982	0.685197	1	1.15551	1.0525	0.996773	0.906183	0.904646	1	0.946597	1.01503	0.881793	0.625677	0.695444
phasiR_3	TAS1a		2	11721946	11721966	W	ACGATATCTTCCATTTCTCTA	1.87405	0.888113	1.46011	1.21279	0.357722	0.521368	1.09822	1.32246	0	0.779524	0.951119	0.491002	2.96191	5.88391	3.03252	3.85616	2.48965	3.70326	1	0.473901	0.779123	0.647149	0.190882	0.278204	1	1.20419	0	0.709806	0.866054	0.447089	1	1.98653	1.02384	1.30192	0.840558	1.2503	1	1.22154	0.600988	0.886291	0.632498	0.65853
phasiR_4	TAS1a	Yes	2	11722030	11722050	W	ATTTTCTAAGATCTTATCGAA	2.2087	2.15685	1.46011	1.09151	1.64552	1.71306	1.29203	0.793478	2.53821	0.389762	1.8343	1.16613	15.7968	25.8892	27.684	20.0632	24.4107	37.5376	1	0.976523	0.661074	0.494187	0.745018	0.775599	1	0.614135	1.96452	0.301667	1.41971	0.90256	1	1.63889	1.7525	1.27008	1.54529	2.37627	1	1.07651	1.45937	0.688644	1.23667	1.35148
phasiR_15	TAS1a		2	11722009	11722029	W	CGCTATGTTAGACTTAAAATA	0.602372	0.824676	0.417175	0.485115	0.214633	0.297924	0.387608	0.0661232	0.433353	0.389762	0.407622	0.429627	2.90383	0.0534901	0.244558	0.167659	0	0.05611	1	1.36905	0.692554	0.805341	0.356313	0.494585	1	0.170593	1.11802	1.00556	1.05164	1.10841	1	0.0184205	0.0842192	0.0577372	0	0.0193228	1	0.519354	0.631598	0.622879	0.469317	0.540772
phasiR_16	TAS1a		2	11722051	11722071	W	CGCTATGTTGGACTTAGGATG	0.468512	0.126873	0.278117	0.242558	0.643899	0.372405	0.387608	0.0661232	0.557168	0.194881	0.611433	0.552378	11.5572	0.374431	0.58694	0.279432	0.121447	0.67332	1	0.270801	0.593618	0.517719	1.37435	0.794869	1	0.170593	1.43745	0.502779	1.57746	1.4251	1	0.0323979	0.0507855	0.0241781	0.0105083	0.0582596	1	0.157931	0.693953	0.348226	0.987438	0.759408
atTAS1a-siR255	TAS1a	Yes	2	11721965	11721985	C	TTCTAAGTCCAACATAGCGTA	1.60633	4.25025	2.57258	5.21499	1.50243	1.5641	2.19644	1.7192	3.52873	1.36417	1.8343	3.19152	103.492	65.1509	110.394	55.1039	63.2736	108.292	1	2.64595	1.60153	3.24653	0.935321	0.973714	1	0.782721	1.60657	0.62108	0.835123	1.45304	1	0.629523	1.06668	0.532444	0.611384	1.04638	1	1.35273	1.42493	1.46669	0.793943	1.15771
phasiR_38	TAS1a	Yes	2	11721902	11721922	C	AAACTAGAAAAAGCATTGGAT	0.0669303	0	0	2.06174	0	0	1.35663	0	0	0	0	0	4.52997	5.18854	4.64661	3.96793	4.67569	4.88157	1	0	0	30.8043	0	0	1	0	0	0	0	0	1	1.14538	1.02575	0.875928	1.03217	1.07762	1	0.381793	0.341916	10.5601	0.344056	0.359205
phasiR_39	TAS1a		2	11721986	11722006	C	TGATTGGATCTTAGGAAATTA	5.42135	4.75775	3.75458	4.48732	3.86339	3.42613	3.42387	2.44656	4.8907	2.98817	3.1251	2.88464	1953	2164.16	2312.2	1637.3	1991.66	2573.88	1	0.877594	0.692554	0.827712	0.712626	0.63197	1	0.71456	1.42841	0.872749	0.912741	0.842509	1	1.10812	1.18392	0.838353	1.0198	1.31791	1	0.900091	1.10163	0.846271	0.881721	0.930796
phasiR_40	TAS1a		2	11721988	11722008	W	ATTTCCTAAGATCCAATCAAA	0.401582	1.14186	0.625763	0.848952	0.429266	0.372405	0.646013	0.462862	0.928614	0.129921	0.475559	0.306877	5.86573	6.36532	7.9726	4.86211	7.77258	9.98758	1	2.84341	1.55825	2.11402	1.06894	0.927347	1	0.716491	1.43745	0.201112	0.736146	0.475032	1	1.08517	1.35918	0.828901	1.32508	1.7027	1	1.54836	1.45163	1.04801	1.04339	1.03503
atTAS1a-siR438(+)	TAS1a		2	11722007	11722027	C	TTTTAAGTCTAACATAGCGTT	1.33861	3.36214	1.25153	1.63726	1.35934	1.1917	1.67963	0.595109	2.60012	1.03937	2.17399	1.53438	2.90383	3.58384	3.42381	2.8502	2.97544	3.59104	1	2.51167	0.934948	1.22311	1.01549	0.890253	1	0.354309	1.54803	0.618805	1.29432	0.913523	1	1.23418	1.17907	0.981533	1.02466	1.23666	1	1.36672	1.22068	0.94115	1.11149	1.01348
atTAS1a-siR752	TAS1a		2	11722049	11722069	C	TCCTAAGTCCAACATAGCGTT	2.00791	2.98152	2.15541	3.57773	1.78861	1.1917	2.71325	1.85145	2.16677	1.94881	1.35874	1.47301	11.5572	11.9818	7.33674	10.1154	11.0516	10.4926	1	1.48489	1.07346	1.78182	0.890782	0.593502	1	0.682372	0.798586	0.718256	0.500779	0.542893	1	1.03673	0.634818	0.875246	0.956252	0.907878	1	1.068	0.835621	1.12511	0.782604	0.681425
phasiR_43	TAS1a		2	11722070	11722090	C	TACAAGCGAATGAGTCATTCA	0.803163	1.26873	1.04294	1.03087	0.858532	0.67033	0.51681	0.264493	1.48578	0.519683	0.679371	0.797879	20.443	15.8331	17.2169	13.1892	12.0839	15.1497	1	1.57967	1.29854	1.28351	1.06894	0.834612	1	0.511779	2.87491	1.00556	1.31455	1.54385	1	0.7745	0.842192	0.64517	0.591105	0.741072	1	0.955316	1.67188	0.97808	0.99153	1.03985
phasiR_53	TAS1a		2	11721923	11721943	C	ATGATATTTGTAGTAATGGCG	19.8114	18.1429	0	17.1003	0	0	14.9875	0	0	0	0	9.51317	5635.11	6243.36	6418.67	5726.62	5731.43	5422.97	1	0.915782	0	0.863157	0	0	1	0	0	0	0	0.634741	1	1.10794	1.13905	1.01624	1.01709	0.962354	1	0.674574	0.379683	0.626465	0.339031	0.532365
phasiR_1	TAS1b		1	18549483	18549503	W	ATTCCGGACATCTCCCATTTT	70.8791	60.7723	55.9015	46.2679	24.0389	20.4823	30.298	20.961	26.125	15.5255	11.821	8.83804	1.50999	4.76062	1.95647	2.96198	2.06459	1.79552	1	0.857407	0.788688	0.652771	0.339153	0.288975	1	0.69183	0.862268	0.512427	0.390159	0.291704	1	3.15275	1.29568	1.96158	1.36729	1.18909	1	1.56733	0.982212	1.04226	0.698867	0.589924
phasiR_5	TAS1c		2	16537710	16537730	C	TTTCAAGTCGTCTAAAGAACA	3.68116	3.42558	0	2.91069	0	3.42613	0.0646013	0	3.59064	0	0	1.71851	1.16153	2.40705	1.56517	2.51488	1.70025	2.35662	1	0.930569	0	0.790699	0	0.930719	1	0	55.5816	0	0	26.6018	1	2.07231	1.34751	2.16515	1.4638	2.02889	1	1.00096	18.9764	0.985281	0.487934	9.8538
phasiR_6	TAS1c		2	16537711	16537731	C	TTTTCAAGTCGTCTAAAGAAC	1.47247	1.26873	0	1.51599	0.643899	0.744811	0.0646013	0	0.680983	0	0	0.368252	0.348459	0.481411	0.782586	0.670636	1.21447	0.72943	1	0.861638	0	1.02956	0.437293	0.505826	1	0	10.5413	0	0	5.70038	1	1.38154	2.24585	1.92457	3.48524	2.0933	1	0.747726	4.26239	0.98471	1.30751	2.7665
atTAS1c-siR850	TAS1c		2	16537816	16537836	C	TTCTAAGTTCAACATATCGAC	118.868	137.277	81.7664	130.375	56.9493	46.8486	80.4286	54.5516	89.085	59.0489	47.0124	58.8589	0.871149	1.01631	1.95647	1.34127	1.33591	1.79552	1	1.15487	0.687875	1.0968	0.479096	0.394122	1	0.678262	1.10763	0.734179	0.584524	0.731816	1	1.16663	2.24585	1.53966	1.53351	2.06109	1	0.999921	1.34712	1.12355	0.865709	1.06234
phasiR_8	TAS1c		2	16537858	16537878	C	TCGGTGGATCTTAGAAAATTA	10.575	11.3552	7.71774	7.33737	8.79995	8.78877	8.33356	6.48007	9.34804	4.80706	6.99752	5.52378	4.29767	8.45143	4.98899	10.0595	4.25063	7.74318	1	1.07378	0.729812	0.693842	0.832148	0.831091	1	0.777587	1.12173	0.576832	0.839679	0.662835	1	1.96652	1.16086	2.3407	0.989055	1.80172	1	1.27263	1.00414	1.20379	0.886961	1.09855
phasiR_9	TAS1c		2	16537860	16537880	W	ATTTTCTAAGATCCACCGATA	46.2488	37.9351	35.3208	30.1984	16.6698	11.6935	17.9591	9.85235	14.053	8.31492	7.20133	7.79466	4.29767	8.98633	15.8963	7.43288	10.0193	17.1135	1	0.82024	0.763714	0.652956	0.360438	0.25284	1	0.548598	0.782499	0.462991	0.400984	0.434022	1	2.09098	3.69882	1.72952	2.33134	3.98206	1	1.15327	1.74834	0.948487	1.03092	1.55631
atTAS1c-siR255	TAS1c		2	16537837	16537857	C	TTCTAAGTCCAACATAGCGTA	1.60633	4.25025	2.57258	5.21499	1.50243	1.5641	2.19644	1.7192	3.52873	1.36417	1.8343	3.19152	103.492	65.1509	110.394	55.1039	63.2736	108.292	1	2.64595	1.60153	3.24653	0.935321	0.973714	1	0.782721	1.60657	0.62108	0.835123	1.45304	1	0.629523	1.06668	0.532444	0.611384	1.04638	1	1.35273	1.42493	1.46669	0.793943	1.15771
phasiR_44	TAS1c		2	16537712	16537732	W	TTCTTTAGACGACTTGAAAAT	3.88195	4.37713	0	4.06284	3.07641	2.01099	0.0646013	0	3.46682	0	0	2.51639	471.349	551.483	407.972	366.67	360.393	474.017	1	1.12756	0	1.0466	0.792489	0.518035	1	0	53.665	0	0	38.9526	1	1.17001	0.86554	0.777916	0.764597	1.00566	1	0.765855	18.1768	0.608171	0.519029	13.4921
phasiR_45	TAS1c		2	16537713	16537733	W	TCTTTAGACGACTTGAAAATC	1.07088	0.697803	0	0.485115	0.143089	0.148962	0.0646013	0	0.619076	0	0	0.491002	4.93651	5.29552	3.52164	4.02382	3.52195	3.81548	1	0.651614	0	0.453005	0.133617	0.139102	1	0	9.58303	0	0	7.60051	1	1.07273	0.713386	0.815114	0.713449	0.77291	1	0.57478	3.43214	0.422706	0.282356	2.83751
phasiR_46	TAS1c		2	16537731	16537751	C	ATGTGTTCAAGTAAATGAGAT	0.401582	0.19031	0	0.121279	0.214633	0	0.0646013	0	0.371445	0	0	0.0613753	9.98917	12.1957	12.3257	8.55061	8.44053	13.1297	1	0.473901	0	0.302003	0.534469	0	1	0	5.74982	0	0	0.950064	1	1.2209	1.23391	0.855988	0.844968	1.3144	1	0.564932	2.32791	0.385997	0.459813	0.75482
phasiR_47	TAS1c		2	16537773	16537793	C	TATTCCAGGATATGCAAAAGA	0.669303	0.824676	0	0.424476	0.214633	0.372405	0.0646013	0	0.742891	0	0	0.736504	5.86573	7.5421	6.50525	6.20338	6.801	7.68707	1	1.23214	0	0.634206	0.320682	0.556408	1	0	11.4996	0	0	11.4008	1	1.28579	1.10903	1.05756	1.15945	1.3105	1	0.839311	4.20289	0.563923	0.493376	4.42256
phasiR_48	TAS1c		2	16537794	16537814	C	AACTAGAAAAGACATTGGACA	5.01977	6.97803	0	4.18412	2.64714	2.15995	0.0646013	0	3.21919	0	0	2.57776	33.8006	39.3152	42.4064	30.4022	34.4301	44.1024	1	1.39011	0	0.833528	0.527343	0.430289	1	0	49.8318	0	0	39.9027	1	1.16315	1.25461	0.899457	1.01862	1.30478	1	0.851087	17.0288	0.577662	0.515322	13.8792
phasiR_49	TAS1c		2	16537795	16537815	C	GAACTAGAAAAGACATTGGAC	12.9845	9.76924	8.83021	9.70231	7.08289	3.72405	6.52473	4.62862	6.31457	5.71651	3.53273	4.41902	4.58805	6.41881	5.57593	4.13559	4.61497	5.55489	1	0.752379	0.68006	0.747224	0.545489	0.286808	1	0.709397	0.967791	0.87613	0.541437	0.677273	1	1.39903	1.21532	0.901383	1.00587	1.21073	1	0.953601	0.954389	0.841579	0.697598	0.724937
phasiR_50	TAS1c		2	16537796	16537816	W	TCCAATGTCTTTTCTAGTTCG	0.870093	1.07842	0.625763	0.848952	0.50081	0.521368	0.969019	0.595109	0.680983	0.779524	0.135874	0.122751	2.43922	1.97913	2.69014	2.06779	2.55038	3.08605	1	1.23943	0.719191	0.975702	0.575582	0.599209	1	0.614135	0.702756	0.804446	0.140218	0.126675	1	0.811381	1.10287	0.847729	1.04557	1.26518	1	0.888316	0.841606	0.875959	0.587124	0.663688
phasiR_10	TAS2		2	16539833	16539853	C	CCGTAAAAAAAGTTGTAACTC	2.27563	2.41059	1.73823	2.24366	1.43089	1.41514	0.0646013	0.396739	1.30006	0	0.883182	0.429627	1.04538	3.04893	1.02714	1.39716	0.971572	1.06609	1	1.05931	0.763846	0.985951	0.628787	0.621868	1	6.14135	20.1244	0	13.6713	6.65045	1	2.91659	0.982557	1.33651	0.929398	1.01981	1	3.37241	7.29026	0.774154	5.07649	2.76404
phasiR_11	TAS2	Yes	2	16539898	16539918	W	GAATACTTGAACTACCATCTA	1.74019	2.6009	1.87729	2.24366	0.930076	0.297924	1.74423	0.925724	1.98104	1.68897	0.815245	0.552378	3.25229	9.1468	4.05967	7.71231	4.97931	2.46884	1	1.49461	1.07879	1.28932	0.534469	0.171203	1	0.530734	1.13577	0.968315	0.467394	0.316688	1	2.81242	1.24825	2.37135	1.53102	0.759108	1	1.61259	1.15427	1.543	0.844293	0.415666
phasiR_12	TAS2		2	16539919	16539939	W	AATCTATTGAACATCGTGTTT	1.33861	1.71279	1.04294	1.63726	1.00162	0.67033	1.42123	1.45471	1.11434	1.29921	0.543496	0.675128	0.464613	1.6047	1.80973	0.838295	1.39663	2.01996	1	1.27953	0.779123	1.22311	0.748257	0.500767	1	1.02356	0.784066	0.914144	0.382413	0.475032	1	3.45385	3.89514	1.80429	3.00602	4.34762	1	1.91898	1.81944	1.31385	1.3789	1.77447
atTAS2-3'D6(-)	TAS2	Yes	2	16539877	16539897	W	ATATCCCATTTCTACCATCTG	14.4569	12.6239	13.0715	10.8545	5.93818	4.17094	8.72117	7.73641	7.86226	3.7677	2.78542	2.63914	19.3395	9.84218	23.5265	7.82409	12.1447	22.1073	1	0.873206	0.904168	0.750813	0.41075	0.288508	1	0.887084	0.901515	0.432018	0.319386	0.302613	1	0.508916	1.2165	0.404565	0.627971	1.14312	1	0.756402	1.00739	0.529132	0.452702	0.57808
phasiR_51	TAS2	Yes	2	16539812	16539832	C	TTGTTGATCGGATGGTAGAAA	5.48828	3.99651	4.31081	4.36604	2.00324	1.04274	0.0646013	2.90942	3.77636	0	2.24192	1.59576	8.94379	7.16767	7.5813	8.77415	8.98704	9.59481	1	0.728189	0.785458	0.79552	0.365003	0.189993	1	45.0366	58.4565	0	34.704	24.7017	1	0.801413	0.847661	0.981033	1.00484	1.07279	1	15.5221	20.0299	0.592184	12.0246	8.65481
phasiR_52	TAS2		2	16539980	16540000	C	TCCAAGCGAATGATGATACTT	55.619	49.9246	34.1389	49.9062	18.6731	18.6203	35.5307	23.3415	31.8824	0	17.3919	16.3258	284.053	296.442	253.118	204.935	201.601	239.141	1	0.897617	0.613798	0.897287	0.335732	0.334782	1	0.656939	0.89732	0	0.489489	0.459485	1	1.04362	0.891095	0.721469	0.709732	0.841889	1	0.866058	0.800738	0.539585	0.511651	0.545386
phasiR_54	TAS2		2	16539856	16539876	W	ATAAGACTGAAACATATATGT	5.22056	5.26524	3.89364	4.3054	2.36096	1.71306	3.35927	1.85145	2.66203	2.66337	2.64955	1.71851	20.3849	26.0497	21.3255	17.8836	20.0994	21.4901	1	1.00856	0.745827	0.824701	0.452243	0.328138	1	0.551147	0.792443	0.792844	0.788728	0.511573	1	1.27789	1.04614	0.877299	0.985995	1.05422	1	0.945866	0.861471	0.831614	0.742322	0.63131
phasiR_55	TAS2		2	16539938	16539958	C	TTTGAACTTGTGTATTTTGAA	6.49223	7.1049	3.05929	3.27453	3.7203	2.97924	3.48847	2.51268	5.44787	2.27361	3.60066	1.65713	77.2418	133.297	98.8015	102.831	127.701	152.787	1	1.09437	0.471222	0.504376	0.573039	0.458893	1	0.720282	1.56168	0.651751	1.03216	0.475032	1	1.72571	1.27912	1.33128	1.65326	1.97804	1	1.18012	1.10401	0.829137	1.08615	0.970655
phasiR_56	TAS2		2	16539961	16539981	W	ATAATCAAGTGAATAGTTTAA	2.00791	1.52248	1.32106	0.848952	0.143089	0	0.258405	0.132246	0.309538	0.259841	0.135874	0.0613753	6.96919	8.55841	8.31498	5.42097	5.52582	9.20204	1	0.758242	0.657926	0.422804	0.0712626	0	1	0.511779	1.19788	1.00556	0.525818	0.237516	1	1.22804	1.19311	0.777849	0.792892	1.32039	1	0.832686	1.0163	0.735404	0.463324	0.519301
phasiR_57	TAS3		3	5862267	5862287	C	TTGAGAAGAGATAGAATAGAA	0.0669303	0	0	0	4.00648	0	5.62031	0	0	0	0	3.92802	91.761	89.6494	97.8233	85.5061	97.2179	106.721	1	0	0	0	59.8606	0	1	0	0	0	0	0.698897	1	0.976988	1.06607	0.931835	1.05947	1.16303	1	0.325663	0.355355	0.310612	20.3067	0.620644
phasiR_58	TAS3		3	5862330	5862350	C	ATAGACAAGGTAGGAGAAAAT	0.0669303	0	0	0	0.357722	0	0.452209	0	0	0	0	0	28.2833	28.4567	23.82	25.8195	26.0503	26.3156	1	0	0	0	5.34469	0	1	0	0	0	0	0	1	1.00613	0.842192	0.912888	0.921048	0.930429	1	0.335377	0.280731	0.304296	2.08858	0.310143

## Sheet: Table S4
Table S4. Expressed siRNAs in de-etiolating seedlings
All possible gene loci for each siRNA were listed,				RPM (Read per million reads, normalized to total reads of 20-24 nt and mapped to TAIR10 genome.																		Fold change
for the exact siRNA origin cannot be traced back from sRNA sequencing results.				Replicate 1						Replicate 2						Replicate 3						Replicate 1						Replicate 2						Replicate 3						Average fold change
sRNA	Sequence	sRNA locus	length	W0h	W1h	W3h	W6h	W12h	W24h	W0h	W1h	W3h	W6h	W12h	W24h	W0h	W1h	W3h	W6h	W12h	W24h	W0h	W1h	W3h	W6h	W12h	W24h	W0h	W1h	W3h	W6h	W12h	W24h	W0h	W1h	W3h	W6h	W12h	W24h	W0h	W1h	W3h	W6h	W12h	W24h
sRNA3080658	ACAGGGACAAACAGGTAGGCC	AT1G01040	21	3.14118	3.09104	3.34082	3.96639	2.14255	0.950383	4.3461	3.8688	3.29294	3.05442	2.49697	0.01	1.13383	1.74302	1.48283	0.976635	1.19455	0.01	1	0.984039	1.06356	1.26271	0.682086	0.302557	1	0.890177	0.757678	0.702796	0.574532	0.00230091	1	1.53729	1.3078	0.861358	1.05356	0.00881965	1	1.13717	1.04301	0.942288	0.770058	0.104559
sRNA2340858	AATCAGAAGAAGCCACGTCAGATG	AT1G01073	24	5.23529	5.08188	5.49253	5.23767	3.29623	2.68343	4.83503	4.53202	6.63734	5.41222	4.03766	1.67311	0.113383	0.211276	0.286999	0.462617	0.113767	3.27938	1	0.970696	1.04913	1.00045	0.629618	0.512566	1	0.937329	1.37276	1.11938	0.835084	0.346038	1	1.86338	2.53123	4.08012	1.00339	28.923	1	1.25713	1.65104	2.06665	0.822696	9.92719
sRNA4543163	AGAAGAAGCCACGTCAGATGATA	AT1G01073	23	28.491	24.5188	26.5	23.4932	18.6787	14.6471	22.3281	19.6756	23.8224	22.5063	16.1506	0.01	1.30391	1.58457	1.33933	1.23364	1.19455	0.01	1	0.860579	0.930119	0.824584	0.655598	0.514095	1	0.881204	1.06692	1.00798	0.723333	0.000447866	1	1.21525	1.02717	0.946115	0.916135	0.00766926	1	0.985676	1.00807	0.926226	0.765022	0.174071
sRNA4543166	AGAAGAAGCCACGTCAGATGATAC	AT1G01073	24	0.771517	0.523905	0.56624	0.711917	0.01	0.22362	1.0322	0.773759	0.617427	0.696622	0.01	1.95196	0.566916	0.581008	0.239166	0.205607	0.01	0.423146	1	0.679059	0.733931	0.922749	0.0129615	0.289844	1	0.749622	0.598167	0.674892	0.00968806	1.89107	1	1.02486	0.421872	0.362677	0.0176393	0.746399	1	0.817846	0.584656	0.653439	0.0134296	0.97577
sRNA4599889	AGAAGCCACGTCAGATGATACTG	AT1G01073	23	0.826625	0.314343	0.339744	0.355958	0.219749	0.447239	0.325957	0.497417	0.514522	0.375104	0.584398	5.01932	0.226766	0.105638	0.286999	0.205607	0.227534	0.581825	1	0.380273	0.411001	0.430616	0.265839	0.541042	1	1.52602	1.5785	1.15078	1.79287	15.3987	1	0.465844	1.26562	0.906693	1.00339	2.56575	1	0.790711	1.08504	0.829362	1.0207	6.16849
sRNA7363235	ATCAGAAGAAGCCACGTCAGATG	AT1G01073	23	1.37771	1.46693	1.58547	1.22043	0.933933	0.782668	1.2495	0.939565	0.668879	0.964554	0.796906	0.418277	0.226766	0.369732	0.478332	0.205607	0.398185	0.423146	1	1.06476	1.1508	0.885839	0.677888	0.568094	1	0.75195	0.535316	0.77195	0.637778	0.334754	1	1.63046	2.10936	0.906693	1.75593	1.866	1	1.14906	1.26516	0.854827	1.02386	0.922949
sRNA7363236	ATCAGAAGAAGCCACGTCAGATGA	AT1G01073	24	0.440867	1.1002	1.1891	0.915321	0.933933	0.447239	0.706241	0.939565	0.771784	1.12531	0.796906	0.371801	0.907065	1.05638	0.717497	0.56542	0.568835	1.05786	1	2.49554	2.6972	2.07619	2.1184	1.01445	1	1.33037	1.0928	1.59338	1.12838	0.526451	1	1.16461	0.79101	0.623352	0.627116	1.16625	1	1.66351	1.527	1.43097	1.2913	0.902385
sRNA17153782	GGCACGTCAGATGATACTAGTATC	AT1G01073	24	0.606192	0.419124	0.452992	0.711917	0.714184	0.447239	1.46681	2.21074	2.2639	2.30421	1.48756	2.92794	0.340149	0.528189	0.239166	0.308411	0.511952	0.15868	1	0.691405	0.747275	1.17441	1.17815	0.737785	1	1.50718	1.54342	1.5709	1.01415	1.99613	1	1.55281	0.70312	0.906693	1.50508	0.4665	1	1.25047	0.997938	1.21733	1.23246	1.0668
sRNA7383210	ATCAGGAGAAGCCGCGTCAGATGA	AT1G01073	24	3.19628	3.3006	3.56731	1.93234	1.75799	0.838573	3.3139	2.48708	2.88133	2.30421	1.80632	0.0929503	0.0566916	0.0528189	0.0478332	0.154206	0.0568835	1.69258	1	1.03264	1.11608	0.60456	0.550011	0.262359	1	0.7505	0.869466	0.695317	0.545074	0.0280486	1	0.931689	0.843744	2.72008	1.00339	29.856	1	0.904942	0.943097	1.33999	0.69949	10.0488
sRNA7363232	ATCAGAAGAAGCCACGTCAGATA	AT1G01073	23	0.33065	0.785858	0.84936	0.406809	0.01	0.447239	0.488936	0.38688	0.668879	0.643036	0.01	0.01	0.623607	0.316913	0.382665	0.462617	0.01	0.01	1	2.37671	2.56876	1.23033	0.0302435	1.35261	1	0.791268	1.36803	1.31517	0.0204526	0.0204526	1	0.508194	0.613632	0.74184	0.0160357	0.0160357	1	1.22539	1.51681	1.09578	0.0222439	0.463031
sRNA4529288	AGAAGAAACCACGTCAGATGATA	AT1G01073	23	28.0501	27.7146	29.9541	23.1881	16.591	14.3676	22.7627	15.9726	22.639	19.5054	13.9193	0.139426	0.510224	0.264094	0.382665	0.257009	0.227534	2.53887	1	0.988037	1.06788	0.826667	0.591478	0.51221	1	0.701701	0.994565	0.856903	0.611496	0.00612518	1	0.517605	0.749994	0.503718	0.445949	4.976	1	0.735781	0.937479	0.729096	0.549641	1.83144
sRNA2345987	AATCAGGAGAAGCCGCGTCAGATG	AT1G01073	24	1.87368	1.62411	1.75534	1.47468	1.15368	0.726764	1.57546	1.10537	1.59502	1.1789	0.956288	0.278851	0.283458	0.211276	0.143499	0.102804	0.170651	1.05786	1	0.866798	0.936841	0.787051	0.615729	0.38788	1	0.701617	1.01241	0.748289	0.606989	0.176996	1	0.745351	0.506246	0.362677	0.602031	3.732	1	0.771255	0.818501	0.632672	0.60825	1.43229
sRNA1921906	AAGGAGAAGCCACGTCAGATGATA	AT1G01073	24	0.6613	0.890639	0.962608	0.457661	0.604309	0.838573	2.93362	1.16064	2.82987	2.41139	1.54069	0.836553	0.0566916	0.105638	0.286999	0.205607	0.113767	4.07278	1	1.3468	1.45563	0.692062	0.91382	1.26807	1	0.395634	0.964636	0.821984	0.525183	0.285161	1	1.86338	5.06246	3.62677	2.00677	71.8409	1	1.20194	2.49424	1.71361	1.14859	24.4647
sRNA869090	AAATGTGACCAATCAGAAGAAGCC	AT1G01073	24	0.385758	0.681077	0.736112	0.305107	0.384561	0.447239	0.325957	0.165806	0.205809	0.803795	0.531271	0.01	0.850374	0.47537	0.813164	0.616822	0.910136	0.01	1	1.76555	1.90822	0.790928	0.996895	1.15938	1	0.508672	0.631398	2.46595	1.62988	0.0306789	1	0.559013	0.956243	0.725355	1.07028	0.0117595	1	0.944413	1.16529	1.32741	1.23235	0.400605
sRNA24132551	TTCGGACCAGGCTTCATTCCC	AT1G01183, AT2G46685,AT3G61897,AT4G00885,AT5G08712,AT5G08717,AT5G41905,AT5G43603,AT5G63715	21	7394.99	6727.52	7271.14	6322.58	4438.49	3450.11	6605.2	7171.53	6537.62	5979.59	4785.9	1.1154	297.347	331.967	347.651	269.037	259.275	0.740505	1	0.90974	0.983253	0.854982	0.600202	0.466548	1	1.08574	0.989769	0.905285	0.724566	0.000168868	1	1.11643	1.16918	0.904792	0.87196	0.00249037	1	1.0373	1.0474	0.888353	0.732243	0.156402
sRNA24132541	TTCGGACCAGGCTTCATTCC	AT1G01183, AT2G46685,AT3G61897,AT4G00885,AT5G08712,AT5G08717,AT5G41905,AT5G43603,AT5G63715	20	367.297	310.466	335.554	302.056	244.196	184.989	276.032	289.331	272.954	254.589	210.118	0.01	5.27232	4.33115	2.86999	6.06542	3.75431	0.01	1	0.845273	0.913576	0.822375	0.664846	0.50365	1	1.04818	0.988851	0.922317	0.761209	3.62277e-05	1	0.821489	0.544351	1.15043	0.71208	0.0018967	1	0.90498	0.815592	0.96504	0.712712	0.168528
sRNA24132435	TTCGGACCAGGCTTCATCCCC	AT1G01183, AT2G46685,AT3G61897,AT4G00885,AT5G08712,AT5G08717,AT5G41905,AT5G43603,AT5G63715	21	4.35356	4.34841	4.69979	3.66129	2.19749	2.18029	3.47688	3.15031	3.29294	3.59028	2.81574	0.01	0.113383	0.369732	0.143499	0.0514019	0.0568835	0.01	1	0.998818	1.07953	0.840987	0.504757	0.500806	1	0.906073	0.947097	1.03262	0.809846	0.00287614	1	3.26091	1.26562	0.453347	0.501693	0.0881965	1	1.72193	1.09741	0.77565	0.605432	0.197293
sRNA21345147	TCGGACCAGGCTTCATTCCT	AT1G01183, AT2G46685,AT3G61897,AT4G00885,AT5G08712,AT5G08717,AT5G41905,AT5G43603,AT5G63715	20	5.73127	5.29144	5.71902	5.59363	3.29623	2.40391	5.05234	5.30578	4.37344	3.59028	3.82515	0.604177	5.72585	5.28189	4.30498	3.70093	3.86808	1.37522	1	0.923259	0.997863	0.975985	0.575132	0.419438	1	1.05016	0.865627	0.710618	0.757105	0.119584	1	0.922464	0.751851	0.646356	0.675547	0.240178	1	0.965295	0.87178	0.777653	0.669261	0.259733
sRNA21345039	TCGGACCAGGCTTCATTCCCG	AT1G01183, AT2G46685,AT3G61897,AT4G00885,AT5G08712,AT5G08717,AT5G41905,AT5G43603,AT5G63715	21	10.5808	13.3596	14.4391	11.5941	7.30665	6.65268	13.4729	19.344	10.6506	12.2713	8.50033	0.511227	0.340149	0.686646	0.717497	0.411215	0.455068	1.26944	1	1.26262	1.36465	1.09576	0.690557	0.62875	1	1.43577	0.790521	0.910811	0.630921	0.0379448	1	2.01866	2.10936	1.20892	1.33785	3.732	1	1.57235	1.42151	1.07183	0.886442	1.46623
sRNA21341685	TCGGACCAGGCTTCATTCCC	AT1G01183, AT1G37050,AT2G46685,AT3G61897,AT4G00885,AT5G08712,AT5G08717,AT5G41905,AT5G43603,AT5G63715	20	643.169	484.717	523.885	473.272	462.077	437.12	494.966	536.547	497.903	456.073	455.724	0.232376	92.1238	85.3025	79.69	76.743	56.9404	0.423146	1	0.753638	0.814537	0.735843	0.718437	0.679635	1	1.08401	1.00593	0.921423	0.920718	0.000469478	1	0.925955	0.865032	0.833042	0.618086	0.00459323	1	0.9212	0.895167	0.830103	0.752413	0.228232
sRNA21341642	TCGGACCAGGCTTCATTCCAC	AT1G01183, AT2G46685,AT3G61897,AT4G00885,AT5G08712,AT5G08717,AT5G41905,AT5G43603,AT5G63715	21	78.0885	81.2577	87.8238	74.7512	55.3218	44.6121	94.4733	112.637	89.3211	81.9871	63.9119	0.01	3.40149	4.64806	4.20932	2.41589	1.64962	0.01	1	1.04058	1.12467	0.957263	0.708449	0.571302	1	1.19226	0.945464	0.867833	0.676507	0.00010585	1	1.36648	1.23749	0.710243	0.48497	0.00293988	1	1.19978	1.10254	0.845113	0.623309	0.191449
sRNA21341628	TCGGACCAGGCTTCATTCCA	AT1G01183, AT2G46685,AT3G61897,AT4G00885,AT5G08712,AT5G08717,AT5G41905,AT5G43603,AT5G63715	20	0.440867	0.785858	0.84936	0.406809	0.219749	0.279524	0.760567	0.110537	0.308713	0.267932	0.212508	2.97441	0.453533	0.528189	1.148	0.771028	0.568835	2.16862	1	1.78253	1.92657	0.922749	0.498447	0.634034	1	0.145335	0.405899	0.352279	0.279408	3.91078	1	1.16461	2.53123	1.70005	1.25423	4.78162	1	1.03082	1.62123	0.991693	0.677362	3.10881
sRNA21341022	TCGGACCAGGCTTCATCCCT	AT1G01183, AT2G46685,AT3G61897,AT4G00885,AT5G08712,AT5G08717,AT5G41905,AT5G43603,AT5G63715	20	0.385758	0.366734	0.396368	0.559363	0.384561	0.22362	0.488936	0.663222	0.411618	0.750209	0.531271	0.371801	1.13383	0.95074	0.478332	1.49065	1.0239	5.18353	1	0.950682	1.0275	1.45003	0.996895	0.579688	1	1.35646	0.841864	1.53437	1.08659	0.760429	1	0.83852	0.421872	1.31471	0.903047	4.5717	1	1.04855	0.763746	1.43304	0.995509	1.9706
sRNA21340373	TCGGACCAGGCTTCATCCCCA	AT1G01183, AT2G46685,AT3G61897,AT4G00885,AT5G08712,AT5G08717,AT5G41905,AT5G43603,AT5G63715	21	3.85758	4.34841	4.69979	4.1698	2.63699	1.95667	6.13886	5.41631	5.7112	5.0907	3.66577	0.418277	0.283458	0.633827	0.382665	0.411215	0.739486	0.15868	1	1.12724	1.21832	1.08093	0.683585	0.507227	1	0.882299	0.930335	0.829258	0.597141	0.0681358	1	2.23605	1.34999	1.45071	2.6088	0.5598	1	1.4152	1.16622	1.1203	1.29651	0.378387
sRNA21340372	TCGGACCAGGCTTCATCCCC	AT1G01183, AT2G46685,AT3G61897,AT4G00885,AT5G08712,AT5G08717,AT5G41905,AT5G43603,AT5G63715	20	96.0538	86.9683	93.9958	89.9049	88.0094	99.343	102.568	99.4833	101.258	102.296	102.429	0.557702	17.0642	15.74	16.9808	15.9346	11.718	0.105786	1	0.905412	0.978574	0.935984	0.916251	1.03424	1	0.969926	0.987229	0.997352	0.998646	0.00543739	1	0.922403	0.995113	0.933804	0.686703	0.00619933	1	0.93258	0.986972	0.955713	0.8672	0.348626
sRNA21340366	TCGGACCAGGCTTCATCCCAC	AT1G01183, AT2G46685,AT3G61897,AT4G00885,AT5G08712,AT5G08717,AT5G41905,AT5G43603,AT5G63715	21	6.77833	8.95878	9.6827	8.13619	9.55908	6.98811	12.658	13.6513	13.8921	11.3603	8.97848	0.929503	0.170075	0.211276	0.334832	0.102804	0.113767	0.211573	1	1.32168	1.42848	1.20032	1.41024	1.03095	1	1.07847	1.09749	0.897479	0.709312	0.073432	1	1.24225	1.96874	0.604462	0.668924	1.244	1	1.21413	1.49824	0.900755	0.929492	0.782793
sRNA13283701	CTCGGACCAGGCTTCATCCC	AT1G01183, AT2G46685,AT3G61897,AT4G00885,AT5G08712,AT5G08717,AT5G41905,AT5G43603,AT5G63715	20	7.54984	6.23447	6.73825	7.98364	6.31778	3.57791	6.68213	5.41631	7.66638	9.8063	5.25958	1.67311	0.396841	0.158457	0.0478332	0.257009	0.398185	0.370252	1	0.825775	0.892503	1.05746	0.836809	0.473906	1	0.810567	1.1473	1.46754	0.787112	0.250385	1	0.399295	0.120535	0.647638	1.00339	0.932999	1	0.678546	0.720111	1.05755	0.875769	0.55243
sRNA12311727	CGGACCAGGCTTCATTCCCC	AT1G01183, AT2G46685,AT3G61897,AT4G00885,AT5G08712,AT5G08717,AT5G41905,AT5G43603,AT5G63715	20	44.8582	39.2405	42.4114	37.4265	26.8643	21.8029	50.3604	53.9421	49.2912	40.672	31.8763	0.511227	19.9554	26.4623	31.235	22.257	19.8523	2.53887	1	0.874768	0.945454	0.834329	0.598872	0.486041	1	1.07112	0.97877	0.807619	0.632962	0.0101514	1	1.32607	1.56524	1.11534	0.994834	0.127227	1	1.09065	1.16315	0.919094	0.742223	0.207806
sRNA12311704	CGGACCAGGCTTCATCCCCC	AT1G01183, AT2G46685,AT3G61897,AT4G00885,AT5G08712,AT5G08717,AT5G41905,AT5G43603,AT5G63715	20	4.35356	4.13885	4.47329	3.81384	2.91167	2.12439	4.3461	3.92406	4.42489	4.34049	3.87828	0.01	1.3606	1.63739	1.48283	1.90187	1.82027	0.01	1	0.950682	1.0275	0.876028	0.668803	0.487965	1	0.902893	1.01813	0.99871	0.892358	0.00230091	1	1.20343	1.08984	1.39782	1.33785	0.00734971	1	1.019	1.04516	1.09085	0.966336	0.165872
sRNA11236959	CCGGACCAGGCTTCATTCCCC	AT1G01183, AT2G46685,AT3G61897,AT4G00885,AT5G08712,AT5G08717,AT5G41905,AT5G43603,AT5G63715	21	2938.93	2497.4	2699.21	2366.61	1102.92	879.104	3132.29	1997.29	2454.68	2378.11	1827.31	0.0464752	5.83923	9.08485	9.85363	7.24766	5.57458	1.00497	1	0.849767	0.918433	0.805264	0.37528	0.299124	1	0.637647	0.783671	0.759224	0.583378	1.48375e-05	1	1.55583	1.68749	1.2412	0.954678	0.172107	1	1.01441	1.12986	0.93523	0.637778	0.157082
sRNA11236891	CCGGACCAGGCTTCATCCCCC	AT1G01183, AT2G46685,AT3G61897,AT4G00885,AT5G08712,AT5G08717,AT5G41905,AT5G43603,AT5G63715	21	280.832	219.569	237.311	236.204	128.278	90.6218	196.987	153.425	232.358	296.118	211.074	3.57859	0.283458	0.264094	0.478332	0.56542	0.341301	0.211573	1	0.78185	0.845028	0.841085	0.45678	0.32269	1	0.778861	1.17956	1.50324	1.07151	0.0181666	1	0.931689	1.68749	1.99472	1.20406	0.746399	1	0.8308	1.23736	1.44635	0.910785	0.362419
sRNA22803624	TGGAACCCTGAACAGACTGC	AT1G01960, AT3G60860	20	0.385758	0.419124	0.452992	2.49171	7.0869	9.89517	0.651915	0.884296	0.720331	1.44683	6.95965	0.929503	2.89127	1.37329	2.67866	11	28.328	0.634718	1	1.08649	1.17429	6.45924	18.3713	25.6512	1	1.35646	1.10495	2.21936	10.6757	1.4258	1	0.474979	0.926464	3.80456	9.79777	0.219529	1	0.972644	1.06857	4.16105	12.9483	9.09884
sRNA277364	AAAATCCGGAGGACCGAGTG	AT1G02170	20	0.275542	0.471515	0.509616	0.0508512	0.01	0.01	0.597589	0.552685	0.514522	0.214345	0.01	0.01	1.02045	1.00356	1.10016	1.49065	0.01	0.01	1	1.71123	1.84951	0.18455	0.0362921	0.0362921	1	0.924859	0.860998	0.358684	0.0167339	0.0167339	1	0.983449	1.07812	1.46078	0.00979961	0.00979961	1	1.20651	1.26287	0.668006	0.0209419	0.0209419
sRNA10197058	CCAAATACACTGAAAACGCCGGCC	AT1G02228, AT1G36650,AT1G47910,AT5G35805	24	0.495975	0.471515	0.509616	0.254256	0.439498	0.01	0.217305	0.331611	0.46307	0.428691	0.478144	0.01	0.396841	0.105638	1.0045	0.257009	0.568835	0.01	1	0.950682	1.0275	0.512638	0.886129	0.0201623	1	1.52602	2.13097	1.97276	2.20034	0.0460183	1	0.266197	2.53123	0.647638	1.43341	0.025199	1	0.914299	1.89657	1.04435	1.50662	0.0304599
sRNA13132013	CTCCAAGAGATGATAGACAGAACC	AT1G02228, AT1G47910	24	1.48793	1.41454	1.52885	0.711917	0.274686	0.614954	2.33603	1.43698	1.90373	1.50042	2.12508	0.01	0.226766	0.316913	0.143499	0.257009	0.170651	0.01	1	0.950682	1.0275	0.478463	0.18461	0.413296	1	0.615139	0.814944	0.642294	0.9097	0.00428077	1	1.39753	0.632808	1.13337	0.752539	0.0440983	1	0.987785	0.825085	0.751374	0.615616	0.153892
sRNA20713543	TCCAAATACACTGAAAACGCCGGC	AT1G02228, AT1G36650,AT1G47910,AT5G35805	24	0.01	0.157172	0.169872	0.457661	0.329623	0.503144	0.01	0.0552685	0.154357	0.267932	0.318763	0.557702	0.01	0.792283	0.573998	0.976635	0.682602	1.42812	1	15.7172	16.9872	45.7661	32.9623	50.3144	1	5.52685	15.4357	26.7932	31.8763	55.7702	1	79.2283	57.3998	97.6635	68.2602	142.812	1	33.4908	29.9409	56.7409	44.3663	82.9654
sRNA21651524	TCTCCAAGAGATGATAGACAGAAC	AT1G02228, AT1G47910	24	0.275542	0.104781	0.113248	0.0508512	0.109874	0.0559049	1.19518	0.497417	1.38921	0.857381	0.212508	0.01	1.13383	1.32047	1.0045	1.18224	1.25144	0.01	1	0.380273	0.411001	0.18455	0.398758	0.202891	1	0.416186	1.16235	0.717368	0.177805	0.00836696	1	1.16461	0.885931	1.0427	1.10372	0.00881965	1	0.65369	0.81976	0.648205	0.560096	0.0733591
sRNA2239003	AATACACTGAAAACGCCGGCCATT	AT1G02228, AT1G47910,AT5G35805	24	0.440867	0.209562	0.226496	0.254256	0.494435	0.167715	0.217305	0.165806	0.411618	0.107173	0.37189	0.01	1.07714	1.21483	1.2915	0.976635	0.96702	0.01	1	0.475341	0.513751	0.576718	1.12151	0.38042	1	0.763009	1.89419	0.49319	1.71137	0.0460183	1	1.12783	1.199	0.906693	0.897766	0.00928385	1	0.788728	1.20232	0.658867	1.24355	0.145241
sRNA4328971	ACTTCATCGCCCAAAGAAGAGCTT	AT1G02228, AT1G44140,AT1G45140,AT1G47910,AT2G10226,AT2G10605,AT2G12640,AT2G13143,AT2G16560,AT2G41745,AT3G30183,AT3G43425,AT3G43586,AT4G03732,AT5G20800,AT5G35805,AT5G36296,AT5G49590	24	0.385758	0.576296	0.622864	0.559363	0.109874	0.01	0.706241	0.497417	0.257261	0.375104	0.478144	0.975979	0.226766	0.316913	0.0478332	0.308411	0.227534	0.952078	1	1.49393	1.61465	1.45003	0.284827	0.025923	1	0.704316	0.364268	0.531128	0.677026	1.38193	1	1.39753	0.210936	1.36004	1.00339	4.1985	1	1.19859	0.729951	1.11373	0.65508	1.86878
sRNA4328987	ACTTCATCGCCCAGAGGAGAGCTT	AT1G02228, AT1G26860,AT1G44140,AT1G45140,AT1G47910,AT2G07150,AT2G10226,AT2G10910,AT2G12640,AT2G13143,AT2G13280,AT2G16560,AT2G41745,AT3G30183,AT3G43586,AT4G03732,AT4G07945,AT5G28627,AT5G35805,AT5G49590	24	0.606192	0.471515	0.509616	0.152554	0.494435	0.335429	0.488936	0.276343	0.308713	0.482277	0.265635	2.50966	0.0566916	0.211276	0.239166	0.308411	0.227534	0.264466	1	0.777831	0.840684	0.251659	0.815641	0.553339	1	0.565192	0.631398	0.98638	0.543293	5.1329	1	3.72675	4.21872	5.44016	4.01354	4.665	1	1.68993	1.89693	2.22607	1.79083	3.45041
sRNA5475443	AGCCGAATCGACGCCTGAAGGAAT	AT1G02228, AT1G47910	24	0.275542	0.01	0.01	0.254256	0.01	0.01	0.380284	0.01	0.01	0.482277	0.01	0.650652	0.453533	0.01	0.01	0.154206	0.01	12.0596	1	0.0362921	0.0362921	0.922749	0.0362921	0.0362921	1	0.0262962	0.0262962	1.2682	0.0262962	1.71097	1	0.0220491	0.0220491	0.34001	0.0220491	26.5905	1	0.0282125	0.0282125	0.843654	0.0282125	9.44591
sRNA19973873	TAGTGCAAATGTCAAAGCGGATA	AT1G02228, AT1G36650,AT1G45140,AT1G47910,AT2G41745,AT3G30183,AT4G08033,AT5G24990,AT5G35805	23	0.01	0.314343	0.339744	0.305107	0.01	0.279524	0.01	0.38688	0.360166	0.375104	0.01	0.232376	0.01	0.105638	0.143499	0.102804	0.01	2.06283	1	31.4343	33.9744	30.5107	1	27.9524	1	38.688	36.0166	37.5104	1	23.2376	1	10.5638	14.3499	10.2804	1	206.283	1	26.8953	28.1136	26.1005	1	85.8245
sRNA18412330	GTGACATGATGCGGTACGGTACA	AT1G02228, AT1G47910,AT5G35805	23	1.15728	0.943029	1.01923	1.11873	0.714184	0.782668	1.46681	0.442148	0.874688	1.23249	0.584398	0.278851	0.396841	0.158457	0.478332	0.257009	0.170651	0.581825	1	0.81487	0.880717	0.96669	0.617125	0.676303	1	0.301435	0.596321	0.84025	0.398415	0.190107	1	0.399295	1.20535	0.647638	0.430022	1.46614	1	0.5052	0.894128	0.818193	0.481854	0.777517
sRNA18321530	GTCGGTCATTCGGTTGGAGAAGAC	AT1G02228, AT1G45140,AT1G47910,AT2G01700,AT2G12640,AT2G41745,AT3G43586,AT5G35805	24	0.385758	0.01	0.01	0.457661	0.01	0.01	0.162979	0.01	0.01	0.535863	0.01	0.185901	0.283458	0.01	0.01	0.308411	0.01	2.64466	1	0.025923	0.025923	1.18639	0.025923	0.025923	1	0.0613577	0.0613577	3.28793	0.0613577	1.14064	1	0.0352786	0.0352786	1.08803	0.0352786	9.32999	1	0.0408531	0.0408531	1.85412	0.0408531	3.49885
sRNA8798878	ATTTCGGTATGTAGAGGAGATAGG	AT1G02228, AT1G36650,AT1G47910,AT5G35805	24	0.275542	0.419124	0.452992	0.305107	0.109874	0.167715	0.108652	0.276343	0.205809	0.375104	0.106254	11.6653	4.08179	5.44035	4.68765	5.85981	4.72133	1.05786	1	1.52109	1.644	1.1073	0.398758	0.608672	1	2.54336	1.89419	3.45233	0.977927	107.363	1	1.33283	1.14843	1.4356	1.15668	0.259166	1	1.7991	1.56221	1.99841	0.844455	36.077
sRNA7106668	ATAGTGCAAATGTCAAAGCGGATA	AT1G02228, AT1G47910,AT2G41745,AT5G24990,AT5G35805	24	0.440867	0.01	0.339744	0.711917	0.01	0.279524	0.543262	0.01	0.257261	0.267932	0.01	0.01	0.170075	0.01	0.286999	0.205607	0.01	0.01	1	0.0226826	0.770627	1.61481	0.0226826	0.634034	1	0.0184073	0.473549	0.49319	0.0184073	0.0184073	1	0.0587977	1.68749	1.20892	0.0587977	0.0587977	1	0.0332959	0.977221	1.10564	0.0332959	0.23708
sRNA3683099	ACGAACGTTGACGGCTCCCATGGT	AT1G02228, AT1G36650,AT1G47910,AT5G35805	24	0.440867	0.261953	0.28312	0.101702	0.274686	0.391334	0.325957	0.221074	0.205809	0.214345	0.265635	0.557702	3.06134	3.32759	3.44399	2.10748	2.04781	0.0528932	1	0.594176	0.642189	0.230687	0.623059	0.887647	1	0.67823	0.631398	0.657587	0.814939	1.71097	1	1.08697	1.12499	0.688415	0.668924	0.0172778	1	0.786459	0.799526	0.525563	0.702307	0.871964
sRNA13243245	CTCGAATCCCAGCAGCCACACCA	AT1G02590, AT1G02600,AT1G07760,AT2G28770,AT4G14345,AT5G02505,AT5G64735	23	1.04706	0.471515	0.509616	0.457661	0.329623	0.167715	0.43461	0.829028	0.92614	0.428691	0.318763	0.01	0.283458	0.105638	0.526165	0.154206	0.568835	0.01	1	0.450323	0.486712	0.437092	0.314809	0.160177	1	1.90752	2.13097	0.98638	0.733445	0.0230091	1	0.372675	1.85624	0.544016	2.00677	0.0352786	1	0.910173	1.49131	0.655829	1.01834	0.0728216
sRNA25345522	TTTTGATCTTCGAAACCAATT	AT1G04210, AT2G41440,AT4G09810	21	0.01	0.01	0.113248	0.203405	0.274686	0.279524	0.01	0.01	0.102904	0.160759	0.265635	0.232376	0.01	0.01	0.573998	0.514019	0.853253	0.528932	1	1	11.3248	20.3405	27.4686	27.9524	1	1	10.2904	16.0759	26.5635	23.2376	1	1	57.3998	51.4019	85.3253	52.8932	1	1	26.3383	29.2727	46.4525	34.6944
sRNA19301344	TAACTCTCTCCCACAACTTGACAC	AT1G04425, AT3G42433,AT4G03580	24	0.01	0.01	0.509616	0.355958	0.01	0.01	0.01	0.01	0.771784	0.428691	0.01	14.9185	0.01	0.01	0.239166	0.0514019	0.01	1.42812	1	1	50.9616	35.5958	1	1	1	1	77.1784	42.8691	1	1491.85	1	1	23.9166	5.14019	1	142.812	1	1	50.6855	27.8684	1	545.222
sRNA5818516	AGGAGAATATAATTAATGAGAACT	AT1G04425, AT3G42433,AT4G03580	24	8.10093	6.12969	6.62501	4.93256	2.85674	1.62124	5.70425	2.65289	4.47634	3.26877	2.28446	0.418277	0.396841	0.316913	0.0956663	0.154206	0.227534	0.528932	1	0.756665	0.817808	0.608889	0.352643	0.20013	1	0.465072	0.784738	0.57304	0.400484	0.0733271	1	0.79859	0.24107	0.388583	0.573363	1.33286	1	0.673443	0.614539	0.523504	0.442164	0.535438
sRNA1443796	AACTTGACACATCAGCACATGAGA	AT1G04425, AT3G42433,AT4G03580	24	0.495975	0.419124	0.452992	0.305107	0.01	0.22362	0.325957	0.165806	0.308713	0.482277	0.01	73.2913	0.453533	0.316913	0.239166	0.257009	0.01	0.211573	1	0.845051	0.913336	0.615166	0.0201623	0.450869	1	0.508672	0.947097	1.47957	0.0306789	224.849	1	0.698767	0.52734	0.566683	0.0220491	0.4665	1	0.684163	0.795924	0.88714	0.0242968	75.2556
sRNA17638249	GGGTCCGAGGAATCGTCGAC	AT1G05090, AT1G33855,AT1G33860,AT2G01008,AT2G01008,AT2G01008,AT2G01008,AT2G01008,AT2G01008,AT4G20720	20	0.440867	0.209562	0.226496	0.254256	0.219749	0.11181	0.271631	0.663222	0.720331	0.267932	0.37189	0.604177	0.340149	0.686646	0.0956663	0.257009	0.739486	3.06781	1	0.475341	0.513751	0.576718	0.498447	0.253614	1	2.44163	2.65187	0.98638	1.3691	2.22426	1	2.01866	0.281248	0.755578	2.174	9.01899	1	1.64521	1.14896	0.772892	1.34718	3.83229
sRNA17019951	GGAGGCGGTGGCGGCGGAGGA	AT1G05135, AT1G27710,AT1G35580,AT1G49970,AT1G54215,AT1G62240,AT1G63930,AT1G67570,AT1G75550,AT1G79730,AT2G21660,AT2G23430,AT2G25130,AT2G38650,AT2G42520,AT3G06130,AT3G10040,AT3G14090,AT3G17110,AT3G51290,AT3G58510,AT4G11660,AT4G12050,AT4G13340,AT4G16563,AT4G16790,AT4G22020,AT4G22020,AT4G29780,AT4G30690,AT4G33660,AT4G36230,AT4G36230,AT4G38680,AT4G39260,AT5G07740,AT5G07740,AT5G07740,AT5G19090,AT5G1909…	21	0.275542	0.733467	0.792736	0.559363	0.219749	0.279524	0.706241	0.38688	0.514522	0.58945	0.425017	3.57859	0.283458	0.211276	0.0956663	0.462617	0.227534	0.476039	1	2.66191	2.87701	2.03005	0.797516	1.01445	1	0.547801	0.728536	0.83463	0.601801	5.06709	1	0.745351	0.337497	1.63205	0.802709	1.6794	1	1.31835	1.31435	1.49891	0.734009	2.58698
sRNA17019943	GGAGGCGGTGGCGGAGGAGGA	AT1G05135, AT1G10140,AT1G11700,AT1G11700,AT1G17790,AT1G18170,AT1G18170,AT1G20900,AT1G23530,AT1G27710,AT1G30440,AT1G31810,AT1G35580,AT1G52320,AT1G54215,AT1G54215,AT1G67570,AT1G75550,AT1G75550,AT1G75550,AT2G15820,AT2G17420,AT2G18115,AT2G18115,AT2G23320,AT2G25130,AT2G25600,AT2G28490,AT2G31220,AT2G31220,AT2G35637,AT2G35640,AT2G37830,AT2G37830,AT2G37830,AT2G38650,AT3G10040,AT3G14090,AT3G17110,AT3G1711…	21	0.275542	0.01	0.01	0.01	0.01	0.01	0.380284	0.01	0.01	0.01	0.01	0.883028	0.283458	0.01	0.01	0.01	0.01	0.634718	1	0.0362921	0.0362921	0.0362921	0.0362921	0.0362921	1	0.0262962	0.0262962	0.0262962	0.0262962	2.32203	1	0.0352786	0.0352786	0.0352786	0.0352786	2.2392	1	0.0326223	0.0326223	0.0326223	0.0326223	1.53251
sRNA20571230	TCAGGATAAGGAAACAACGACGCC	AT1G05150	24	9.36842	11.4735	12.4007	12.7636	7.58134	4.91963	11.6258	7.29544	9.82738	11.146	8.76597	0.01	0.113383	0.633827	0.143499	0.308411	0.398185	0.01	1	1.2247	1.32367	1.36241	0.809244	0.525129	1	0.627521	0.845307	0.958725	0.754009	0.000860155	1	5.59013	1.26562	2.72008	3.51185	0.0881965	1	2.48079	1.14486	1.68041	1.6917	0.204729
sRNA16661507	GCTGGAGTAGCTCAGTTGGT	AT1G05390, AT1G26430,AT1G38260,AT1G38330,AT1G38430,AT1G52170,AT1G69300,AT2G01160,AT2G18310,AT2G32110,AT2G36145,AT2G36140,AT3G50895,AT4G12405,AT4G22635,AT5G37795,AT5G65615,AT5G66535	20	0.826625	0.366734	0.396368	0.406809	0.769121	1.00629	0.108652	0.276343	0.46307	0.267932	0.637525	0.278851	13.4926	14.9477	7.41414	15.6262	17.6908	1.5868	1	0.443652	0.479501	0.492133	0.930435	1.21734	1	2.54336	4.26194	2.46595	5.86756	2.56645	1	1.10785	0.549497	1.15813	1.31115	0.117605	1	1.36495	1.76365	1.37207	2.70305	1.30047
sRNA23617669	TTACAAGGTCAAGAAAAAGAG	AT1G06149, AT1G06150,AT3G17185,AT5G49615	21	0.385758	0.366734	0.01	0.01	0.01	0.01	0.488936	0.0552685	0.01	0.01	0.01	0.418277	0.283458	0.422551	0.01	0.01	0.01	0.581825	1	0.950682	0.025923	0.025923	0.025923	0.025923	1	0.113038	0.0204526	0.0204526	0.0204526	0.855483	1	1.4907	0.0352786	0.0352786	0.0352786	2.0526	1	0.851474	0.027218	0.027218	0.027218	0.978001
sRNA20609891	TCAGTTGGTTAGAGCGTTGG	AT1G06480, AT1G07100,AT1G13240,AT1G26430,AT1G31110,AT1G52170,AT1G53220,AT1G68860,AT1G69130,AT1G69300,AT2G01160,AT2G17810,AT2G18310,AT2G22220,AT2G22380,AT2G36145,AT2G36140,AT3G02315,AT3G05835,AT3G15055,AT3G25715,AT3G50895,AT4G12405,AT4G22635,AT4G26375,AT4G26380,AT4G26385,AT4G36635,AT4G39985,AT5G15805,AT5G37795,AT5G38905,AT5G56365,AT5G65615,AT5G66535,AT5G66568	20	0.01	0.01	0.01	0.457661	0.01	0.01	0.01	0.01	0.01	0.535863	0.01	2.78851	0.01	0.01	0.01	2.05607	0.01	4.76039	1	1	1	45.7661	1	1	1	1	1	53.5863	1	278.851	1	1	1	205.607	1	476.039	1	1	1	101.653	1	251.963
sRNA22411710	TGAGGGAGTTGTAGGTAACAA	AT1G06580, AT1G62590,AT1G62670,AT1G62910,AT1G62930,AT1G63070,AT1G63080,AT1G63130,AT1G63150,AT1G63330,AT1G63400,AT4G26800,AT5G15010	21	0.275542	0.785858	0.84936	0.203405	0.274686	0.167715	0.325957	0.38688	0.257261	0.214345	0.212508	0.01	1.41729	2.16557	1.38716	1.64486	0.96702	0.01	1	2.85205	3.08251	0.738199	0.996895	0.608672	1	1.1869	0.789248	0.657587	0.651951	0.0306789	1	1.52797	0.978743	1.16057	0.682302	0.00705572	1	1.85564	1.61683	0.852118	0.777049	0.215469
sRNA22069207	TGAAAGTGACTACATCGGGG	AT1G06580, AT1G48267,AT1G62670,AT1G64583	20	39.2923	50.9236	55.0385	30.6124	35.4894	28.8469	59.7589	52.1182	54.6423	40.5113	31.1856	0.929503	12.1887	10.3525	11.6713	8.73832	9.04448	1.00497	1	1.29602	1.40075	0.779095	0.903217	0.734163	1	0.872142	0.91438	0.677912	0.521857	0.0155542	1	0.849353	0.957551	0.71692	0.742039	0.0824511	1	1.00584	1.09089	0.724643	0.722371	0.27739
sRNA13414160	CTGAAAGTGACTACATCGGGG	AT1G06580, AT1G48267,AT1G62670	21	3.25139	3.14343	3.39744	1.72894	1.09874	2.06848	2.55333	2.70816	2.98423	2.57214	1.48756	0.650652	0.73699	0.686646	1.148	0.616822	0.455068	2.22151	1	0.966795	1.04492	0.531754	0.33793	0.636183	1	1.06064	1.16876	1.00737	0.582595	0.254825	1	0.931689	1.55768	0.836948	0.617468	3.01431	1	0.986373	1.25712	0.792023	0.512664	1.30177
sRNA4439503	AGAAACGAGTAGACAATTGAAGGG	AT1G06740	24	0.99195	0.366734	0.396368	0.813619	0.933933	0.167715	0.651915	0.331611	0.514522	0.375104	0.212508	0.278851	0.113383	0.158457	0.239166	0.102804	0.398185	0.370252	1	0.36971	0.399584	0.820222	0.941512	0.169076	1	0.508672	0.789248	0.575389	0.325976	0.427741	1	1.39753	2.10936	0.906693	3.51185	3.2655	1	0.758638	1.0994	0.767434	1.59311	1.28744
sRNA1256555	AACGAGTAGACAATTGAAGGGAAT	AT1G06740	24	0.01	2.30518	2.49146	2.69511	0.01	1.45353	0.01	2.59762	3.03568	3.5367	0.01	0.464752	0.01	0.264094	0.0478332	0.154206	0.01	3.1207	1	230.518	249.146	269.511	1	145.353	1	259.762	303.568	353.67	1	46.4752	1	26.4094	4.78332	15.4206	1	312.07	1	172.23	185.832	212.867	1	167.966
sRNA18057524	GTAGAATCCTTTGCAGACGA	AT1G06770	20	2.31455	3.82451	4.13355	0.661065	0.769121	0.447239	1.73844	3.31611	2.82987	1.01814	0.584398	1.58016	2.7212	2.27121	2.05683	2.7243	6.31407	0.370252	1	1.65238	1.7859	0.285613	0.332298	0.193229	1	1.90752	1.62782	0.585663	0.336162	0.908951	1	0.834638	0.755854	1.00114	2.32033	0.136062	1	1.46485	1.38986	0.624139	0.996263	0.412747
sRNA20788705	TCCATCAAAGATCGTACGGCT	AT1G07240, AT1G07250,AT1G07260,AT2G29740	21	1.21238	2.2004	2.37821	1.47468	1.20862	0.950383	1.79277	0.607954	1.69792	1.44683	0.796906	0.01	4.36525	3.6445	4.68765	2.8271	2.67353	0.01	1	1.81494	1.9616	1.21635	0.996895	0.783896	1	0.339115	0.947097	0.807039	0.444512	0.00557797	1	0.83489	1.07386	0.647638	0.612456	0.00229082	1	0.996314	1.32752	0.890343	0.684621	0.263922
sRNA10441473	CCATCAAAGATCGTACGGCTC	AT1G07250, AT1G07260,AT2G29740	21	0.771517	1.1002	1.1891	0.559363	0.714184	0.279524	0.488936	0.442148	0.668879	0.58945	0.478144	0.325326	6.34946	5.75726	7.46197	5.3972	4.4938	0.476039	1	1.42602	1.54125	0.725017	0.925688	0.362305	1	0.904306	1.36803	1.20558	0.977927	0.665376	1	0.906733	1.17521	0.850025	0.707745	0.0749732	1	1.07902	1.3615	0.926873	0.870453	0.367551
sRNA3581109	ACCGTTCTGGGATCTGTCTTGGGC	AT1G07800	24	1.10217	0.681077	0.736112	0.559363	0.384561	0.279524	0.597589	0.552685	0.514522	0.643036	0.265635	0.139426	0.396841	0.422551	0.334832	0.359813	0.284418	0.264466	1	0.617943	0.667877	0.507512	0.348913	0.253614	1	0.924859	0.860998	1.07605	0.444512	0.233314	1	1.06479	0.843744	0.906693	0.716704	0.666428	1	0.869196	0.790873	0.830086	0.503377	0.384452
sRNA9115169	CAAGAACTCCACAACTATCGCAGA	AT1G07800	24	0.01	0.576296	0.622864	0.203405	0.01	0.0559049	0.01	0.110537	0.411618	0.375104	0.01	0.511227	0.01	0.105638	0.478332	0.411215	0.01	0.211573	1	57.6296	62.2864	20.3405	1	5.59049	1	11.0537	41.1618	37.5104	1	51.1227	1	10.5638	47.8332	41.1215	1	21.1573	1	26.4157	50.4271	32.9908	1	25.9568
sRNA6864809	ATACACGTGAACAATTCGGACTAT	AT1G07800, AT1G47320,AT1G65750	24	0.01	0.314343	0.339744	0.355958	0.01	0.01	0.01	0.165806	0.257261	0.375104	0.01	0.325326	0.01	0.47537	0.478332	0.359813	0.01	3.06781	1	31.4343	33.9744	35.5958	1	1	1	16.5806	25.7261	37.5104	1	32.5326	1	47.537	47.8332	35.9813	1	306.781	1	31.8506	35.8446	36.3625	1	113.438
sRNA7514895	ATCCGCAAGACGATTAGCCTCCCT	AT1G07800, AT1G43250,AT2G07650,AT2G22350,AT3G30147,AT4G08860,AT5G36935,AT5G36935	24	1.15728	1.20498	1.30235	0.01	0.824058	0.838573	1.08652	1.43698	1.1834	0.01	0.690652	0.697128	0.226766	0.158457	0.239166	0.01	0.0568835	0.317359	1	1.04122	1.12536	0.00864099	0.712068	0.72461	1	1.32255	1.08916	0.00920366	0.635653	0.641612	1	0.698767	1.05468	0.0440983	0.250846	1.3995	1	1.02085	1.08973	0.0206476	0.532856	0.921907
sRNA8763737	ATTTAGGGAAGATTGTTAAATGTC	AT1G07980, AT2G12440,AT2G21550,AT3G44042	24	0.716408	0.419124	0.452992	0.355958	0.164812	0.22362	0.380284	0.276343	0.154357	0.107173	0.106254	0.975979	1.30391	1.00356	1.05233	1.28505	1.08079	0.211573	1	0.585035	0.632309	0.496865	0.230053	0.31214	1	0.726675	0.405899	0.281823	0.279408	2.56645	1	0.769656	0.807059	0.985536	0.828884	0.162261	1	0.693789	0.615089	0.588075	0.446115	1.01362
sRNA6548624	AGTGGCAGGCATTGTAAATAAGTC	AT1G07980, AT2G04470,AT2G12440	24	0.936842	1.41454	1.52885	0.813619	0.769121	0.279524	0.977872	1.0501	0.565975	0.696622	0.637525	0.185901	0.226766	0.105638	0.0478332	0.205607	0.170651	0.370252	1	1.50991	1.63192	0.86847	0.820972	0.298369	1	1.07386	0.578782	0.712386	0.651951	0.190107	1	0.465844	0.210936	0.906693	0.752539	1.63275	1	1.01654	0.807211	0.829183	0.741821	0.707075
sRNA735256	AAAGTGGCTGCAAAAATGTATATG	AT1G07980, AT1G36180,AT1G52990,AT2G04470,AT2G12440,AT2G21550,AT3G13662,AT3G45990,AT3G52680,AT3G52700,AT4G11340,AT4G15370,AT4G16240,AT4G31910	24	0.33065	0.261953	0.28312	0.203405	0.164812	0.0559049	0.271631	0.0552685	0.308713	0.375104	0.265635	0.01	1.87082	2.00712	1.33933	1.85047	1.59274	0.01	1	0.792235	0.856252	0.615166	0.498447	0.169076	1	0.203469	1.13652	1.38093	0.977927	0.0368146	1	1.07285	0.715904	0.98912	0.851358	0.00534524	1	0.689519	0.902891	0.995073	0.775911	0.0704119
sRNA1919745	AAGGAGAAAGGCTTGAAAACC	AT1G08090, AT1G08100	21	0.440867	0.01	0.509616	0.01	0.01	0.279524	0.380284	0.01	0.360166	0.01	0.01	0.325326	0.113383	0.01	0.286999	0.01	0.01	2.06283	1	0.0226826	1.15594	0.0226826	0.0226826	0.634034	1	0.0262962	0.947097	0.0262962	0.0262962	0.855483	1	0.0881965	2.53123	0.0881965	0.0881965	18.1935	1	0.0457251	1.54476	0.0457251	0.0457251	6.561
sRNA11875088	CGAGAGAGAGCTTTGTCGCCGGGA	AT1G08105, AT2G26000	24	1.76347	1.57172	1.69872	1.37298	0.01	0.01	1.46681	2.26601	1.44066	1.50042	0.01	0.418277	0.340149	0.211276	0.239166	0.0514019	0.01	0.15868	1	0.891264	0.963284	0.77857	0.00567065	0.00567065	1	1.54486	0.982175	1.02291	0.00681752	0.285161	1	0.621126	0.70312	0.151116	0.0293988	0.4665	1	1.01908	0.88286	0.650866	0.0139623	0.252444
sRNA12503402	CGGGAGAGAGAGCGTCGTTGCC	AT1G08105	22	1.26749	0.681077	0.736112	0.508512	0.824058	0.01	0.86922	0.829028	0.360166	1.01814	0.690652	1.44073	0.170075	0.264094	0.0478332	0.205607	0.113767	0.423146	1	0.537342	0.580763	0.401195	0.650149	0.0078896	1	0.953761	0.414355	1.17133	0.794566	1.6575	1	1.55281	0.281248	1.20892	0.668924	2.488	1	1.01464	0.425455	0.927149	0.704546	1.38446
sRNA16211690	GCCGGGAGAGAGAGCGTCGTTGCC	AT1G08105	24	1.10217	1.04781	1.13248	0.915321	0.933933	0.950383	1.79277	1.76859	1.44066	1.1789	0.956288	0.511227	0.453533	0.47537	0.573998	0.925233	0.113767	0.105786	1	0.950682	1.0275	0.830474	0.84736	0.862286	1	0.986516	0.803598	0.657587	0.533415	0.285161	1	1.04815	1.26562	2.04006	0.250846	0.23325	1	0.995116	1.03224	1.17604	0.543874	0.460232
sRNA3933119	ACGGGCCGACCATGGACTGTCCAT	AT1G08105, AT1G74290	24	0.606192	0.628686	0.679488	0.661065	0.164812	0.0559049	0.380284	0.497417	0.360166	0.267932	0.37189	0.01	0.963757	1.00356	1.81766	0.462617	0.96702	0.01	1	1.03711	1.12091	1.09052	0.27188	0.0922231	1	1.30801	0.947097	0.704557	0.977927	0.0262962	1	1.0413	1.88602	0.480014	1.00339	0.0103761	1	1.12881	1.31801	0.758364	0.751064	0.0429651
sRNA5680882	AGCTTTGTCGCCGGGAGAGAGAGC	AT1G08105	24	0.385758	0.01	0.792736	0.457661	0.604309	0.391334	0.597589	0.01	0.308713	0.696622	0.37189	7.15718	0.0566916	0.01	0.0478332	0.257009	0.0568835	0.317359	1	0.025923	2.05501	1.18639	1.56655	1.01445	1	0.0167339	0.516599	1.16572	0.622317	11.9768	1	0.176393	0.843744	4.53347	1.00339	5.598	1	0.0730166	1.13845	2.29519	1.06408	6.1964
sRNA6048861	AGGCTCAGAGCTTAAGAGAACAGC	AT1G08105, AT5G39060	24	0.33065	0.419124	0.452992	0.254256	0.01	0.01	0.271631	0.110537	0.514522	0.482277	0.01	0.01	0.226766	0.316913	0.239166	0.359813	0.01	0.01	1	1.26758	1.37	0.768958	0.0302435	0.0302435	1	0.406938	1.89419	1.77548	0.0368146	0.0368146	1	1.39753	1.05468	1.58671	0.0440983	0.0440983	1	1.02402	1.43963	1.37705	0.0370521	0.0370521
sRNA6373388	AGTAGAACTAACCGGAGTAGGAGT	AT1G08105, AT1G31600,AT1G74290	24	0.33065	0.314343	0.339744	0.610214	0.494435	0.22362	0.217305	0.110537	0.720331	0.428691	0.318763	13.106	1.58736	1.6902	1.96116	2.05607	1.76339	0.105786	1	0.950682	1.0275	1.8455	1.49534	0.676303	1	0.508672	3.31484	1.97276	1.46689	60.3116	1	1.06479	1.23548	1.29528	1.11089	0.0666428	1	0.841381	1.85928	1.70451	1.35771	20.3515
sRNA8307159	ATGTGTTGAAAAAATTGATGGGCC	AT1G08105, AT1G74290	24	0.716408	0.471515	0.509616	0.406809	0.274686	0.01	0.271631	0.442148	0.46307	0.535863	0.37189	0.01	0.113383	0.264094	0.0956663	0.154206	0.227534	0.01	1	0.658165	0.711348	0.567846	0.383421	0.0139585	1	1.62775	1.70478	1.97276	1.3691	0.0368146	1	2.32922	0.843744	1.36004	2.00677	0.0881965	1	1.53838	1.08662	1.30022	1.2531	0.0463232
sRNA10430819	CCATAATGTTGTGGACTGGGCTT	AT1G08105, AT1G74290,AT3G28958	23	0.110217	0.209562	0.226496	0.305107	0.109874	0.22362	0.43461	0.221074	0.411618	0.428691	0.0531271	6.13472	0.963757	1.47893	0.956663	0.82243	1.25144	22.3209	1	1.90136	2.05501	2.76825	0.996895	2.02891	1	0.508672	0.947097	0.98638	0.122241	14.1155	1	1.53455	0.99264	0.853358	1.2985	23.1603	1	1.31486	1.33158	1.536	0.805878	13.1016
sRNA6833261	ATAATGTTGTGGACTGGGCTTAGC	AT1G08105, AT1G74290,AT3G28958	24	0.33065	0.366734	0.396368	0.152554	0.0549372	0.167715	0.380284	0.331611	0.205809	0.321518	0.584398	0.01	0.340149	0.47537	0.669664	0.56542	0.455068	0.01	1	1.10913	1.19875	0.461375	0.166149	0.507227	1	0.87201	0.541199	0.845469	1.53674	0.0262962	1	1.39753	1.96874	1.66227	1.33785	0.0293988	1	1.12622	1.23623	0.989705	1.01358	0.187641
sRNA2595938	AATGTTGTGGACTGGGCTTAGCCC	AT1G08105, AT1G74290,AT3G28958	24	0.440867	0.419124	0.452992	0.406809	0.164812	0.22362	0.162979	0.221074	0.257261	0.214345	0.0531271	1.99843	0.226766	0.422551	0.334832	0.56542	0.682602	0.899184	1	0.950682	1.0275	0.922749	0.373836	0.507227	1	1.35646	1.5785	1.31517	0.325976	12.2619	1	1.86338	1.47655	2.49341	3.01016	3.96525	1	1.39017	1.36085	1.57711	1.23666	5.57813
sRNA15960060	GCAGGAACGATCACGACGGAAATG	AT1G08735, AT1G21040,AT1G35645,AT2G29230,AT3G26525,AT5G44875	24	0.01	0.314343	0.01	0.01	0.01	0.01	0.01	0.276343	0.01	0.01	0.01	108.101	0.01	0.316913	0.01	0.01	0.01	0.370252	1	31.4343	1	1	1	1	1	27.6343	1	1	1	10810.1	1	31.6913	1	1	1	37.0252	1	30.2533	1	1	1	3616.05
sRNA1600791	AAGAGAAACCTTGAATCGATGCGG	AT1G08735, AT1G21040,AT1G35645,AT2G29230,AT3G26525,AT5G44875	24	1.92879	1.36215	1.47222	1.47468	1.20862	0.503144	1.73844	1.82386	1.69792	1.44683	1.11567	0.185901	0.226766	0.792283	0.478332	0.873832	0.568835	4.81328	1	0.706221	0.763288	0.764564	0.62662	0.26086	1	1.04914	0.976694	0.832259	0.641765	0.106935	1	3.49383	2.10936	3.85345	2.50846	21.2257	1	1.74973	1.28311	1.81676	1.25895	7.19784
sRNA4654106	AGAATACGCGGCGCTTTCGGAGAA	AT1G08740, AT1G21020,AT1G35650,AT2G29240,AT3G26530,AT5G44890	24	0.495975	0.314343	0.339744	0.152554	0.01	0.167715	0.923546	1.43698	0.92614	0.643036	0.01	0.557702	1.64406	1.26765	1.57849	1.95327	0.01	0.952078	1	0.633788	0.685002	0.307583	0.0201623	0.338151	1	1.55594	1.00281	0.696269	0.0108278	0.60387	1	0.771053	0.960122	1.18808	0.00608252	0.579103	1	0.986927	0.882644	0.730644	0.0123576	0.507042
sRNA7651124	ATCGGCTGTAGCAGGTGGGTCAGC	AT1G08740, AT1G21020,AT1G35650,AT2G29240,AT3G26530,AT5G44890	24	3.03096	1.62411	1.75534	1.77979	1.31849	1.1181	2.01007	1.71332	1.28631	1.76835	0.956288	0.01	0.453533	0.158457	0.0956663	0.359813	0.0568835	0.01	1	0.535839	0.579138	0.587204	0.435009	0.368892	1	0.85237	0.639931	0.879745	0.475748	0.00497495	1	0.349383	0.210936	0.793356	0.125423	0.0220491	1	0.579197	0.476668	0.753435	0.345393	0.131972
sRNA1064172	AACATTATCGGCTGTAGCAGGTGG	AT1G08740, AT1G21020,AT1G35650,AT2G29240,AT3G26530,AT5G44890	24	1.15728	1.62411	1.75534	0.762768	0.824058	0.447239	1.41248	1.10537	0.92614	1.554	0.478144	5.06579	0.340149	0.105638	0.0478332	0.154206	0.227534	2.16862	1	1.40339	1.51679	0.659107	0.712068	0.386459	1	0.782573	0.655683	1.10019	0.338513	3.58645	1	0.310563	0.140624	0.453347	0.668924	6.3755	1	0.832175	0.771032	0.737549	0.573168	3.44947
sRNA12990758	CTAGTGGTATGATTCTCGCT	AT1G08950, AT1G10440,AT1G20420,AT1G28710,AT1G28710,AT1G28720,AT1G28730,AT1G28740,AT1G28750,AT1G28770,AT1G28780,AT1G28790,AT1G28800,AT1G28810,AT1G28820,AT1G28830,AT1G28840,AT1G28850,AT1G28860,AT1G28870,AT1G28880,AT1G28890,AT1G28900,AT1G28910,AT1G28920,AT1G28930,AT1G28940,AT1G28950,AT1G28970,AT1G28980,AT1G28990,AT1G45229,AT1G45234,AT1G45229,AT1G45236,AT1G45229,AT1G45238,AT1G45229,AT1G45240,AT1G4524…	20	0.440867	0.261953	0.01	1.06787	1.31849	1.67715	0.380284	0.552685	0.01	0.964554	1.43443	0.418277	0.226766	0.105638	0.01	0.102804	0.284418	1.05786	1	0.594176	0.0226826	2.42222	2.99068	3.8042	1	1.45335	0.0262962	2.53641	3.772	1.09991	1	0.465844	0.0440983	0.453347	1.25423	4.665	1	0.83779	0.0310257	1.80399	2.67231	3.1897
sRNA18768913	GTTCATTTCTCGGAATGCCC	AT1G08950, AT1G10440,AT1G28710,AT1G28720,AT1G28740,AT1G28750,AT1G28770,AT1G28780,AT1G28790,AT1G28800,AT1G28810,AT1G28820,AT1G28830,AT1G28840,AT1G28850,AT1G28860,AT1G28870,AT1G28880,AT1G28890,AT1G28900,AT1G28910,AT1G28920,AT1G28930,AT1G28940,AT1G28950,AT1G28970,AT1G28980,AT1G45229,AT1G45234,AT1G45229,AT1G45236,AT1G45229,AT1G45238,AT1G45229,AT1G45240,AT1G45242,AT1G45244,AT1G45246,AT1G59880,AT1G6876…	20	0.33065	0.01	0.01	0.406809	1.81293	1.1181	0.108652	0.01	0.01	0.160759	1.80632	1.76606	0.566916	0.01	0.01	0.257009	0.113767	0.211573	1	0.0302435	0.0302435	1.23033	5.48292	3.38151	1	0.0920366	0.0920366	1.47957	16.6248	16.2542	1	0.0176393	0.0176393	0.453347	0.200677	0.3732	1	0.0466398	0.0466398	1.05442	7.43612	6.66963
sRNA16513647	GCGTTTGGTCTAGTGGTATGATTC	AT1G08950, AT1G10440,AT1G20420,AT1G28710,AT1G28710,AT1G28720,AT1G28730,AT1G28740,AT1G28750,AT1G28770,AT1G28780,AT1G28790,AT1G28800,AT1G28810,AT1G28820,AT1G28830,AT1G28840,AT1G28850,AT1G28860,AT1G28870,AT1G28880,AT1G28890,AT1G28900,AT1G28910,AT1G28920,AT1G28930,AT1G28940,AT1G28950,AT1G28970,AT1G28980,AT1G28990,AT1G45229,AT1G45234,AT1G45229,AT1G45238,AT1G45229,AT1G45240,AT1G45242,AT1G45244,AT1G4524…	24	0.01	0.01	0.01	0.01	0.494435	1.00629	0.01	0.01	0.01	0.01	0.690652	0.278851	0.01	0.01	0.01	0.01	0.227534	17.5076	1	1	1	1	49.4435	100.629	1	1	1	1	69.0652	27.8851	1	1	1	1	22.7534	1750.76	1	1	1	1	47.0874	626.426
sRNA11974667	CGAGTTCGTTTCTCGGAACGCC	AT1G08950, AT1G10440,AT1G20420,AT1G28710,AT1G28720,AT1G28740,AT1G28750,AT1G28770,AT1G28780,AT1G28790,AT1G28800,AT1G28810,AT1G28830,AT1G28840,AT1G28850,AT1G28860,AT1G28880,AT1G28890,AT1G28900,AT1G28910,AT1G28920,AT1G28930,AT1G28940,AT1G28950,AT1G28970,AT1G28980,AT1G45229,AT1G45234,AT1G45229,AT1G45238,AT1G45229,AT1G45240,AT1G45242,AT1G45244,AT1G45246,AT1G59880,AT2G21360,AT2G33890,AT2G33980,AT2G3390…	22	0.110217	0.628686	0.679488	0.305107	0.549372	0.503144	0.217305	0.221074	0.102904	0.214345	0.690652	0.278851	1.24721	0.158457	0.526165	0.411215	1.76339	0.476039	1	5.70409	6.16502	2.76825	4.98447	4.56504	1	1.01734	0.473549	0.98638	3.17826	1.28322	1	0.127048	0.421872	0.329707	1.41386	0.381682	1	2.28283	2.35348	1.36144	3.1922	2.07665
sRNA6614004	AGTTCATTTCTCGGAATGCCC	AT1G08950, AT1G10440,AT1G28710,AT1G28720,AT1G28740,AT1G28750,AT1G28770,AT1G28780,AT1G28790,AT1G28800,AT1G28810,AT1G28820,AT1G28830,AT1G28840,AT1G28850,AT1G28860,AT1G28870,AT1G28880,AT1G28890,AT1G28900,AT1G28910,AT1G28920,AT1G28930,AT1G28940,AT1G28950,AT1G28970,AT1G28980,AT1G45229,AT1G45234,AT1G45229,AT1G45236,AT1G45229,AT1G45238,AT1G45229,AT1G45240,AT1G45242,AT1G45244,AT1G45246,AT1G59880,AT1G6876…	21	0.01	0.01	0.01	0.01	1.04381	0.503144	0.01	0.01	0.01	0.01	0.796906	0.185901	0.01	0.01	0.01	0.01	0.739486	0.211573	1	1	1	1	104.381	50.3144	1	1	1	1	79.6906	18.5901	1	1	1	1	73.9486	21.1573	1	1	1	1	86.0066	30.0206
sRNA6614001	AGTTCATTTCTCGGAATGCC	AT1G08950, AT1G10440,AT1G28710,AT1G28720,AT1G28740,AT1G28750,AT1G28770,AT1G28780,AT1G28790,AT1G28800,AT1G28810,AT1G28820,AT1G28830,AT1G28840,AT1G28850,AT1G28860,AT1G28870,AT1G28880,AT1G28890,AT1G28900,AT1G28910,AT1G28920,AT1G28930,AT1G28940,AT1G28950,AT1G28970,AT1G28980,AT1G45229,AT1G45234,AT1G45229,AT1G45236,AT1G45229,AT1G45238,AT1G45229,AT1G45240,AT1G45242,AT1G45244,AT1G45246,AT1G59880,AT1G6876…	20	0.01	0.681077	0.736112	0.305107	0.01	0.335429	0.01	0.221074	0.514522	0.267932	0.01	0.139426	0.01	0.316913	0.239166	0.411215	0.01	5.34221	1	68.1077	73.6112	30.5107	1	33.5429	1	22.1074	51.4522	26.7932	1	13.9426	1	31.6913	23.9166	41.1215	1	534.221	1	40.6355	49.66	32.8085	1	193.902
sRNA20821512	TCCCAAATGTATACAAAGCA	AT1G09040, AT1G55591,AT1G62860,AT3G10745	20	0.716408	0.733467	0.792736	0.915321	0.109874	0.11181	0.706241	0.663222	0.771784	0.375104	0.478144	0.01	2.21097	3.80296	2.72649	3.64953	1.64962	0.01	1	1.02381	1.10654	1.27765	0.153368	0.15607	1	0.939087	1.0928	0.531128	0.677026	0.0141595	1	1.72004	1.23316	1.65065	0.746107	0.0045229	1	1.22765	1.14417	1.15314	0.525501	0.0582507
sRNA20819679	TCCCAAATGTAGACAGAGCA	AT1G09040, AT1G55591,AT1G62860,AT3G10745	20	2.09412	1.88606	2.03846	2.59341	0.933933	0.782668	1.57546	1.16064	1.80083	1.28607	0.637525	0.139426	3.11804	5.33471	2.00899	4.06075	3.12859	0.634718	1	0.900646	0.973424	1.23843	0.445979	0.373746	1	0.736698	1.14305	0.816315	0.404659	0.0884982	1	1.71092	0.644313	1.30234	1.00339	0.203563	1	1.11609	0.920262	1.11903	0.618008	0.221936
sRNA11153147	CCGATGTCGTCCAGCGGTTAGG	AT1G09110, AT1G20170,AT1G73650,AT1G75970,AT3G05520,AT3G05525,AT3G50505,AT3G50665,AT4G37175,AT5G27715,AT5G45715,AT5G45720,AT5G66755	22	0.165325	0.157172	0.169872	0.457661	1.70305	1.56534	0.162979	0.165806	0.46307	0.214345	1.48756	0.01	1.58736	0.739465	2.24816	1.74766	3.35613	0.01	1	0.950682	1.0275	2.76825	10.3012	9.46824	1	1.01734	2.84129	1.31517	9.12732	0.0613577	1	0.465844	1.41628	1.10098	2.11428	0.00629975	1	0.81129	1.76169	1.72814	7.18095	3.17863
sRNA11153148	CCGATGTCGTCCAGCGGTTAGGA	AT1G09110, AT1G20170,AT1G73650,AT1G75970,AT3G05520,AT3G05525,AT3G50505,AT3G50665,AT4G37175,AT5G27715,AT5G45715,AT5G45720,AT5G66755	23	2.70031	1.30976	1.4156	6.71236	22.7989	24.8218	1.41248	0.773759	1.74938	5.84091	24.8635	7.80783	0.396841	0.264094	0.478332	0.56542	0.682602	0.370252	1	0.485042	0.524236	2.48577	8.44309	9.1922	1	0.547801	1.23851	4.13521	17.6027	5.52774	1	0.665492	1.20535	1.4248	1.72009	0.932999	1	0.566112	0.989365	2.68193	9.25529	5.21764
sRNA11153156	CCGATGTCGTCCAGCGGTTAGGAT	AT1G09110, AT1G20170,AT1G73650,AT1G75970,AT3G05520,AT3G05525,AT3G50505,AT3G50665,AT4G37175,AT5G27715,AT5G45715,AT5G45720,AT5G66755	24	16.7529	14.7217	15.9113	66.5642	204.971	182.865	13.3099	9.72726	15.8987	56.4264	207.621	14.3608	1.19052	1.42611	1.48283	3.70093	4.72133	0.952078	1	0.878755	0.949764	3.97329	12.2349	10.9154	1	0.730827	1.1945	4.23942	15.5989	1.07896	1	1.19789	1.24553	3.10866	3.96576	0.799714	1	0.935823	1.12993	3.77379	10.5999	4.26469
sRNA12022397	CGATGTCGTCCAGCGGTTAGGAT	AT1G09110, AT1G20170,AT1G73650,AT1G75970,AT3G05520,AT3G05525,AT3G50505,AT3G50665,AT4G37175,AT5G27715,AT5G45715,AT5G45720,AT5G66755	23	1.15728	0.99542	1.07586	2.59341	6.31778	4.75192	0.86922	0.38688	0.720331	1.33966	5.79085	171.261	0.0566916	0.211276	0.0956663	0.359813	0.398185	0.317359	1	0.860141	0.929645	2.24096	5.45919	4.10612	1	0.445088	0.82871	1.54122	6.66213	197.028	1	3.72675	1.68749	6.34685	7.0237	5.598	1	1.67733	1.14861	3.37634	6.38167	68.9108
sRNA12022398	CGATGTCGTCCAGCGGTTAGGATA	AT1G09110, AT1G20170,AT1G73650,AT1G75970,AT3G05520,AT3G05525,AT3G50505,AT3G50665,AT4G37175,AT5G27715,AT5G45715,AT5G45720,AT5G66755	24	0.01	16.9221	18.2895	34.4263	92.8988	0.01	0.01	12.546	16.0016	33.813	84.1533	1.02245	0.01	0.0528189	0.0478332	0.257009	0.284418	0.423146	1	1692.21	1828.95	3442.63	9289.88	1	1	1254.6	1600.16	3381.3	8415.33	102.245	1	5.28189	4.78332	25.7009	28.4418	42.3146	1	984.03	1144.63	2283.21	5911.22	48.52
sRNA18725869	GTTAGGATATCTGGCTTTCACCCA	AT1G09110, AT1G20170,AT1G73650,AT1G75970,AT3G05520,AT3G05525,AT3G50505,AT3G50665,AT4G01455,AT4G37175,AT5G27715,AT5G45715,AT5G45720,AT5G66755	24	2.14923	1.99084	0.01	1.06787	1.26356	1.06219	1.57546	1.87913	0.01	0.643036	0.637525	0.836553	0.0566916	0.0528189	0.01	0.0514019	0.284418	0.0528932	1	0.926306	0.00465284	0.496865	0.587912	0.494221	1	1.19275	0.00634735	0.408157	0.404659	0.530989	1	0.931689	0.176393	0.906693	5.01693	0.932999	1	1.01691	0.0624644	0.603905	2.00317	0.652737
sRNA19887833	TAGGATATCTGGCTTTCACCC	AT1G09110, AT1G20170,AT1G48598,AT1G48600,AT1G73650,AT1G75970,AT3G05520,AT3G05525,AT3G50505,AT3G50665,AT4G01455,AT4G37175,AT5G27715,AT5G45715,AT5G45720,AT5G66755	21	2.86563	4.08646	4.41667	1.06787	1.26356	1.78896	2.60766	4.20041	1.90373	1.1789	1.3813	0.418277	0.226766	0.211276	0.0956663	0.308411	0.284418	0.528932	1	1.42602	1.54125	0.372649	0.440934	0.624279	1	1.6108	0.730054	0.452091	0.52971	0.160403	1	0.931689	0.421872	1.36004	1.25423	2.3325	1	1.32284	0.897727	0.72826	0.741626	1.03906
sRNA20955700	TCCGATGTCGTCCAGCGGTTAG	AT1G09110, AT1G20170,AT1G73650,AT1G75970,AT3G05520,AT3G05525,AT3G50505,AT3G50665,AT4G37175,AT5G27715,AT5G45715,AT5G45720,AT5G66755	22	0.33065	0.523905	0.56624	0.01	0.329623	0.335429	0.43461	0.276343	0.308713	0.01	0.265635	0.01	29.9332	15.5288	41.1843	0.01	64.2784	0.01	1	1.58447	1.7125	0.0302435	0.996895	1.01445	1	0.63584	0.710323	0.0230091	0.611204	0.0230091	1	0.518781	1.37588	0.000334078	2.1474	0.000334078	1	0.913031	1.26624	0.0178622	1.25183	0.345932
sRNA20955719	TCCGATGTCGTCCAGCGGTTAGG	AT1G09110, AT1G20170,AT1G73650,AT1G75970,AT3G05520,AT3G05525,AT3G50505,AT3G50665,AT4G37175,AT5G27715,AT5G45715,AT5G45720,AT5G66755	23	5.40062	8.80161	9.51283	2.79682	4.94435	3.01886	4.67206	5.19524	4.88796	2.41139	4.67518	6.64595	9.63757	7.97565	18.6549	15.7804	31.1153	9.15052	1	1.62974	1.76143	0.517869	0.915516	0.558985	1	1.11198	1.04621	0.516129	1.00067	1.42249	1	0.827559	1.93565	1.63738	3.22854	0.949464	1	1.18976	1.5811	0.89046	1.71491	0.976979
sRNA20955720	TCCGATGTCGTCCAGCGGTTAGGA	AT1G09110, AT1G20170,AT1G73650,AT1G75970,AT3G05520,AT3G05525,AT3G50505,AT3G50665,AT4G37175,AT5G27715,AT5G45715,AT5G45720,AT5G66755	24	11.5728	14.1454	15.2885	11.4415	18.1293	11.3487	12.3864	11.0537	10.3934	12.0569	19.0195	0.557702	0.73699	0.316913	0.90883	0.925233	2.10469	0.211573	1	1.22231	1.32108	0.98866	1.56655	0.980639	1	0.892408	0.839095	0.973402	1.53552	0.0450254	1	0.43001	1.23316	1.25542	2.85579	0.287077	1	0.848241	1.13111	1.07249	1.98595	0.43758
sRNA23755253	TTAGGATATCTGGCTTTCACCC	AT1G09110, AT1G20170,AT1G48598,AT1G48600,AT1G73650,AT1G75970,AT3G05520,AT3G05525,AT3G50505,AT3G50665,AT4G01455,AT4G37175,AT5G27715,AT5G45715,AT5G45720,AT5G66755	22	4.18823	5.18666	5.60577	1.32213	2.3623	1.67715	3.15092	5.0847	2.98423	1.50042	1.80632	4.69399	0.340149	0.105638	0.0956663	0.0514019	0.284418	4.12567	1	1.23839	1.33846	0.315677	0.564033	0.400442	1	1.61372	0.947097	0.476184	0.573268	1.48972	1	0.310563	0.281248	0.151116	0.836155	12.129	1	1.05422	0.855601	0.314326	0.657818	4.67305
sRNA23755254	TTAGGATATCTGGCTTTCACCCA	AT1G09110, AT1G20170,AT1G48598,AT1G48600,AT1G73650,AT1G75970,AT3G05520,AT3G05525,AT3G50505,AT3G50665,AT4G01455,AT4G37175,AT5G27715,AT5G45715,AT5G45720,AT5G66755	23	2.42477	3.35299	3.62393	1.11873	1.09874	0.01	2.55333	1.82386	1.80083	0.58945	0.743779	0.185901	0.113383	0.316913	0.0956663	0.154206	0.170651	0.846291	1	1.38281	1.49455	0.461375	0.453134	0.00412411	1	0.714306	0.705285	0.230855	0.291297	0.0728071	1	2.79507	0.843744	1.36004	1.50508	7.46399	1	1.63073	1.01453	0.68409	0.749837	2.51364
sRNA21527887	TCGTTTCCCGGCATCGGAGCC	AT1G09110, AT1G20170,AT4G37175,AT5G27715,AT5G27710,AT5G45715,AT5G45720,AT5G66755	21	0.716408	0.628686	0.01	0.355958	0.714184	0.894478	0.543262	0.442148	0.01	0.643036	0.637525	3.25326	0.283458	0.0528189	0.01	0.205607	0.511952	0.846291	1	0.877553	0.0139585	0.496865	0.996895	1.24856	1	0.813876	0.0184073	1.18366	1.17351	5.98838	1	0.186338	0.0352786	0.725355	1.80609	2.9856	1	0.625922	0.0225481	0.801959	1.3255	3.40751
sRNA21246899	TCGATTCCCGGCATCGGAGCCA	AT1G09110, AT1G20170,AT4G37175,AT5G27715,AT5G27710,AT5G45715,AT5G45720,AT5G66755	22	2.20433	2.82909	3.0577	1.47468	1.20862	1.174	2.11872	2.04493	2.10954	1.01814	1.11567	0.01	0.623607	0.845102	0.573998	0.616822	2.04781	0.01	1	1.28342	1.38713	0.668993	0.548292	0.532588	1	0.965173	0.995667	0.480544	0.526576	0.00471982	1	1.35518	0.920448	0.98912	3.28381	0.0160357	1	1.20126	1.10108	0.712886	1.45289	0.184448
sRNA21036087	TCCGTTATCGTCCAGCGGTTAGGA	AT1G09110, AT1G20170,AT1G73650,AT1G75970,AT3G05520,AT3G05525,AT3G50505,AT3G50665,AT4G37175,AT5G27715,AT5G45715,AT5G45720,AT5G66755	24	1.70836	3.61495	3.90705	1.47468	2.52711	2.79524	2.44468	2.37655	1.85228	2.51856	2.76261	0.278851	0.170075	0.158457	0.286999	0.308411	0.398185	11.0018	1	2.11603	2.28702	0.863217	1.47926	1.63622	1	0.972129	0.757678	1.03022	1.13005	0.114064	1	0.931689	1.68749	1.81339	2.34123	64.688	1	1.33995	1.5774	1.23561	1.65018	22.1461
sRNA21036086	TCCGTTATCGTCCAGCGGTTAGG	AT1G09110, AT1G20170,AT1G73650,AT1G75970,AT3G05520,AT3G05525,AT3G50505,AT3G50665,AT4G37175,AT5G27715,AT5G45715,AT5G45720,AT5G66755	23	0.440867	0.785858	0.84936	0.203405	0.109874	0.279524	0.380284	0.497417	0.257261	0.160759	0.212508	0.139426	3.23142	1.84866	4.49632	4.98598	11.5474	0.687612	1	1.78253	1.92657	0.461375	0.249224	0.634034	1	1.30801	0.676498	0.422734	0.558815	0.366636	1	0.57209	1.39144	1.54297	3.57346	0.212789	1	1.22088	1.3315	0.809026	1.4605	0.404486
sRNA20804751	TCCATTGTCGTCCAGCGGTTAGGA	AT1G09110, AT1G20170,AT1G73650,AT1G75970,AT3G05520,AT3G05525,AT3G50505,AT3G50665,AT4G37175,AT5G27715,AT5G45715,AT5G45720,AT5G66755	24	4.07802	5.39622	5.83227	2.44086	5.27397	3.74563	3.20525	4.42148	4.06473	2.7329	6.32212	3.81096	0.283458	0.158457	0.430498	0.514019	1.0239	6.92901	1	1.32325	1.43017	0.59854	1.29327	0.918492	1	1.37945	1.26815	0.852634	1.97243	1.18898	1	0.559013	1.51874	1.81339	3.61219	24.4446	1	1.08724	1.40569	1.08819	2.29263	8.85068
sRNA20804750	TCCATTGTCGTCCAGCGGTTAGG	AT1G09110, AT1G20170,AT1G73650,AT1G75970,AT3G05520,AT3G05525,AT3G50505,AT3G50665,AT4G37175,AT5G27715,AT5G45715,AT5G45720,AT5G66755	23	0.716408	1.04781	1.13248	0.813619	0.933933	0.726764	0.923546	1.0501	0.514522	0.428691	0.743779	0.697128	4.87548	2.74658	6.02698	5.14019	10.5803	0.0528932	1	1.46259	1.58077	1.13569	1.30363	1.01445	1	1.13703	0.557116	0.464179	0.805352	0.754838	1	0.563347	1.23618	1.05429	2.17011	0.0108488	1	1.05432	1.12469	0.884722	1.42637	0.59338
sRNA20804740	TCCATTGTCGTCCAGCGGTTAG	AT1G09110, AT1G20170,AT1G73650,AT1G75970,AT3G05520,AT3G05525,AT3G50505,AT3G50665,AT4G37175,AT5G27715,AT5G45715,AT5G45720,AT5G66755	22	1.54303	2.82909	3.0577	0.457661	0.659247	0.950383	1.0322	1.65806	1.23485	0.58945	0.796906	3.39269	10.3746	6.91928	15.6414	9.25233	23.0378	0.15868	1	1.83346	1.98161	0.296598	0.427241	0.615919	1	1.60633	1.19633	0.571062	0.772048	3.28686	1	0.666947	1.50767	0.891829	2.22061	0.0152951	1	1.36891	1.56187	0.586497	1.13997	1.30602
sRNA20804735	TCCATTGTCGTCCAGCGGTTA	AT1G09110, AT1G20170,AT1G73650,AT1G75970,AT3G05520,AT3G05525,AT3G50505,AT3G50665,AT4G37175,AT5G27715,AT5G45715,AT5G45720,AT5G66755	21	0.275542	0.314343	0.339744	0.152554	0.164812	0.22362	0.43461	0.0552685	0.308713	0.107173	0.106254	0.01	6.46284	4.17269	7.84464	4.57477	11.6611	0.01	1	1.14082	1.233	0.55365	0.598137	0.811563	1	0.127168	0.710323	0.246595	0.244482	0.0230091	1	0.645644	1.21381	0.707857	1.80433	0.00154731	1	0.637877	1.05238	0.502701	0.882318	0.278707
sRNA18817567	GTTCGTTTCCCGGCATCGGAGC	AT1G09110, AT1G20170,AT3G05520,AT3G05525,AT4G37175,AT5G27715,AT5G27710,AT5G45715,AT5G45720,AT5G66755	22	0.110217	0.01	0.01	0.01	0.274686	0.01	0.217305	0.01	0.01	0.01	0.318763	1.39426	0.510224	0.01	0.01	0.01	0.455068	0.211573	1	0.0907304	0.0907304	0.0907304	2.49224	0.0907304	1	0.0460183	0.0460183	0.0460183	1.46689	6.41612	1	0.0195992	0.0195992	0.0195992	0.891898	0.414666	1	0.052116	0.052116	0.052116	1.61701	2.30717
sRNA15716004	GATTCCCGGCATCGGAGCCA	AT1G09110, AT1G20170,AT2G01031,AT2G09910,AT4G37175,AT5G27715,AT5G27710,AT5G45715,AT5G45720,AT5G66755	20	0.440867	1.46693	1.58547	0.661065	0.604309	0.894478	0.706241	1.0501	0.823236	0.428691	0.743779	0.01	0.170075	0.211276	0.286999	0.154206	0.739486	0.01	1	3.32739	3.59626	1.49947	1.37073	2.02891	1	1.48689	1.16566	0.607003	1.05315	0.0141595	1	1.24225	1.68749	0.906693	4.348	0.0587977	1	2.01884	2.1498	1.00439	2.2573	0.700622
sRNA12798798	CGTTTCCCGGCATCGGAGCC	AT1G09110, AT1G20170,AT4G37175,AT5G27715,AT5G27710,AT5G45715,AT5G45720,AT5G66755	20	1.48793	1.62411	1.75534	0.508512	0.659247	1.00629	0.651915	0.331611	0.771784	0.375104	0.690652	0.185901	0.113383	0.0528189	0.0956663	0.102804	0.341301	1.37522	1	1.09152	1.17973	0.341759	0.443064	0.676303	1	0.508672	1.18387	0.575389	1.05942	0.285161	1	0.465844	0.843744	0.906693	3.01016	12.129	1	0.68868	1.06911	0.607947	1.50421	4.36349
sRNA12029246	CGATTCCCGGCATCGGAGCCA	AT1G09110, AT1G20170,AT4G37175,AT5G27715,AT5G27710,AT5G45715,AT5G45720,AT5G66755	21	6.00681	7.22989	7.81411	2.44086	2.47217	3.24248	5.43262	4.14514	4.11618	2.19704	2.23134	2.13786	0.396841	0.686646	0.526165	0.668224	2.33222	0.211573	1	1.20362	1.30088	0.406348	0.411562	0.539801	1	0.763009	0.757678	0.404416	0.410729	0.393522	1	1.73028	1.32588	1.68386	5.87697	0.533142	1	1.2323	1.12815	0.831541	2.23309	0.488822
sRNA11385534	CCGTTATCGTCCAGCGGTTAGGAT	AT1G09110, AT1G20170,AT1G73650,AT1G75970,AT3G05520,AT3G05525,AT3G50505,AT3G50665,AT4G37175,AT5G27715,AT5G45715,AT5G45720,AT5G66755	24	0.495975	0.01	0.339744	1.67809	4.61473	3.63382	0.217305	0.01	0.308713	1.44683	5.15333	0.01	0.113383	0.01	0.191333	0.359813	0.398185	0.01	1	0.0201623	0.685002	3.38341	9.30435	7.32661	1	0.0460183	1.42065	6.65807	23.7147	0.0460183	1	0.0881965	1.68749	3.17343	3.51185	0.0881965	1	0.051459	1.26438	4.40497	12.177	2.48694
sRNA10488238	CCATTGTCGTCCAGCGGTTAGGAT	AT1G09110, AT1G20170,AT1G73650,AT1G75970,AT3G05520,AT3G05525,AT3G50505,AT3G50665,AT4G37175,AT5G27715,AT5G45715,AT5G45720,AT5G66755	24	0.551083	0.01	0.01	1.11873	4.77954	3.91334	0.162979	0.01	0.01	0.964554	4.14391	0.01	0.113383	0.01	0.01	0.154206	0.568835	0.01	1	0.0181461	0.0181461	2.03005	8.67298	7.10118	1	0.0613577	0.0613577	5.91828	25.4261	0.0613577	1	0.0881965	0.0881965	1.36004	5.01693	0.0881965	1	0.0559001	0.0559001	3.10279	13.0387	2.41691
sRNA10394335	CCAGGAGACCCGGGTTCGTTTCCC	AT1G09110, AT1G20170,AT1G75970,AT3G05520,AT3G05525,AT3G50505,AT3G50665,AT4G01455,AT4G37175,AT5G27715,AT5G27710,AT5G45715,AT5G45720,AT5G66755	24	0.01	0.01	0.169872	0.406809	0.274686	0.391334	0.01	0.01	0.308713	0.267932	0.265635	6.83185	0.01	0.01	0.382665	0.873832	0.398185	0.528932	1	1	16.9872	40.6809	27.4686	39.1334	1	1	30.8713	26.7932	26.5635	683.185	1	1	38.2665	87.3832	39.8185	52.8932	1	1	28.7084	51.6191	31.2835	258.404
sRNA9818681	CAGGAGACCCGGGTTCGTTTCCCG	AT1G09110, AT1G20170,AT1G75970,AT3G05520,AT3G05525,AT3G50505,AT3G50665,AT4G01455,AT4G37175,AT5G27715,AT5G27710,AT5G45715,AT5G45720,AT5G66755	24	0.385758	0.628686	0.679488	0.915321	1.20862	2.45982	0.760567	1.0501	1.13195	1.01814	1.43443	0.325326	0.170075	0.105638	0.0956663	0.257009	0.455068	0.740505	1	1.62974	1.76143	2.37278	3.1331	6.37657	1	1.38068	1.4883	1.33866	1.886	0.427741	1	0.621126	0.562496	1.51116	2.6757	4.354	1	1.21052	1.27074	1.74087	2.56493	3.71944
sRNA9818675	CAGGAGACCCGGGTTCGTTTCCC	AT1G09110, AT1G20170,AT1G75970,AT3G05520,AT3G05525,AT3G50505,AT3G50665,AT4G01455,AT4G37175,AT5G27715,AT5G27710,AT5G45715,AT5G45720,AT5G66755	23	0.01	0.838248	0.905984	1.42383	0.98887	1.28581	0.01	0.552685	1.54357	0.857381	1.3813	0.604177	0.01	0.0528189	0.0478332	0.0514019	0.341301	0.211573	1	83.8248	90.5984	142.383	98.887	128.581	1	55.2685	154.357	85.7381	138.13	60.4177	1	5.28189	4.78332	5.14019	34.1301	21.1573	1	48.1251	83.2461	77.7539	90.3825	70.0521
sRNA6274738	AGGTCTCGGTGGAACCTCCA	AT1G09140	20	7.82539	9.84942	10.6453	2.39001	3.35117	2.34801	10.0504	11.2748	6.43153	3.10801	3.02824	0.232376	0.283458	0.47537	0.191333	0.462617	0.739486	0.476039	1	1.25865	1.36036	0.305417	0.428243	0.30005	1	1.12183	0.639931	0.309244	0.301307	0.0231212	1	1.67704	0.674995	1.63205	2.6088	1.6794	1	1.35251	0.891761	0.748903	1.11278	0.667523
sRNA15646043	GATGGCTACAGAACGGATTTGAGA	AT1G09260	24	0.826625	0.733467	0.792736	0.355958	0.549372	0.391334	0.814894	0.718491	0.565975	0.535863	0.106254	2.32376	2.32435	1.47893	1.53066	1.90187	1.47897	7.56373	1	0.887303	0.959003	0.430616	0.664596	0.473412	1	0.881699	0.694538	0.657587	0.13039	2.85161	1	0.636275	0.658532	0.818235	0.636293	3.25412	1	0.801759	0.770691	0.63548	0.477093	2.19305
sRNA25170414	TTTGGCGGCAATAGATTTATTTGT	AT1G09260	24	0.6613	0.785858	0.84936	1.06787	0.769121	0.670859	1.52113	1.21591	1.1834	0.535863	0.690652	0.604177	0.226766	0.581008	0.191333	0.154206	0.113767	0.15868	1	1.18835	1.28438	1.61481	1.16304	1.01445	1	0.799342	0.777973	0.352279	0.454038	0.397189	1	2.56214	0.843744	0.68002	0.501693	0.69975	1	1.51661	0.968698	0.88237	0.706258	0.703797
sRNA4056919	ACTACCTGCGGCGACGAAACGAAC	AT1G09486	24	0.165325	0.261953	0.28312	0.203405	0.109874	0.11181	0.814894	0.718491	0.360166	0.321518	0.318763	3.57859	1.07714	1.47893	0.956663	1.13084	1.19455	0.528932	1	1.58447	1.7125	1.23033	0.664596	0.676303	1	0.881699	0.441979	0.394552	0.391171	4.39148	1	1.37301	0.888151	1.04986	1.10901	0.491052	1	1.27973	1.01421	0.89158	0.721591	1.85294
sRNA20885115	TCCCGGGCCTTGTACACACC	AT1G09600	20	2.97585	3.35299	0.01	1.72894	1.4833	4.19287	2.55333	3.97933	0.01	1.07173	2.17821	0.418277	0.0566916	0.105638	0.01	0.102804	0.341301	14.0167	1	1.12673	0.00336038	0.58099	0.498447	1.40896	1	1.55849	0.00391645	0.419736	0.853085	0.163816	1	1.86338	0.176393	1.81339	6.02031	247.245	1	1.5162	0.0612233	0.938038	2.45728	82.9392
sRNA18779499	GTTCCCGGGCCTTGTACACAC	AT1G09600	21	3.80248	4.55797	0.01	1.32213	1.37343	1.62124	3.91149	4.31094	0.01	1.44683	1.54069	39.3645	0.226766	0.0528189	0.01	0.154206	0.398185	8.30423	1	1.19869	0.00262987	0.347703	0.361194	0.426365	1	1.10212	0.00255657	0.369893	0.393887	10.0638	1	0.232922	0.0440983	0.68002	1.75593	36.6202	1	0.844577	0.0164282	0.465872	0.837002	15.7035
sRNA12066523	CGCACGGCGGTCTGACAGGT	AT1G10522, AT3G61198,AT4G00975,AT5G53740,AT5G53740,AT5G53902,AT5G53905,AT5G54070,AT5G54075	20	9.58885	9.06356	9.79595	10.3736	17.6348	20.4053	8.47489	11.938	7.51203	8.52023	14.7693	0.01	4.13848	3.75014	3.39615	3.70093	5.97277	0.01	1	0.945218	1.0216	1.08184	1.8391	2.12802	1	1.40863	0.886386	1.00535	1.74272	0.00117996	1	0.906163	0.820627	0.894273	1.44323	0.00241634	1	1.08667	0.909537	0.993822	1.67501	0.710539
sRNA18307183	GTCGCACGGCGGTCTGACAGGT	AT1G10522, AT3G61198,AT4G00975,AT5G53740,AT5G53740,AT5G53902,AT5G53905,AT5G54070,AT5G54075	22	0.551083	0.209562	0.226496	0.508512	0.933933	1.28581	0.162979	0.110537	0.308713	0.482277	1.3813	0.232376	3.96841	2.00712	2.53516	2.51869	4.43691	0.264466	1	0.380273	0.411001	0.922749	1.69472	2.33324	1	0.67823	1.89419	2.95914	8.47537	1.4258	1	0.505774	0.638834	0.634685	1.11806	0.0666428	1	0.521426	0.981343	1.50553	3.76272	1.27523
sRNA21261407	TCGCACGGCGGTCTGACAGGT	AT1G10522, AT3G61198,AT4G00975,AT5G53740,AT5G53740,AT5G53902,AT5G53905,AT5G54070,AT5G54075	21	0.771517	1.36215	1.47222	0.966172	2.41724	1.50943	1.19518	0.994833	1.28631	0.535863	1.54069	0.557702	3.40149	3.0635	3.53965	2.62149	5.68835	0.15868	1	1.76555	1.90822	1.2523	3.1331	1.95645	1	0.832373	1.07625	0.448355	1.28909	0.466627	1	0.900632	1.04062	0.770689	1.67231	0.04665	1	1.16619	1.34169	0.823782	2.0315	0.823241
sRNA15217346	GAGGATCGTTACTCGGCTCGGTT	AT1G10522, AT3G61198,AT4G00975,AT5G53740,AT5G53740,AT5G53902,AT5G53905,AT5G54070,AT5G54075	23	0.01	0.01	0.01	0.152554	0.329623	0.01	0.01	0.01	0.01	0.321518	0.478144	0.278851	0.01	0.01	0.01	0.514019	0.853253	0.899184	1	1	1	15.2554	32.9623	1	1	1	1	32.1518	47.8144	27.8851	1	1	1	51.4019	85.3253	89.9184	1	1	1	32.9363	55.3673	39.6012
sRNA15217344	GAGGATCGTTACTCGGCTCGGT	AT1G10522, AT3G61198,AT4G00975,AT5G53740,AT5G53740,AT5G53902,AT5G53905,AT5G54070,AT5G54075	22	0.01	0.01	0.01	0.305107	1.37343	1.00629	0.01	0.01	0.01	0.428691	0.796906	0.975979	0.01	0.01	0.01	0.873832	0.511952	0.264466	1	1	1	30.5107	137.343	100.629	1	1	1	42.8691	79.6906	97.5979	1	1	1	87.3832	51.1952	26.4466	1	1	1	53.5876	89.4096	74.8911
sRNA2075155	AAGTAACGTCCTGTCAAACCCGTC	AT1G10586, AT1G54040,AT1G79150,AT2G12440,AT2G18880,AT3G13662,AT3G29634,AT3G45990,AT3G52680,AT4G15290,AT4G31910,AT5G24960	24	3.63715	2.88148	3.11432	5.28852	3.2413	2.51572	4.18312	1.9344	4.01327	6.16243	4.56893	0.185901	0.113383	0.47537	0.0478332	0.359813	0.227534	0.740505	1	0.792235	0.856252	1.45403	0.891163	0.691673	1	0.462429	0.959397	1.47317	1.09223	0.0444407	1	4.1926	0.421872	3.17343	2.00677	6.531	1	1.81575	0.745841	2.03354	1.33006	2.42237
sRNA468409	AAACTAGATTTTAACCCGCGGTAC	AT1G10586, AT1G52940,AT1G52990,AT1G54040,AT1G79150,AT2G12440,AT2G18880,AT2G21550,AT3G29634,AT3G44212,AT3G45460,AT3G52680,AT3G52700,AT4G20370,AT4G23730,AT5G24960,AT5G28237,AT5G53110	24	0.275542	0.261953	0.28312	0.355958	0.384561	0.391334	0.325957	0.221074	0.360166	0.160759	0.159381	26.0261	0.963757	0.633827	0.860997	0.56542	0.625719	20.5226	1	0.950682	1.0275	1.29185	1.39565	1.42024	1	0.67823	1.10495	0.49319	0.488964	79.8451	1	0.657663	0.893376	0.586684	0.64925	21.2943	1	0.762192	1.00861	0.790574	0.844622	34.1866
sRNA8356035	ATTAAGTAACGTCCTGTCAAACCC	AT1G10586, AT1G54040,AT1G79150,AT2G12440,AT2G18880,AT3G29634,AT3G45990,AT3G52680,AT4G15290,AT4G31910,AT5G24960	24	6.00681	4.61037	4.98291	3.66129	3.57092	2.85115	3.42255	3.48192	4.42489	3.9118	3.50639	0.325326	0.113383	0.422551	0.0478332	0.56542	0.341301	0.528932	1	0.767523	0.829544	0.609522	0.594478	0.474653	1	1.01734	1.29286	1.14295	1.02449	0.0950537	1	3.72675	0.421872	4.98681	3.01016	4.665	1	1.83721	0.848093	2.24643	1.54304	1.7449
sRNA19295309	TAACTAGATTTTAACCCGCGGTAC	AT1G10586, AT1G52990,AT1G79150,AT2G12440,AT2G18880,AT2G21550,AT3G29634,AT3G44212,AT3G52680,AT4G11340,AT4G15290,AT4G20370,AT5G24960	24	0.440867	0.576296	0.622864	0.406809	0.01	0.01	0.325957	0.331611	0.102904	0.160759	0.01	0.0929503	0.453533	0.316913	0.573998	0.257009	0.01	2.53887	1	1.30719	1.41282	0.922749	0.0226826	0.0226826	1	1.01734	0.315699	0.49319	0.0306789	0.285161	1	0.698767	1.26562	0.566683	0.0220491	5.598	1	1.00777	0.998044	0.660874	0.0251369	1.96861
sRNA17840792	GGTGTACCGCGGGTTAAAATCTG	AT1G10586, AT1G52940,AT1G52990,AT1G54040,AT1G79150,AT2G12440,AT2G18880,AT2G21550,AT3G29225,AT3G29634,AT3G44212,AT3G45460,AT3G52680,AT3G52700,AT4G15290,AT4G20370,AT4G31910,AT5G24960,AT5G28237	23	0.771517	0.576296	0.622864	0.01	0.219749	0.391334	0.651915	0.110537	0.565975	0.01	0.478144	0.743603	0.113383	0.211276	0.573998	0.01	0.227534	0.264466	1	0.746964	0.807324	0.0129615	0.284827	0.507227	1	0.169557	0.868173	0.0153394	0.733445	1.14064	1	1.86338	5.06246	0.0881965	2.00677	2.3325	1	0.926633	2.24599	0.0388325	1.00835	1.32679
sRNA14247765	GAACTAGATTTTAACCCGCGGTAC	AT1G10586, AT1G52990,AT1G79150,AT2G12440,AT2G18880,AT2G21550,AT3G29634,AT3G44212,AT3G52680,AT4G20370,AT5G24960	24	0.275542	0.366734	0.396368	0.01	0.01	0.01	0.271631	0.110537	0.0514522	0.01	0.01	0.278851	0.510224	0.422551	0.334832	0.01	0.01	1.21654	1	1.33095	1.4385	0.0362921	0.0362921	0.0362921	1	0.406938	0.189419	0.0368146	0.0368146	1.02658	1	0.828168	0.656245	0.0195992	0.0195992	2.38433	1	0.855354	0.76139	0.030902	0.030902	1.14907
sRNA1330004	AACGTCCTGTCAAACCCGTCCCGC	AT1G10586, AT1G54040,AT2G12440,AT2G18880,AT3G13662,AT3G29634,AT4G11340,AT4G31910,AT5G24960	24	1.26749	1.99084	2.15171	0.86447	0.878995	0.670859	1.19518	0.607954	1.74938	0.857381	0.265635	0.232376	0.566916	0.264094	0.191333	0.719626	0.170651	0.793398	1	1.57069	1.69761	0.682032	0.693492	0.52928	1	0.508672	1.4637	0.717368	0.222256	0.194428	1	0.465844	0.337497	1.26937	0.301016	1.3995	1	0.848403	1.16627	0.88959	0.405588	0.707736
sRNA6486298	AGTGAACAGATTGAGTGCATC	AT1G11100, AT1G62910,AT1G62914,AT1G62930,AT1G63080,AT1G63130,AT1G63400	21	0.275542	0.366734	0.01	0.01	0.01	0.01	0.380284	0.165806	0.01	0.01	0.01	0.371801	0.340149	0.316913	0.01	0.01	0.01	0.105786	1	1.33095	0.0362921	0.0362921	0.0362921	0.0362921	1	0.436005	0.0262962	0.0262962	0.0262962	0.977695	1	0.931689	0.0293988	0.0293988	0.0293988	0.311	1	0.89955	0.0306624	0.0306624	0.0306624	0.441662
sRNA14320600	GAAGAGAAGTAGAAACAGAGTTT	AT1G11150	23	0.6613	0.838248	0.905984	0.661065	0.274686	0.391334	1.52113	1.60279	0.92614	0.803795	0.531271	0.232376	0.226766	0.316913	0.0478332	0.359813	0.284418	2.75045	1	1.26758	1.37	0.999645	0.415373	0.591765	1	1.05368	0.608848	0.528418	0.34926	0.152765	1	1.39753	0.210936	1.58671	1.25423	12.129	1	1.2396	0.729929	1.03826	0.672955	4.29117
sRNA3128557	ACATAGAAAAACAGAACACTCGGG	AT1G11150	24	0.33065	0.157172	0.169872	0.355958	0.274686	0.01	0.271631	0.331611	0.46307	0.535863	0.478144	0.418277	0.566916	0.528189	0.573998	0.668224	0.170651	0.740505	1	0.475341	0.513751	1.07654	0.830746	0.0302435	1	1.22081	1.70478	1.97276	1.76027	1.53987	1	0.931689	1.01249	1.1787	0.301016	1.3062	1	0.875948	1.07701	1.40933	0.96401	0.958771
sRNA4406311	AGAAAAACAGAACACTCGGGCTA	AT1G11150	23	0.385758	0.0523905	0.056624	0.203405	0.0549372	0.167715	0.380284	0.221074	0.360166	0.267932	0.159381	11.2005	1.02045	0.739465	0.956663	1.07944	0.625719	1.95705	1	0.135812	0.146786	0.527285	0.142414	0.434766	1	0.58134	0.947097	0.704557	0.419112	29.4531	1	0.724647	0.937493	1.05781	0.61318	1.91783	1	0.480599	0.677125	0.763217	0.391568	10.6019
sRNA4566467	AGAAGAGAAGTAGAAACAGAGTT	AT1G11150	23	1.10217	0.890639	0.962608	0.813619	0.329623	0.11181	0.814894	0.38688	0.617427	0.58945	0.37189	0.0929503	2.32435	1.90148	1.67416	1.79907	1.87716	1.5339	1	0.80808	0.873377	0.738199	0.299068	0.101445	1	0.474761	0.757678	0.723346	0.456366	0.114064	1	0.818068	0.720269	0.774006	0.807603	0.659926	1	0.700303	0.783775	0.745184	0.521013	0.291812
sRNA4566470	AGAAGAGAAGTAGAAACAGAGTTT	AT1G11150	24	11.683	13.5691	14.6656	8.84811	5.6036	5.03144	29.1732	23.5997	25.5203	17.7907	10.9973	1.99843	8.78719	9.66586	8.0838	8.63551	7.67927	27.3987	1	1.16145	1.2553	0.757351	0.479638	0.430664	1	0.80895	0.874786	0.609829	0.376966	0.0685024	1	1.09999	0.919953	0.982738	0.873917	3.11802	1	1.02346	1.01668	0.783306	0.57684	1.20573
sRNA4897389	AGAGAAGTAGAAACAGAGTTT	AT1G11150, AT1G26850,AT3G03640,AT5G06350	21	0.385758	0.523905	0.56624	0.254256	0.01	0.01	0.651915	0.552685	0.360166	0.321518	0.01	43.4078	0.113383	0.158457	0.0956663	0.257009	0.01	0.317359	1	1.35812	1.46786	0.659107	0.025923	0.025923	1	0.847787	0.552473	0.49319	0.0153394	66.5851	1	1.39753	0.843744	2.26673	0.0881965	2.799	1	1.20115	0.954693	1.13968	0.043153	23.1367
sRNA4897395	AGAGAAGTAGAAACAGAGTTTGAC	AT1G11150	24	5.62105	5.92013	6.39851	3.45788	1.97774	1.90077	5.43262	4.0346	4.11618	4.34049	2.70948	17.1958	2.15428	2.05994	1.81766	2.26168	1.59274	1.48101	1	1.05321	1.13831	0.615166	0.351845	0.338151	1	0.742662	0.757678	0.798968	0.498743	3.16529	1	0.956207	0.843744	1.04986	0.739337	0.687473	1	0.917358	0.913245	0.82133	0.529975	1.39697
sRNA6988852	ATAGAAAAACAGAACACTCGGGC	AT1G11150	23	0.01	3.35299	3.62393	0.01	2.58205	1.22991	0.01	2.70816	3.19004	0.01	1.91258	0.232376	0.01	0.0528189	0.191333	0.01	0.0568835	4.12567	1	335.299	362.393	1	258.205	122.991	1	270.816	319.004	1	191.258	23.2376	1	5.28189	19.1333	1	5.68835	412.567	1	203.799	233.51	1	151.717	186.265
sRNA6988859	ATAGAAAAACAGAACACTCGGGCT	AT1G11150	24	27.995	24.0996	26.047	17.8996	11.4819	8.38573	28.7386	23.047	20.2722	19.7734	11.1036	1.1154	0.226766	0.528189	0.478332	0.82243	0.284418	0.317359	1	0.860854	0.930416	0.639385	0.41014	0.299544	1	0.801952	0.7054	0.688042	0.386364	0.0388121	1	2.32922	2.10936	3.62677	1.25423	1.3995	1	1.33068	1.24839	1.6514	0.683579	0.579285
sRNA9949414	CATAGAAAAACAGAACACTCGGGC	AT1G11150	24	3.91269	3.19582	3.45406	2.33915	1.75799	1.174	2.98794	3.37138	3.70456	3.37594	2.60323	4.64752	0.0566916	0.158457	0.430498	0.205607	0.0568835	0.476039	1	0.816783	0.882784	0.597838	0.449305	0.30005	1	1.12833	1.23984	1.12985	0.871244	1.55542	1	2.79507	7.59369	3.62677	1.00339	8.39699	1	1.58006	3.23877	1.78482	0.774645	3.41749
sRNA1609745	AAGAGAAGTAGAAACAGAGTTTA	AT1G11150	23	0.716408	1.62411	1.75534	0.711917	0.274686	0.167715	0.325957	0.38688	0.411618	0.160759	0.0531271	0.511227	1.13383	0.845102	1.148	0.873832	0.796369	0.105786	1	2.26701	2.4502	0.99373	0.383421	0.234105	1	1.1869	1.2628	0.49319	0.162988	1.56839	1	0.745351	1.01249	0.770689	0.70237	0.0932999	1	1.39975	1.57516	0.752536	0.41626	0.63193
sRNA22480920	TGATCGGACCACACACATCGGTGT	AT1G11270, AT1G11265,AT1G21945,AT1G48710,AT1G58140,AT3G32415,AT3G59720,AT3G61330,AT5G13205	24	0.01	0.01	0.01	0.355958	0.01	0.01	0.01	0.01	0.01	0.321518	0.01	0.511227	0.01	0.01	0.01	0.308411	0.01	0.105786	1	1	1	35.5958	1	1	1	1	1	32.1518	1	51.1227	1	1	1	30.8411	1	10.5786	1	1	1	32.8629	1	20.9004
sRNA7634704	ATCGGACCACACACATCGGTGTA	AT1G11270, AT1G11265,AT1G21945,AT1G58140,AT3G32415,AT3G59720,AT3G61330,AT5G13205	23	0.716408	1.30976	1.4156	1.27128	0.329623	0.01	0.923546	0.497417	0.92614	0.535863	0.584398	0.650652	0.113383	0.158457	0.286999	0.359813	0.398185	1.90416	1	1.82823	1.97597	1.77452	0.460105	0.0139585	1	0.538594	1.00281	0.580224	0.632776	0.704515	1	1.39753	2.53123	3.17343	3.51185	16.794	1	1.25479	1.83667	1.84272	1.53491	5.83749
sRNA1503226	AAGAACTCTCTAGACTTAGGATT	AT1G11270, AT1G11270,AT3G61320,AT4G16550,AT5G13200	23	0.385758	0.366734	0.396368	0.406809	0.384561	0.335429	0.380284	0.0552685	0.360166	0.535863	0.265635	0.697128	0.396841	0.422551	0.239166	0.102804	0.227534	0.528932	1	0.950682	1.0275	1.05457	0.996895	0.869532	1	0.145335	0.947097	1.40911	0.698519	1.83318	1	1.06479	0.602674	0.259055	0.573363	1.33286	1	0.720268	0.859091	0.90758	0.756259	1.34519
sRNA19792403	TAGATATTTTGTAGTTTGGAGGCT	AT1G11270, AT1G11270,AT3G61320,AT4G16550,AT5G13200	24	0.551083	0.471515	0.509616	0.355958	0.01	0.391334	0.271631	0.165806	0.205809	0.321518	0.01	1.3013	0.396841	0.422551	0.334832	0.359813	0.01	1.5868	1	0.855614	0.924753	0.645924	0.0181461	0.710118	1	0.610407	0.757678	1.18366	0.0368146	4.7907	1	1.06479	0.843744	0.906693	0.025199	3.99857	1	0.843603	0.842058	0.912091	0.0267199	3.16646
sRNA5208194	AGATATTTTGTAGTTTGGAGGCTA	AT1G11270, AT1G11270,AT3G61320,AT4G16550,AT5G13200	24	3.03096	3.03865	3.28419	2.13575	1.9228	1.28581	1.30383	1.76859	2.2639	1.07173	1.27505	0.232376	0.340149	0.581008	0.239166	0.462617	0.511952	3.22649	1	1.00254	1.08355	0.704645	0.634388	0.424226	1	1.35646	1.73635	0.821984	0.977927	0.178226	1	1.7081	0.70312	1.36004	1.50508	9.48549	1	1.3557	1.17434	0.962223	1.03913	3.36265
sRNA19366519	TAAGGAGGTGGAAGATGATTCTA	AT1G11270, AT1G11270,AT4G16550,AT4G16770	23	1.37771	0.838248	0.905984	0.711917	1.04381	1.28581	0.814894	1.21591	0.977592	1.39324	1.1688	0.697128	14.1729	13.2575	12.7236	13.1075	11.2629	7.88109	1	0.608437	0.657602	0.51674	0.75764	0.933298	1	1.49211	1.19966	1.70973	1.43429	0.855483	1	0.935415	0.897743	0.924827	0.794682	0.556068	1	1.01199	0.918334	1.05043	0.995538	0.781616
sRNA1939487	AAGGAGGTGGAAGATGATTCTA	AT1G11270, AT1G11270,AT4G16550,AT4G16770	22	0.110217	0.419124	0.452992	0.254256	0.274686	0.279524	0.271631	0.110537	0.205809	0.160759	0.106254	0.01	3.91172	4.80652	4.44848	3.54673	3.69743	0.01	1	3.80273	4.11001	2.30687	2.49224	2.53614	1	0.406938	0.757678	0.591828	0.391171	0.0368146	1	1.22875	1.13722	0.906693	0.945218	0.00255642	1	1.81281	2.00164	1.26846	1.27621	0.858502
sRNA1939486	AAGGAGGTGGAAGATGATTCT	AT1G11270, AT1G11270,AT4G16550,AT4G16770	21	0.165325	0.157172	0.01	0.305107	0.274686	0.335429	0.217305	0.276343	0.01	0.107173	0.159381	0.01	2.32435	2.42967	0.01	1.49065	1.64962	0.01	1	0.950682	0.0604869	1.8455	1.66149	2.02891	1	1.27168	0.0460183	0.49319	0.733445	0.0460183	1	1.04531	0.00430227	0.64132	0.709712	0.00430227	1	1.08922	0.0369358	0.993336	1.03488	0.693076
sRNA2019855	AAGGGCGTGGGTTCAGATCCCA	AT1G11550, AT1G18820,AT1G50070,AT1G50100,AT1G61910,AT1G64120,AT1G64130,AT1G74570,AT1G74610,AT2G21670,AT2G26090,AT2G36150,AT3G13223,AT3G52565,AT3G61105,AT4G13265,AT4G16475,AT4G18255,AT4G23635,AT4G23640,AT5G03705,AT5G06125,AT5G07630,AT5G07625,AT5G09345,AT5G09975,AT5G25585,AT5G40945,AT5G46325,AT5G52495,AT5G60285,AT5G64855	22	0.881734	1.72889	1.86859	0.610214	0.878995	0.391334	1.79277	1.76859	0.823236	0.643036	0.690652	0.01	0.0566916	0.264094	0.0478332	0.0514019	0.170651	0.01	1	1.96078	2.11922	0.692062	0.996895	0.443824	1	0.986516	0.459199	0.358684	0.385244	0.00557797	1	4.65844	0.843744	0.906693	3.01016	0.176393	1	2.53525	1.14072	0.65248	1.4641	0.208598
sRNA24389187	TTGAGCCGTGCCAATATCAC	AT1G11735, AT1G62035,AT2G45160,AT3G51375,AT3G60630,AT4G00150,AT5G66045	20	0.220433	0.314343	0.339744	0.559363	0.329623	0.11181	0.162979	0.607954	0.257261	0.375104	0.106254	0.01	1.53067	1.53175	1.05233	1.43925	1.3652	0.01	1	1.42602	1.54125	2.53756	1.49534	0.507227	1	3.73026	1.5785	2.30155	0.651951	0.0613577	1	1.0007	0.687495	0.940274	0.891898	0.00653308	1	2.05233	1.26908	1.92646	1.01306	0.191706
sRNA25305545	TTTTCCTACTCCGCCCATACC	AT1G12210, AT1G12220,AT1G12290,AT1G12290,AT1G12294,AT1G15890,AT1G51480,AT4G10780,AT5G43730,AT5G43725,AT5G43740,AT5G63020	21	1.65325	1.6765	1.81197	1.67809	0.824058	0.782668	1.14085	1.49225	0.977592	1.28607	0.850033	5.6235	0.113383	0.369732	0.239166	0.154206	0.0568835	0.0528932	1	1.01406	1.096	1.01502	0.498447	0.473412	1	1.30801	0.856898	1.12729	0.745087	4.92921	1	3.26091	2.10936	1.36004	0.501693	0.4665	1	1.861	1.35409	1.16745	0.581742	1.95637
sRNA19669341	TACTCCGCCCATACCATACATA	AT1G12210, AT1G12290,AT1G12294,AT1G62630,AT1G63360,AT5G05400	22	0.275542	0.733467	0.792736	0.508512	0.164812	0.335429	0.706241	0.663222	0.257261	0.696622	0.37189	0.01	2.26766	1.26765	2.72649	0.976635	1.25144	0.01	1	2.66191	2.87701	1.8455	0.598137	1.21734	1	0.939087	0.364268	0.98638	0.526576	0.0141595	1	0.559013	1.20233	0.430679	0.551862	0.00440983	1	1.38667	1.4812	1.08752	0.558858	0.411971
sRNA20060450	TATCAAGATCCATCTTACTCT	AT1G12300, AT1G12620,AT1G12700,AT1G12775,AT1G62860,AT1G64100,AT2G39681	21	26.6724	27.1383	29.3312	22.1711	6.86715	7.82668	19.6661	13.9829	22.5875	12.8071	8.12845	0.01	0.566916	0.792283	0.478332	0.462617	0.398185	0.01	1	1.01747	1.09968	0.831237	0.257462	0.293437	1	0.711017	1.14855	0.651229	0.413323	0.000508489	1	1.39753	0.843744	0.816024	0.70237	0.0176393	1	1.04201	1.03066	0.766163	0.457718	0.103862
sRNA20347106	TCAAGATCCATCTTACTCTTT	AT1G12300, AT1G12620,AT1G12700,AT1G12775,AT1G62860,AT1G64100,AT2G39681	21	1.3226	2.04323	2.20834	1.16958	0.549372	0.559049	1.14085	0.939565	0.92614	0.375104	0.478144	0.418277	0.396841	0.528189	0.382665	0.462617	0.341301	0.476039	1	1.54486	1.66969	0.884301	0.415373	0.422689	1	0.823565	0.811798	0.328793	0.419112	0.366636	1	1.33098	0.964278	1.16575	0.860045	1.19957	1	1.23314	1.14859	0.792948	0.564843	0.662965
sRNA23813697	TTATCAAGATCCATCTTACTC	AT1G12300, AT1G12620,AT1G12700,AT1G12775,AT1G62860,AT1G64100,AT2G39681	21	2.70031	3.3006	3.56731	2.59341	2.03268	1.22991	2.17305	1.76859	3.03568	0.803795	1.91258	0.01	1.41729	2.16557	2.05683	1.74766	1.82027	0.01	1	1.22231	1.32108	0.960412	0.752757	0.455469	1	0.813876	1.39697	0.369893	0.880134	0.00460183	1	1.52797	1.45124	1.2331	1.28433	0.00705572	1	1.18805	1.38976	0.854469	0.972408	0.155709
sRNA17917194	GGTTTCGTGGTGTAGTTGGTTATC	AT1G12510, AT1G17670,AT1G24080,AT1G30830,AT3G45935,AT3G45955,AT3G45965,AT3G49920,AT3G49925,AT3G59923,AT4G01355,AT4G11985,AT5G02435,AT5G09655,AT5G59950,AT5G59945,AT5G64505	24	5.62105	9.01117	9.73933	11.6449	7.5264	4.36058	6.03021	6.46642	10.0332	11.789	9.08473	0.01	3.68495	3.0635	5.26165	6.16822	9.55643	0.01	1	1.60311	1.73265	2.07166	1.33897	0.775759	1	1.07234	1.66382	1.95499	1.50654	0.00165832	1	0.831353	1.42787	1.6739	2.59337	0.00271374	1	1.16893	1.60812	1.90018	1.81296	0.260044
sRNA21762417	TCTGACACACTGAAGGTCTCCG	AT1G12510, AT1G17670,AT1G24080,AT1G30830,AT3G45935,AT3G45955,AT3G45965,AT3G49925,AT3G59923,AT4G11985,AT5G02435,AT5G09655,AT5G59950,AT5G59945,AT5G64505	22	0.33065	0.01	0.056624	0.01	0.109874	0.22362	0.325957	0.01	0.0514522	0.01	0.0531271	10.5963	0.396841	0.01	0.90883	0.01	2.04781	1.37522	1	0.0302435	0.17125	0.0302435	0.332298	0.676303	1	0.0306789	0.15785	0.0306789	0.162988	32.5084	1	0.025199	2.29016	0.025199	5.16027	3.46543	1	0.0287071	0.873087	0.0287071	1.88519	12.2167
sRNA20065827	TATCACTTCAGTCTGACACACT	AT1G12510, AT1G17670,AT1G24080,AT1G30830,AT3G45935,AT3G45955,AT3G45965,AT3G49920,AT3G49925,AT3G59923,AT4G11985,AT5G02435,AT5G09655,AT5G59950,AT5G59945,AT5G64505	22	0.01	0.628686	0.679488	0.01	0.01	0.01	0.01	0.497417	0.308713	0.01	0.01	1.20835	0.01	0.0528189	0.286999	0.01	0.01	0.370252	1	62.8686	67.9488	1	1	1	1	49.7417	30.8713	1	1	120.835	1	5.28189	28.6999	1	1	37.0252	1	39.2974	42.5067	1	1	52.9536
sRNA17917348	GGTTTCGTTGTGTAGTTGGTTATC	AT1G12510, AT1G17670,AT1G24080,AT1G30830,AT3G45935,AT3G45955,AT3G45965,AT3G49920,AT3G49925,AT3G59923,AT4G01355,AT4G11985,AT5G02435,AT5G09655,AT5G59950,AT5G59945,AT5G64505	24	0.826625	1.1002	1.1891	1.77979	1.53824	0.614954	0.977872	2.1002	1.44066	1.76835	2.28446	0.278851	0.283458	0.422551	1.10016	0.616822	0.796369	5.65957	1	1.33095	1.4385	2.15308	1.86087	0.743933	1	2.14773	1.47326	1.80836	2.33616	0.285161	1	1.4907	3.88122	2.17606	2.80948	19.9662	1	1.65646	2.26433	2.04584	2.3355	6.99843
sRNA17917023	GGTTTCGTCGTGTAGTTGGTTATC	AT1G12510, AT1G17670,AT1G24080,AT1G30830,AT3G45935,AT3G45955,AT3G45965,AT3G49920,AT3G49925,AT3G59923,AT4G01355,AT4G11985,AT5G02435,AT5G09655,AT5G59950,AT5G59945,AT5G64505	24	7.21919	13.6739	14.7789	18.2047	12.4707	5.81411	7.11674	9.22984	16.5162	16.8797	12.8036	0.01	4.30856	3.59169	4.06582	5.14019	10.9785	0.01	1	1.89411	2.04716	2.52171	1.72744	0.805368	1	1.29692	2.32075	2.37183	1.79909	0.00140514	1	0.833616	0.943661	1.19302	2.54807	0.00232096	1	1.34155	1.77052	2.02885	2.02487	0.269698
sRNA20566517	TCAGGACGAACACGCCGAGAA	AT1G12620, AT1G12775	21	0.826625	0.99542	1.07586	0.661065	0.329623	0.279524	0.488936	0.221074	0.617427	0.643036	0.265635	0.743603	0.623607	1.42611	1.38716	0.976635	1.3652	3.43806	1	1.2042	1.3015	0.799716	0.398758	0.338151	1	0.452153	1.2628	1.31517	0.543293	1.52086	1	2.28687	2.22441	1.56611	2.18921	5.51318	1	1.31441	1.59624	1.227	1.04375	2.4574
sRNA3159155	ACATCTTGTTTCGTTGGACACCGA	AT1G12725, AT5G28570	24	0.440867	0.261953	0.28312	0.457661	0.384561	0.167715	0.325957	0.442148	0.514522	0.214345	0.0531271	3.16031	0.340149	0.264094	0.430498	0.56542	0.625719	0.899184	1	0.594176	0.642189	1.03809	0.872283	0.38042	1	1.35646	1.5785	0.657587	0.162988	9.69547	1	0.776407	1.26562	1.66227	1.83954	2.6435	1	0.909014	1.1621	1.11932	0.95827	4.2398
sRNA19382772	TAAGTAACTGTATTAGCAACT	AT1G12775, AT1G63230,AT1G63630,AT1G64100,AT2G39675,AT5G64320	21	1.04706	0.890639	0.962608	1.62724	0.659247	0.614954	0.706241	0.221074	0.823236	0.535863	1.1688	0.185901	0.170075	0.211276	0.239166	0.359813	0.227534	0.370252	1	0.85061	0.919345	1.5541	0.629618	0.587316	1	0.313029	1.16566	0.758754	1.65495	0.263226	1	1.24225	1.40624	2.11562	1.33785	2.177	1	0.801964	1.16375	1.47616	1.20747	1.00918
sRNA15222136	GAGGATGATCAGCCACACTG	AT1G12840, AT5G05580	20	0.01	4.08646	4.41667	1.83064	2.8018	9.55974	0.01	1.82386	3.3444	1.66118	3.08137	0.01	0.01	0.0528189	0.430498	0.359813	0.455068	0.01	1	408.646	441.667	183.064	280.18	955.974	1	182.386	334.44	166.118	308.137	1	1	5.28189	43.0498	35.9813	45.5068	1	1	198.771	273.052	128.388	211.275	319.325
sRNA11891384	CGAGATCTTTGAGACGGCGTAATC	AT1G12935, AT1G18930,AT1G19392,AT2G03080,AT2G04130,AT2G04140,AT2G11180,AT3G29440,AT3G42883,AT3G44045,AT3G44390,AT3G47165,AT3G50490,AT4G08405,AT4G12426,AT4G13455,AT4G17005,AT4G17820,AT4G20180,AT5G26590,AT5G28466,AT5G31905,AT5G33315,AT5G36685,AT5G36775,AT5G56605	24	1.70836	2.25279	2.43483	1.22043	1.15368	0.335429	1.0322	0.884296	1.64647	1.12531	0.956288	16.6381	0.73699	0.528189	0.478332	0.462617	0.284418	0.211573	1	1.31869	1.42525	0.714386	0.675316	0.196346	1	0.856711	1.59511	1.09021	0.926457	16.1191	1	0.716684	0.649034	0.627711	0.385918	0.287077	1	0.964028	1.22313	0.810769	0.662564	5.53417
sRNA19819153	TAGCAGTAGGTAGCGCCTTGGTG	AT1G12935, AT1G18930,AT1G19392,AT2G03080,AT2G04130,AT2G04140,AT2G11180,AT3G29440,AT3G42883,AT3G44045,AT3G44390,AT3G46387,AT3G47165,AT3G50490,AT4G08405,AT4G12426,AT4G13455,AT4G17005,AT4G17820,AT4G20180,AT5G26590,AT5G28466,AT5G31905,AT5G33315,AT5G36685,AT5G36775,AT5G56605	23	1.54303	1.30976	1.4156	1.42383	0.494435	0.391334	1.52113	0.718491	0.977592	1.28607	1.32818	0.01	0.510224	0.422551	0.191333	0.359813	0.568835	0.01	1	0.848823	0.917413	0.922749	0.32043	0.253614	1	0.472339	0.642673	0.845469	0.873149	0.00657404	1	0.828168	0.374997	0.705206	1.11487	0.0195992	1	0.716443	0.645028	0.824475	0.769484	0.0932623
sRNA2095228	AAGTAGCAGTAGGTAGCGCCTTGG	AT1G12935, AT1G18930,AT1G19392,AT2G03080,AT2G04130,AT2G04140,AT2G11180,AT3G29440,AT3G42883,AT3G44045,AT3G44390,AT3G46387,AT3G47165,AT3G50490,AT4G08405,AT4G12426,AT4G13455,AT4G17005,AT4G17820,AT4G20180,AT5G26590,AT5G28466,AT5G31905,AT5G33315,AT5G36685,AT5G36775,AT5G56605	24	0.716408	0.99542	1.07586	0.813619	0.549372	0.447239	0.760567	0.607954	1.33776	1.39324	0.531271	0.139426	0.226766	0.422551	0.286999	0.359813	0.341301	1.11076	1	1.38946	1.50173	1.13569	0.766842	0.624279	1	0.799342	1.7589	1.83185	0.698519	0.183318	1	1.86338	1.26562	1.58671	1.50508	4.89825	1	1.35073	1.50875	1.51808	0.990147	1.90195
sRNA21198500	TCGAGATCTTTGAGACGGCGTAAT	AT1G12935, AT1G18930,AT1G19392,AT2G03080,AT2G04130,AT2G04140,AT2G11180,AT3G29440,AT3G44045,AT3G44390,AT3G47165,AT3G50490,AT4G08405,AT4G12426,AT4G13455,AT4G17005,AT4G17820,AT4G20180,AT5G26590,AT5G28466,AT5G31905,AT5G33315,AT5G36685,AT5G36775,AT5G56605	24	0.826625	1.04781	1.13248	0.966172	0.549372	0.559049	1.0322	0.718491	0.977592	0.910968	0.425017	3.11384	2.32435	2.16557	1.72199	2.00467	1.47897	0.476039	1	1.26758	1.37	1.16882	0.664596	0.676303	1	0.696078	0.947097	0.882551	0.411759	3.0167	1	0.931689	0.740848	0.862464	0.636293	0.204805	1	0.965114	1.01932	0.971277	0.570883	1.29927
sRNA7961283	ATGATTAGAAGATGTGGCAGAGAA	AT1G12935, AT1G19392,AT2G03080,AT3G42883,AT3G44045,AT3G47165,AT3G50490,AT4G08405,AT4G12426,AT4G13455,AT4G17005,AT4G17820,AT4G20180,AT5G28466,AT5G31905,AT5G36685,AT5G36775,AT5G56605	24	0.220433	0.209562	0.226496	0.355958	0.0549372	0.11181	0.271631	0.165806	0.360166	0.482277	0.159381	1.71958	1.24721	0.95074	0.956663	1.13084	1.19455	1.37522	1	0.950682	1.0275	1.61481	0.249224	0.507227	1	0.610407	1.32594	1.77548	0.586756	6.33057	1	0.762291	0.76704	0.906693	0.957777	1.10264	1	0.77446	1.04016	1.43233	0.597919	2.64681
sRNA19819163	TAGCAGTAGGTAGCGCTTTGGTA	AT1G12935, AT1G18930,AT2G04140,AT3G42883,AT3G44390,AT3G46387,AT3G47165,AT3G50490,AT4G08405,AT4G12426,AT4G13455,AT4G17005,AT4G17820,AT4G20180,AT5G26590,AT5G28466,AT5G33315,AT5G36685,AT5G36775,AT5G56605	23	0.440867	0.261953	0.28312	0.01	0.01	0.01	0.217305	0.276343	0.257261	0.01	0.01	0.139426	0.283458	0.316913	0.430498	0.01	0.01	7.56373	1	0.594176	0.642189	0.0226826	0.0226826	0.0226826	1	1.27168	1.18387	0.0460183	0.0460183	0.641612	1	1.11803	1.51874	0.0352786	0.0352786	26.6838	1	0.994628	1.11493	0.0346598	0.0346598	9.11603
sRNA19819146	TAGCAGTAGGTAGCGCCTTGGTA	AT1G12935, AT1G18930,AT2G03080,AT2G04130,AT2G04140,AT2G11180,AT3G42883,AT3G44045,AT3G44390,AT3G46387,AT3G47165,AT3G50490,AT4G08405,AT4G12426,AT4G13455,AT4G17005,AT4G17820,AT4G20180,AT5G26590,AT5G28466,AT5G31905,AT5G33315,AT5G36685,AT5G36775,AT5G56605	23	6.99876	8.69683	9.39958	8.03449	4.2851	4.80782	7.22539	5.25051	8.64398	7.12698	4.78144	2.04491	1.47398	1.32047	0.956663	1.07944	0.96702	0.423146	1	1.24262	1.34304	1.14799	0.612266	0.686953	1	0.726675	1.19633	0.98638	0.661755	0.283017	1	0.895855	0.649034	0.732329	0.65606	0.287077	1	0.955051	1.0628	0.955566	0.64336	0.419016
sRNA5406874	AGCAGTAGGTAGCGCCTTGGTA	AT1G12935, AT1G18930,AT2G03080,AT2G04130,AT2G04140,AT2G11180,AT3G42883,AT3G44045,AT3G44390,AT3G46387,AT3G47165,AT3G50490,AT4G08405,AT4G12426,AT4G13455,AT4G17005,AT4G17820,AT4G20180,AT5G26590,AT5G28466,AT5G31905,AT5G33315,AT5G36685,AT5G36775,AT5G56605	22	0.826625	0.628686	0.679488	0.559363	0.439498	0.447239	0.651915	0.38688	0.514522	0.58945	0.637525	0.464752	0.566916	0.316913	0.286999	0.411215	0.398185	0.952078	1	0.760546	0.822002	0.676683	0.531677	0.541042	1	0.593451	0.789248	0.904182	0.977927	0.712902	1	0.559013	0.506246	0.725355	0.70237	1.6794	1	0.63767	0.705832	0.76874	0.737325	0.977781
sRNA2933523	ACACCTAGACCAGTTAGAACCGAC	AT1G13660, AT2G05130,AT5G43015,AT5G56367	24	0.01	2.98626	3.22757	2.2883	0.01	0.01	0.01	29.016	33.341	27.7041	0.01	7.99373	0.01	0.316913	0.0478332	0.102804	0.01	1.37522	1	298.626	322.757	228.83	1	1	1	2901.6	3334.1	2770.41	1	799.373	1	31.6913	4.78332	10.2804	1	137.522	1	1077.3	1220.55	1003.17	1	312.632
sRNA8508799	ATTCCGGAACCGGGACGTGG	AT1G14370	20	0.6613	0.838248	0.905984	0.254256	0.164812	0.22362	0.108652	0.331611	0.617427	0.321518	0.159381	0.325326	0.113383	0.158457	0.813164	0.359813	1.0239	1.11076	1	1.26758	1.37	0.384479	0.249224	0.338151	1	3.05203	5.68258	2.95914	1.46689	2.99419	1	1.39753	7.17182	3.17343	9.03047	9.79649	1	1.90571	4.74147	2.17235	3.5822	4.37628
sRNA13854741	CTTGAGGACGAGCAGAGGAGCTA	AT1G14800, AT1G14800,AT1G14800,AT1G14800,AT1G14800,AT1G14800,AT1G54420,AT1G54420,AT1G54420,AT1G54420,AT5G17165,AT5G17165,AT5G45573,AT5G57760,AT5G57770	23	0.771517	0.419124	0.452992	0.305107	0.0549372	0.01	0.271631	0.331611	0.411618	0.160759	0.478144	0.01	0.170075	0.369732	0.239166	0.411215	0.284418	0.01	1	0.543247	0.587145	0.395464	0.0712068	0.0129615	1	1.22081	1.51536	0.591828	1.76027	0.0368146	1	2.17394	1.40624	2.41785	1.67231	0.0587977	1	1.31267	1.16958	1.13505	1.16793	0.0361913
sRNA21059069	TCCTCAACTCGTCTTCAAGCT	AT1G14800, AT1G14800,AT1G54420,AT1G54420,AT1G54420,AT1G55350,AT2G10735,AT2G23720,AT3G06433,AT3G06433,AT3G06433,AT3G06433,AT3G06437,AT3G60176,AT4G09380,AT4G28970,AT5G11390,AT5G17165,AT5G17165,AT5G45573	21	0.716408	0.01	0.679488	0.661065	0.01	0.447239	0.271631	0.01	0.823236	0.58945	0.01	0.511227	0.283458	0.01	0.334832	0.102804	0.01	0.211573	1	0.0139585	0.948464	0.922749	0.0139585	0.624279	1	0.0368146	3.03071	2.17004	0.0368146	1.88206	1	0.0352786	1.18124	0.362677	0.0352786	0.746399	1	0.0286839	1.72014	1.15182	0.0286839	1.08425
sRNA7322454	ATCAAGTAACAGGAGGACTATGCC	AT1G14800, AT1G54430,AT3G30420	24	0.826625	0.471515	0.509616	0.813619	0.274686	0.22362	0.43461	0.442148	0.565975	0.375104	0.265635	1.25483	0.510224	0.633827	0.286999	0.359813	0.455068	0.846291	1	0.570409	0.616502	0.984266	0.332298	0.270521	1	1.01734	1.30226	0.863083	0.611204	2.88726	1	1.24225	0.562496	0.705206	0.891898	1.65867	1	0.943335	0.827085	0.850852	0.6118	1.60548
sRNA7530933	ATCCGGGTTGTTGTTGGCAAGACA	AT1G14800, AT2G35280,AT3G30430,AT5G17165	24	0.99195	1.15259	1.24573	0.813619	0.604309	0.22362	1.2495	1.43698	1.1834	0.910968	0.637525	0.557702	0.510224	0.264094	0.0956663	0.514019	0.284418	0.105786	1	1.16194	1.25584	0.820222	0.609213	0.225434	1	1.15004	0.947097	0.729064	0.510223	0.446339	1	0.517605	0.187499	1.00744	0.557437	0.207333	1	0.943197	0.796811	0.852241	0.558958	0.293035
sRNA8628466	ATTGAGTAACAGGAGGACTATGCC	AT1G14800, AT1G54430,AT3G30420	24	4.07802	3.66734	3.96368	3.76299	2.25243	1.06219	9.61574	8.0692	9.51866	8.68099	6.10962	0.0464752	0.170075	0.158457	0.143499	0.102804	0.113767	0.952078	1	0.899294	0.971962	0.922749	0.552334	0.260468	1	0.839166	0.989904	0.902789	0.635376	0.00483324	1	0.931689	0.843744	0.604462	0.668924	5.598	1	0.890049	0.935203	0.81	0.618878	1.95443
sRNA22338915	TGAGAGAAGAGAGTGAGCACC	AT1G15020, AT2G25095,AT4G30972,AT4G31877,AT5G10945,AT5G10946,AT5G11977,AT5G26146,AT5G26147,AT5G43270	21	5.67616	7.02033	7.58761	6.6615	4.44991	3.35429	8.52922	9.39565	8.18091	5.84091	5.79085	0.185901	0.453533	0.47537	0.191333	0.616822	0.170651	0.528932	1	1.23681	1.33675	1.17359	0.783966	0.590944	1	1.10158	0.959162	0.684812	0.678943	0.0217957	1	1.04815	0.421872	1.36004	0.37627	1.16625	1	1.12885	0.905928	1.07282	0.613059	0.592996
sRNA22338899	TGAGAGAAGAGAGTGAGCAC	AT1G15020, AT1G27360,AT1G27370,AT1G61580,AT1G69170,AT2G19420,AT2G19425,AT2G25095,AT2G42200,AT3G47170,AT3G57920,AT4G30972,AT4G31877,AT5G10945,AT5G10946,AT5G11977,AT5G26146,AT5G26147,AT5G43270,AT5G50570,AT5G50670	20	33.2854	31.9582	34.5406	37.1214	17.0305	14.9825	39.4952	35.206	39.5668	29.2581	22.7915	0.418277	46.9973	45.213	44.8675	42.0467	40.6148	0.476039	1	0.960126	1.03771	1.11524	0.511651	0.450122	1	0.891401	1.00181	0.740803	0.577071	0.0105906	1	0.962033	0.954682	0.894662	0.864195	0.0101291	1	0.937853	0.998068	0.916903	0.650972	0.156947
sRNA22214867	TGACAGAAGAGAGTGAGCAGC	AT1G15020, AT1G53160,AT2G25095,AT4G30972,AT4G31877,AT5G10945,AT5G10946,AT5G11977,AT5G26146,AT5G26147,AT5G43270	21	0.771517	0.838248	0.905984	0.86447	0.494435	0.335429	0.760567	0.663222	0.514522	0.857381	0.478144	0.883028	0.340149	0.316913	0.621831	0.308411	0.625719	0.15868	1	1.08649	1.17429	1.12048	0.640861	0.434766	1	0.87201	0.676498	1.12729	0.628667	1.16101	1	0.931689	1.82811	0.906693	1.83954	0.4665	1	0.963397	1.2263	1.05149	1.03636	0.687426
sRNA22214859	TGACAGAAGAGAGTGAGCAG	AT1G15020, AT1G27360,AT1G27370,AT1G53160,AT1G69170,AT2G19420,AT2G19425,AT2G25095,AT2G33810,AT2G33815,AT2G42200,AT3G15260,AT3G15270,AT3G57920,AT4G30972,AT4G31877,AT5G10945,AT5G10946,AT5G11977,AT5G26146,AT5G26147,AT5G43270,AT5G50570,AT5G50670	20	4.29845	3.8769	4.19017	3.91554	2.03268	1.34172	3.20525	3.03977	3.75601	2.67932	2.60323	0.325326	17.6878	17.8	19.1811	17.5794	16.7238	114.302	1	0.901929	0.97481	0.910919	0.472886	0.31214	1	0.948372	1.17183	0.835916	0.812177	0.101498	1	1.00634	1.08443	0.993875	0.945498	6.46222	1	0.952215	1.07702	0.91357	0.74352	2.29195
sRNA22206984	TGACAGAAAAGAGTGAGCACC	AT1G15020, AT2G25095,AT4G30972,AT4G31877,AT5G10945,AT5G10946,AT5G11977,AT5G26146,AT5G26147,AT5G43270	21	0.275542	0.104781	0.113248	0.355958	0.01	0.01	0.43461	0.442148	0.360166	0.214345	0.01	0.325326	0.510224	0.528189	0.334832	0.359813	0.01	6.55876	1	0.380273	0.411001	1.29185	0.0362921	0.0362921	1	1.01734	0.82871	0.49319	0.0230091	0.748548	1	1.03521	0.656245	0.705206	0.0195992	12.8547	1	0.810942	0.631985	0.830082	0.0263002	4.5465
sRNA22206974	TGACAGAAAAGAGTGAGCAC	AT1G15020, AT1G27360,AT1G27370,AT1G69170,AT2G19420,AT2G19425,AT2G25095,AT2G42200,AT2G43370,AT3G57920,AT4G30972,AT4G31877,AT5G10945,AT5G10946,AT5G11977,AT5G26146,AT5G26147,AT5G43270,AT5G50570,AT5G50670	20	1.54303	1.25737	1.35898	1.93234	0.659247	0.503144	1.30383	1.32644	1.69792	1.92911	0.903161	0.0464752	93.0309	96.6058	93.8965	83.7336	89.9328	0.793398	1	0.81487	0.880717	1.2523	0.427241	0.326075	1	1.01734	1.30226	1.47957	0.692698	0.0356451	1	1.03843	1.0093	0.900063	0.966699	0.00852833	1	0.956881	1.06409	1.21065	0.695546	0.123416
sRNA18290427	GTCGAACTCAGTAACGCGGG	AT1G15405, AT3G01900	20	0.01	0.01	0.01	0.01	0.439498	0.01	0.01	0.01	0.01	0.01	0.425017	0.01	0.01	0.01	0.01	0.01	0.284418	0.01	1	1	1	1	43.9498	1	1	1	1	1	42.5017	1	1	1	1	1	28.4418	1	1	1	1	1	38.2977	1
sRNA10388827	CCAGCTGGACCACCAATTTT	AT1G15405, AT4G11830	20	0.551083	0.785858	0.84936	0.406809	0.439498	1.1181	0.86922	0.607954	1.1834	0.482277	0.531271	36.9013	1.13383	1.21483	1.05233	1.23364	1.82027	4.17856	1	1.42602	1.54125	0.738199	0.797516	2.02891	1	0.699425	1.36145	0.554839	0.611204	42.4533	1	1.07144	0.928118	1.08803	1.60542	3.68535	1	1.06563	1.27694	0.79369	1.00471	16.0559
sRNA24323015	TTGAAGAATGAGCCGGCGAC	AT1G16550	20	1.87368	1.41454	1.52885	0.01	0.878995	0.838573	1.08652	1.76859	0.668879	0.01	0.265635	0.01	0.113383	0.105638	0.0478332	0.01	0.511952	0.01	1	0.754953	0.815958	0.00533708	0.469127	0.447553	1	1.62775	0.615613	0.00920366	0.244482	0.00920366	1	0.931689	0.421872	0.0881965	4.51524	0.0881965	1	1.1048	0.617814	0.0342458	1.74295	0.181651
sRNA18846224	GTTGAAGAATGAGCCGGCGAC	AT1G16550	21	0.220433	0.628686	0.01	0.01	0.604309	0.447239	0.651915	0.497417	0.01	0.01	0.159381	0.836553	0.226766	0.0528189	0.01	0.01	0.398185	0.15868	1	2.85205	0.0453652	0.0453652	2.74146	2.02891	1	0.763009	0.0153394	0.0153394	0.244482	1.28322	1	0.232922	0.0440983	0.0440983	1.75593	0.69975	1	1.28266	0.0349343	0.0349343	1.58062	1.33729
sRNA4500904	AGAACCGGAGAAGCAGGCTGTAAC	AT1G16660	24	0.275542	0.209562	0.226496	0.254256	0.01	0.01	0.760567	0.663222	0.46307	0.803795	0.01	0.975979	0.396841	0.211276	0.143499	0.0514019	0.01	2.75045	1	0.760546	0.822002	0.922749	0.0362921	0.0362921	1	0.87201	0.608848	1.05684	0.0131481	1.28322	1	0.532394	0.361604	0.129528	0.025199	6.93085	1	0.72165	0.597485	0.703038	0.0248797	2.75012
sRNA6657865	AGTTTAATATCTGATATGTGGGCC	AT1G16820, AT3G56705,AT3G56825,AT3G57645,AT3G57770,AT3G57765,AT5G09585,AT5G61455	24	1.15728	0.628686	0.679488	0.966172	2.52711	0.894478	0.43461	0.497417	0.92614	0.964554	2.07196	0.836553	0.283458	0.422551	0.191333	0.257009	0.455068	0.528932	1	0.543247	0.587145	0.834868	2.18367	0.772917	1	1.14451	2.13097	2.21936	4.76739	1.92484	1	1.4907	0.674995	0.906693	1.60542	1.866	1	1.05949	1.13104	1.32031	2.85216	1.52125
sRNA1733016	AAGCAACTCATACCTTTCTCGGCC	AT1G16820, AT5G09585	24	0.01	0.01	0.339744	0.305107	0.01	0.01	0.01	0.01	0.154357	0.321518	0.01	0.418277	0.01	0.01	0.286999	0.257009	0.01	0.423146	1	1	33.9744	30.5107	1	1	1	1	15.4357	32.1518	1	41.8277	1	1	28.6999	25.7009	1	42.3146	1	1	26.0367	29.4545	1	28.3807
sRNA12579000	CGGTACACTGCGGAGACAATTTAT	AT1G17147, AT1G52940,AT1G52990,AT1G54040,AT1G79150,AT2G21550,AT3G29634,AT3G44212	24	0.716408	0.785858	0.84936	0.152554	0.274686	0.22362	1.62979	1.16064	0.771784	0.803795	0.425017	2.37023	0.453533	0.47537	0.621831	0.462617	0.341301	1.63969	1	1.09694	1.18558	0.212942	0.383421	0.31214	1	0.712141	0.473549	0.49319	0.260781	1.45432	1	1.04815	1.37108	1.02003	0.752539	3.61537	1	0.952411	1.01007	0.575387	0.46558	1.79394
sRNA12578823	CGGTACACCGCGGAGACAATTTAT	AT1G17147, AT1G52940,AT1G52990,AT1G54040,AT1G79150,AT2G12440,AT2G18880,AT2G21550,AT3G29634,AT3G44212,AT3G45460,AT3G45990,AT3G52680,AT4G31910	24	0.275542	0.366734	0.396368	0.152554	0.164812	0.11181	0.814894	0.718491	0.823236	0.696622	0.531271	1.95196	0.396841	0.369732	0.478332	0.154206	0.113767	1.42812	1	1.33095	1.4385	0.55365	0.598137	0.405782	1	0.881699	1.01024	0.854863	0.651951	2.39535	1	0.931689	1.20535	0.388583	0.286682	3.59871	1	1.04811	1.21803	0.599032	0.512257	2.13328
sRNA12578799	CGGTACACCGCGGAAACAATTTAT	AT1G17147, AT1G52940,AT1G52990,AT1G54040,AT1G79150,AT2G12440,AT2G21550,AT3G29634,AT3G44212,AT3G45460	24	0.551083	0.523905	0.56624	0.254256	0.329623	0.22362	1.14085	1.27118	1.44066	0.750209	0.584398	1.71958	0.226766	0.739465	0.478332	0.205607	0.113767	0.211573	1	0.950682	1.0275	0.461375	0.598137	0.405782	1	1.11423	1.2628	0.657587	0.512247	1.50728	1	3.26091	2.10936	0.906693	0.501693	0.932999	1	1.77528	1.46655	0.675218	0.537359	0.948687
sRNA2909430	ACACATGCGAAATCCGGACTGACC	AT1G17390, AT1G73175,AT5G36935	24	8.15604	8.01575	8.66347	7.11917	5.1641	4.91963	10.159	9.45092	8.078	7.82361	6.53463	0.371801	0.283458	0.105638	0.0956663	0.0514019	0.113767	0.317359	1	0.9828	1.06222	0.872871	0.633163	0.603189	1	0.930299	0.795157	0.770115	0.643235	0.0365982	1	0.372675	0.337497	0.181339	0.401354	1.1196	1	0.761925	0.731623	0.608108	0.559251	0.586462
sRNA6860995	ATACACATGCGAAATCCGGACTGA	AT1G17390, AT1G73175,AT5G36935	24	0.6613	0.314343	0.339744	0.101702	0.164812	0.0559049	0.543262	0.165806	0.617427	0.160759	0.425017	3.81096	1.47398	1.53175	1.86549	1.59346	0.910136	1.05786	1	0.475341	0.513751	0.153792	0.249224	0.0845378	1	0.305203	1.13652	0.295914	0.782342	7.01496	1	1.03919	1.26562	1.08106	0.617468	0.717692	1	0.606579	0.971961	0.510254	0.549678	2.60573
sRNA7755858	ATCTGCGAGACGATTAGCTTCCCT	AT1G17390, AT1G43250,AT2G22350,AT3G45253,AT4G08860,AT5G35416,AT5G46875	24	2.25944	3.19582	3.45406	2.13575	1.42837	1.67715	2.49901	2.04493	2.3668	1.76835	1.00941	0.743603	1.47398	1.6902	1.38716	1.59346	1.59274	0.0528932	1	1.41443	1.52872	0.945255	0.632177	0.742284	1	0.818299	0.947097	0.707621	0.403926	0.297559	1	1.14669	0.941099	1.08106	1.08057	0.0358846	1	1.12647	1.13897	0.911311	0.705558	0.358576
sRNA15870786	GCACCAGGAAGGACAGCGGATTAG	AT1G17390, AT1G65750,AT1G73175,AT2G07730,AT2G31080,AT5G36935,AT5G42905	24	0.33065	0.419124	0.452992	0.559363	0.769121	0.11181	0.760567	0.276343	0.205809	0.643036	0.318763	8.17963	0.510224	0.845102	1.148	1.23364	1.0239	2.43309	1	1.26758	1.37	1.69171	2.32609	0.338151	1	0.363337	0.270599	0.845469	0.419112	10.7546	1	1.65634	2.24998	2.41785	2.00677	4.76866	1	1.09575	1.29686	1.65167	1.58399	5.28715
sRNA22593352	TGCAGCCAAGGATGACTTGCC	AT1G17590, AT1G19371,AT1G53683,AT1G53687,AT3G13405,AT3G14385,AT3G26812,AT3G26813,AT3G26815,AT3G26818,AT3G26819,AT4G21595,AT5G24825,AT5G39635	21	0.6613	1.15259	1.24573	0.661065	0.164812	0.279524	0.380284	0.773759	0.565975	0.910968	0.37189	3.29974	1.75744	2.48249	2.29599	3.08411	1.82027	0.687612	1	1.74292	1.88376	0.999645	0.249224	0.422689	1	2.03469	1.4883	2.3955	0.977927	8.67704	1	1.41256	1.30644	1.75489	1.03575	0.391258	1	1.73006	1.5595	1.71668	0.754301	3.16366
sRNA9751058	CAGCCAAGGATGACTTGCCG	AT1G17590, AT1G19371,AT1G53683,AT1G53687,AT1G54160,AT3G13405,AT3G14385,AT3G26812,AT3G26813,AT3G26815,AT3G26816,AT3G26818,AT3G26819,AT4G21595,AT5G24825,AT5G39635	20	0.385758	0.209562	0.226496	0.254256	0.164812	0.391334	0.0543262	0.0552685	0.360166	0.214345	0.37189	0.01	4.19518	4.70088	2.67866	3.28972	1.99092	0.01	1	0.543247	0.587145	0.659107	0.427241	1.01445	1	1.01734	6.62968	3.94552	6.84549	0.184073	1	1.12054	0.638509	0.784167	0.474574	0.00238369	1	0.893712	2.61845	1.79627	2.58243	0.400304
sRNA24087180	TTCGAACCCGGGCGAAGCCACCA	AT1G17670, AT3G45935,AT3G59923,AT4G11985,AT5G59950,AT5G59945	23	0.385758	0.943029	1.01923	0.457661	0.714184	0.22362	1.19518	0.994833	1.02904	1.07173	0.743779	0.371801	6.68961	4.96498	5.11815	4.78037	12.5144	0.581825	1	2.44461	2.64215	1.18639	1.85138	0.579688	1	0.832373	0.860998	0.89671	0.622317	0.311085	1	0.742193	0.76509	0.714597	1.87072	0.0869745	1	1.33973	1.42275	0.932566	1.44814	0.325916
sRNA21142097	TCGAACCCGGGCGAAGCCACCA	AT1G17670, AT3G45935,AT3G59923,AT4G11985,AT5G59950,AT5G59945	22	0.495975	0.943029	1.01923	0.355958	0.274686	0.391334	1.41248	1.54752	1.33776	0.375104	0.903161	0.371801	14.0595	12.2012	8.70563	7.50467	22.1277	0.317359	1	1.90136	2.05501	0.717694	0.55383	0.78902	1	1.0956	0.947097	0.265564	0.639414	0.263226	1	0.867823	0.619199	0.533779	1.57386	0.0225726	1	1.28826	1.2071	0.505679	0.922368	0.358273
sRNA18793961	GTTCGAACCCGGGCGAAGCCACCA	AT1G17670, AT3G45935,AT3G59923,AT4G11985,AT5G59950,AT5G59945	24	0.275542	0.366734	0.396368	0.305107	0.329623	0.167715	0.651915	0.442148	0.617427	0.107173	0.265635	1.53368	2.32435	1.79584	1.57849	0.925233	2.84418	0.370252	1	1.33095	1.4385	1.1073	1.19627	0.608672	1	0.67823	0.947097	0.164397	0.40747	2.35258	1	0.77262	0.679111	0.39806	1.22364	0.159293	1	0.927268	1.02157	0.556585	0.942461	1.04018
sRNA14205980	GAACCCGGGCGAAGCCACCA	AT1G17670, AT3G45935,AT3G59923,AT4G11985,AT5G59950,AT5G59945	20	0.165325	0.209562	0.226496	0.0508512	0.0549372	0.335429	0.706241	0.884296	0.668879	0.160759	0.690652	0.185901	6.85968	4.06706	4.59198	2.62149	7.73616	1.90416	1	1.26758	1.37	0.307583	0.332298	2.02891	1	1.25212	0.947097	0.227626	0.977927	0.263226	1	0.592893	0.669416	0.38216	1.12777	0.277587	1	1.03753	0.995506	0.30579	0.812666	0.856573
sRNA11691959	CGAACCCGGGCGAAGCCACCA	AT1G17670, AT3G45935,AT3G59923,AT4G11985,AT5G59950,AT5G59945	21	2.09412	1.83367	1.98184	0.813619	0.769121	0.782668	3.69418	1.9344	1.80083	1.07173	0.903161	0.604177	6.57622	4.91216	5.40515	3.49533	9.95462	0.264466	1	0.875628	0.946384	0.388526	0.367277	0.373746	1	0.523633	0.487477	0.290112	0.244482	0.163548	1	0.746957	0.821923	0.53151	1.51373	0.0402155	1	0.715406	0.751928	0.403383	0.708496	0.192503
sRNA11198464	CCGCGGACAATCGGTTTATTTGGT	AT1G17745, AT1G23670,AT2G06910,AT3G43990	24	0.716408	0.419124	0.452992	0.86447	0.274686	0.670859	0.597589	0.607954	0.565975	0.58945	0.318763	2.74204	0.73699	1.37329	1.2915	1.43925	1.25144	3.01491	1	0.585035	0.632309	1.20667	0.383421	0.936419	1	1.01734	0.947097	0.98638	0.533415	4.5885	1	1.86338	1.75239	1.95288	1.69804	4.09084	1	1.15525	1.1106	1.38198	0.871624	3.20525
sRNA749799	AAAGTTTAGGAGATTGTTAAGACC	AT1G17745, AT1G23670,AT2G06910,AT3G43990	24	1.92879	1.20498	1.30235	1.52554	0.878995	0.335429	1.30383	1.0501	1.44066	1.50042	0.956288	0.01	4.30856	4.06706	3.25265	3.59813	3.24236	0.01	1	0.624734	0.675216	0.790928	0.455723	0.173906	1	0.805398	1.10495	1.15078	0.733445	0.00766971	1	0.943948	0.754928	0.835112	0.752539	0.00232096	1	0.79136	0.845031	0.925606	0.647236	0.061299
sRNA9133113	CAAGAGACGACTGAATTCCCCTGT	AT1G17900, AT1G25784,AT1G27815,AT1G34700,AT1G52010,AT1G55400,AT2G05570,AT2G14790,AT3G24365,AT3G32397,AT3G42763,AT3G43360,AT4G03305,AT4G05306,AT4G08890,AT5G03950,AT5G27590,AT5G28263,AT5G35023,AT5G35657,AT5G36732,AT5G36825,AT5G40110,AT5G44313	24	1.43282	0.99542	1.07586	0.661065	0.219749	0.503144	1.46681	1.43698	1.74938	1.66118	1.27505	6.83185	0.0566916	0.369732	0.286999	0.154206	0.0568835	0.211573	1	0.694729	0.750867	0.461375	0.153368	0.351157	1	0.979665	1.19264	1.13251	0.869268	4.65763	1	6.52182	5.06246	2.72008	1.00339	3.732	1	2.73207	2.33532	1.43799	0.675341	2.91359
sRNA1216365	AACCTTTTGAACTGCTGCTG	AT1G17970	20	0.01	0.01	0.01	0.01	0.01	0.279524	0.01	0.01	0.01	0.01	0.01	3.43916	0.01	0.01	0.01	0.01	0.01	0.423146	1	1	1	1	1	27.9524	1	1	1	1	1	343.916	1	1	1	1	1	42.3146	1	1	1	1	1	138.061
sRNA559797	AAAGACTAATCGAACCATCT	AT1G17970	20	0.385758	1.04781	1.13248	0.610214	0.164812	0.335429	0.760567	0.552685	0.617427	0.428691	0.478144	0.0464752	0.680299	1.1092	0.334832	0.873832	2.78729	0.687612	1	2.71623	2.93572	1.58186	0.427241	0.869532	1	0.726675	0.811798	0.563646	0.628667	0.0611059	1	1.63046	0.492184	1.28448	4.09716	1.01075	1	1.69112	1.41323	1.14333	1.71769	0.647129
sRNA25159752	TTTGGATTGAATGGAGCTCTA	AT1G18075, AT1G73687,AT3G50840,AT3G60460	21	0.01	0.01	0.01	14.4417	17.7447	0.01	0.01	0.01	0.01	5.30505	10.3067	0.464752	0.01	0.01	0.01	0.257009	0.113767	0.211573	1	1	1	1444.17	1774.47	1	1	1	1	530.505	1030.67	46.4752	1	1	1	25.7009	11.3767	21.1573	1	1	1	666.793	938.838	22.8775
sRNA25158978	TTTGGATTGAAGGGAGTTTT	AT1G18075, AT1G55760,AT1G73687	20	1.48793	0.99542	1.07586	0.86447	0.329623	0.0559049	0.814894	0.663222	0.668879	0.857381	0.796906	1.39426	4.47863	3.11632	3.53965	2.51869	3.8112	0.423146	1	0.668999	0.723058	0.58099	0.221532	0.0375724	1	0.813876	0.820818	1.05214	0.977927	1.71097	1	0.695818	0.790342	0.562379	0.850973	0.0944809	1	0.726231	0.778072	0.731836	0.683477	0.61434
sRNA25157350	TTTGGATTGAAGGGAGCTCTAT	AT1G18075, AT1G73687,AT2G34010,AT2G46255	22	3.91269	3.14343	3.39744	2.94937	1.9228	2.06848	2.39035	2.04493	4.21908	3.05442	1.91258	0.511227	0.566916	1.84866	1.91333	3.13551	0.910136	5.55379	1	0.803393	0.868312	0.753795	0.491427	0.528659	1	0.855494	1.76505	1.27781	0.800122	0.213871	1	3.26091	3.37497	5.53083	1.60542	9.79649	1	1.63993	2.00278	2.52081	0.965655	3.51301
sRNA25156325	TTTGGATTGAAGGGAGCTCT	AT1G18075, AT1G73687,AT2G32460,AT2G34010,AT2G40805,AT2G46255	20	144.88	131.867	142.523	193.794	387.472	710.719	86.596	72.8439	138.149	150.631	418.323	13.1989	0.680299	2.85222	1.76983	6.93925	1.64962	6.77033	1	0.910181	0.983729	1.33762	2.67444	4.90557	1	0.841192	1.59533	1.73947	4.83074	0.15242	1	4.1926	2.60154	10.2003	2.42485	9.95199	1	1.98132	1.72687	4.4258	3.31001	5.00333
sRNA25156204	TTTGGATTGAAGGGAGCTCA	AT1G18075, AT1G73687,AT2G40805,AT2G46255,AT4G26930	20	0.551083	0.785858	0.84936	0.559363	0.494435	0.503144	0.380284	0.0552685	0.514522	0.107173	0.265635	5.94882	0.113383	0.316913	0.334832	0.411215	0.170651	10.0497	1	1.42602	1.54125	1.01502	0.897205	0.913009	1	0.145335	1.353	0.281823	0.698519	15.6431	1	2.79507	2.9531	3.62677	1.50508	88.6349	1	1.45547	1.94912	1.64121	1.0336	35.0637
sRNA25140649	TTTGGACTGAAGGGAGCTCCT	AT1G18075, AT2G40805,AT2G46255,AT3G33084,AT3G33076,AT4G22415,AT4G23713,AT5G28335,AT5G41663	21	80.6235	88.9067	96.0909	184.691	198.049	155.639	57.9118	31.3925	82.7866	123.463	196.836	0.0929503	0.453533	0.633827	0.382665	0.873832	0.170651	0.846291	1	1.10274	1.19185	2.29079	2.45646	1.93044	1	0.542075	1.42953	2.13191	3.39889	0.00160503	1	1.39753	0.843744	1.92672	0.37627	1.866	1	1.01412	1.15504	2.11648	2.07721	1.26602
sRNA24570431	TTGGATTGAAGGGAGCTCTA	AT1G18075, AT1G73687,AT2G26950,AT2G32460,AT2G34010,AT2G46255,AT3G11440,AT4G04600,AT5G06100	20	10.8563	10.7924	11.6645	7.01746	4.55979	8.77707	7.71433	6.30061	9.20995	5.41222	3.77202	10.6893	0.283458	0.792283	0.669664	1.28505	0.739486	0.15868	1	0.994114	1.07444	0.646393	0.420011	0.808474	1	0.816742	1.19388	0.70158	0.488964	1.38564	1	2.79507	2.36248	4.53347	2.6088	0.5598	1	1.53531	1.5436	1.96048	1.17259	0.917972
sRNA6208230	AGGGTATTGTTGCAAAAGGGTAGT	AT1G18130, AT1G36950,AT5G36870,AT5G41380	24	0.6613	0.471515	0.509616	0.559363	0.274686	0.335429	0.760567	0.607954	0.565975	0.696622	0.637525	26.9556	2.89127	3.75014	2.96566	3.13551	3.41301	1.26944	1	0.713012	0.770627	0.845853	0.415373	0.507227	1	0.799342	0.744148	0.915925	0.838223	35.4414	1	1.29706	1.02573	1.08448	1.18045	0.439059	1	0.93647	0.846834	0.948751	0.81135	12.1292
sRNA2277206	AATAGGAACATGTAATTGGAAACT	AT1G18130, AT1G33950,AT1G36950,AT3G28100,AT4G19500,AT5G36870,AT5G36935	24	0.01	0.838248	0.905984	1.06787	0.329623	0.503144	0.01	0.552685	0.514522	0.535863	0.37189	0.278851	0.01	0.105638	0.286999	0.257009	0.170651	2.11573	1	83.8248	90.5984	106.787	32.9623	50.3144	1	55.2685	51.4522	53.5863	37.189	27.8851	1	10.5638	28.6999	25.7009	17.0651	211.573	1	49.8857	56.9168	62.0249	29.0721	96.5908
sRNA587654	AAAGAGGGTAGAAATGAAAATGGC	AT1G18130, AT5G36935	24	0.275542	0.209562	0.226496	0.152554	0.0549372	0.0559049	0.325957	0.0552685	0.308713	0.267932	0.212508	3.71801	20.1822	17.0077	19.7551	24.0561	20.7056	0.476039	1	0.760546	0.822002	0.55365	0.199379	0.202891	1	0.169557	0.947097	0.821984	0.651951	11.4064	1	0.842707	0.978837	1.19194	1.02593	0.0235871	1	0.590937	0.915979	0.855859	0.625755	3.87764
sRNA7415199	ATCATGACGAGGACGAAGCAGAGT	AT1G18140	24	0.110217	0.523905	0.56624	0.01	0.01	0.01	0.380284	0.0552685	0.565975	0.01	0.01	0.464752	0.340149	0.581008	0.286999	0.01	0.01	0.264466	1	4.75341	5.13751	0.0907304	0.0907304	0.0907304	1	0.145335	1.4883	0.0262962	0.0262962	1.22212	1	1.7081	0.843744	0.0293988	0.0293988	0.777499	1	2.20228	2.48985	0.0488085	0.0488085	0.696783
sRNA1641724	AAGAGCAGATCACAAGAACACACT	AT1G18310, AT2G05935,AT3G48526,AT4G04423	24	9.80929	10.4781	11.3248	10.7805	6.75728	4.69601	11.9518	10.0036	9.51866	9.4312	7.54405	7.94725	2.49443	3.27477	3.01349	2.6729	2.95794	0.264466	1	1.06818	1.1545	1.099	0.688865	0.478731	1	0.836997	0.796423	0.789104	0.631207	0.664944	1	1.31283	1.20809	1.07155	1.18582	0.106023	1	1.07267	1.053	0.986552	0.835297	0.416566
sRNA5018313	AGAGCAGATCACAAGAACACACT	AT1G18310, AT2G05935,AT3G48526,AT4G04423	23	0.881734	1.20498	1.30235	0.966172	0.714184	0.279524	1.19518	0.276343	1.02904	0.910968	0.265635	0.232376	0.566916	0.264094	0.478332	0.462617	0.568835	0.264466	1	1.36661	1.47704	1.09576	0.809977	0.317017	1	0.231215	0.860998	0.762203	0.222256	0.194428	1	0.465844	0.843744	0.816024	1.00339	0.4665	1	0.687888	1.06059	0.891331	0.67854	0.325982
sRNA25125614	TTTGCTGGAACAAGCTGGAAGCT	AT1G18310, AT2G05935,AT3G48526,AT4G04423	23	0.6613	0.01	0.28312	0.01	0.01	0.01	0.217305	0.01	0.308713	0.01	0.01	0.01	0.170075	0.01	0.239166	0.01	0.01	0.01	1	0.0151217	0.428126	0.0151217	0.0151217	0.0151217	1	0.0460183	1.42065	0.0460183	0.0460183	0.0460183	1	0.0587977	1.40624	0.0587977	0.0587977	0.0587977	1	0.0399792	1.085	0.0399792	0.0399792	0.0399792
sRNA18999521	GTTTGCTGGAACAAGCTGGAAGCT	AT1G18310, AT2G05935,AT3G48526,AT4G04423	24	1.3226	1.1002	1.1891	0.915321	0.109874	0.559049	0.86922	0.994833	0.617427	0.643036	0.584398	0.01	0.73699	0.739465	0.76533	0.976635	0.853253	0.01	1	0.831847	0.899065	0.692062	0.0830746	0.422689	1	1.14451	0.710323	0.739785	0.672325	0.0115046	1	1.00336	1.03845	1.32517	1.15775	0.0135687	1	0.993239	0.882614	0.919005	0.637717	0.149254
sRNA17045697	GGAGTGCTGATTGCTGGAACAAGC	AT1G18310, AT2G05935,AT3G48526,AT4G04423	24	0.275542	0.366734	0.396368	0.152554	0.0549372	0.01	0.217305	0.110537	0.360166	0.160759	0.265635	2.27728	1.02045	0.792283	0.956663	0.873832	0.625719	0.0528932	1	1.33095	1.4385	0.55365	0.199379	0.0362921	1	0.508672	1.65742	0.739785	1.22241	10.4797	1	0.776407	0.937493	0.856321	0.61318	0.0518333	1	0.872012	1.34447	0.716585	0.678323	3.5226
sRNA6310853	AGGTTAGCCTTCGAGATCTTGGAT	AT1G18310, AT2G05935,AT3G48526,AT4G04423	24	1.54303	1.25737	1.35898	1.11873	0.604309	0.559049	1.30383	0.718491	1.54357	0.857381	0.318763	0.278851	1.87082	2.27121	1.72199	1.69626	1.99092	0.370252	1	0.81487	0.880717	0.725017	0.391637	0.362305	1	0.551062	1.18387	0.657587	0.244482	0.213871	1	1.21402	0.920448	0.906693	1.0642	0.197909	1	0.859984	0.995012	0.763099	0.566772	0.258028
sRNA21651226	TCTCCAACTCGTCTTTAAGCT	AT1G18370, AT1G54420,AT3G06433,AT3G06433,AT5G11390	21	1.43282	2.14801	2.32158	2.79682	1.20862	1.22991	1.95574	1.76859	1.69792	1.44683	1.43443	0.185901	0.226766	0.158457	0.286999	0.0514019	0.170651	0.687612	1	1.49915	1.62029	1.95197	0.843526	0.858384	1	0.904306	0.868173	0.739785	0.733445	0.0950537	1	0.698767	1.26562	0.226673	0.752539	3.03225	1	1.03408	1.25136	0.972809	0.776504	1.32856
sRNA1918480	AAGGACTTTGAAAAGAGAGT	AT1G18560	20	1.04706	1.04781	1.13248	0.254256	0.549372	0.503144	0.271631	0.442148	0.360166	0.482277	0.212508	0.790078	0.283458	0.158457	0.239166	0.154206	0.227534	0.317359	1	1.00072	1.08158	0.242829	0.524681	0.480531	1	1.62775	1.32594	1.77548	0.782342	2.90864	1	0.559013	0.843744	0.544016	0.802709	1.1196	1	1.06249	1.08375	0.85411	0.703244	1.50292
sRNA15905559	GCACTGTAGAAACACATAGATAGG	AT1G19090	24	0.936842	0.99542	1.07586	0.813619	0.01	0.22362	0.597589	0.331611	0.874688	0.857381	0.01	3.11384	0.170075	0.264094	0.143499	0.102804	0.01	0.15868	1	1.06253	1.14839	0.86847	0.0106742	0.238695	1	0.554915	1.4637	1.43474	0.0167339	5.21067	1	1.55281	0.843744	0.604462	0.0587977	0.932999	1	1.05675	1.15194	0.969222	0.0287353	2.12745
sRNA17143427	GGCAAGTTGTCCTTGGCTAC	AT1G19371, AT3G13405,AT3G26812,AT3G26813,AT3G26815,AT3G26818,AT3G26819	20	2.20433	2.09562	2.26496	2.1866	1.64812	0.782668	2.11872	1.0501	2.05809	2.19704	1.43443	0.01	17.9145	12.8878	14.8761	10.743	9.21513	0.01	1	0.950682	1.0275	0.991955	0.747671	0.355059	1	0.495629	0.971382	1.03696	0.677026	0.00471982	1	0.719405	0.830393	0.59968	0.514394	0.000558206	1	0.721906	0.943093	0.8762	0.646364	0.120112
sRNA19734135	TAGAAGTTGGTAGCGCCTTGGTA	AT1G19392, AT3G46387,AT5G28894	23	1.54303	1.72889	1.86859	0.86447	1.09874	0.726764	0.86922	1.27118	1.44066	1.44683	0.903161	2.88146	0.283458	0.211276	0.191333	0.359813	0.170651	0.0528932	1	1.12045	1.21099	0.560241	0.712068	0.470997	1	1.46243	1.65742	1.66452	1.03905	3.315	1	0.745351	0.674995	1.26937	0.602031	0.1866	1	1.10941	1.18113	1.16471	0.784382	1.3242
sRNA5309401	AGATTGGGCTTTGTTTGTAACGGG	AT1G19420	24	0.6613	0.314343	0.339744	0.355958	0.219749	0.11181	0.43461	0.718491	0.308713	0.214345	0.159381	0.232376	2.15428	1.79584	1.72199	2.36449	2.21846	0.211573	1	0.475341	0.513751	0.53827	0.332298	0.169076	1	1.65319	0.710323	0.49319	0.366723	0.534677	1	0.833616	0.799336	1.09758	1.02979	0.0982105	1	0.987381	0.67447	0.709679	0.576271	0.267321
sRNA8484587	ATTCATTTTCAACAGATTGGGCTT	AT1G19420	24	3.63715	3.8769	4.19017	2.54256	2.03268	1.95667	2.39035	2.1002	2.77842	1.50042	1.48756	0.418277	0.73699	0.95074	0.76533	0.771028	0.739486	0.370252	1	1.06592	1.15205	0.699052	0.558865	0.537968	1	0.878616	1.16235	0.627697	0.622317	0.174985	1	1.29003	1.03845	1.04618	1.00339	0.502384	1	1.07819	1.11762	0.790978	0.728189	0.405113
sRNA8484603	ATTCATTTTCAATGGATTGGGCTT	AT1G19420	24	0.385758	0.01	0.28312	0.711917	0.01	0.01	0.325957	0.01	0.46307	0.321518	0.01	0.325326	0.566916	0.01	0.717497	0.56542	0.01	11.2663	1	0.025923	0.733931	1.8455	0.025923	0.025923	1	0.0306789	1.42065	0.98638	0.0306789	0.998063	1	0.0176393	1.26562	0.997362	0.0176393	19.8729	1	0.024747	1.14006	1.27641	0.024747	6.96562
sRNA11040075	CCCTTGAAAATCCGGAGGAC	AT1G19800	20	2.75542	4.03407	4.36005	0.813619	0.98887	0.726764	2.0644	1.71332	1.64647	0.857381	0.796906	0.0464752	0.283458	0.211276	0.430498	0.514019	0.625719	0.952078	1	1.46405	1.58235	0.29528	0.358882	0.263758	1	0.829939	0.797556	0.415318	0.386024	0.0225127	1	0.745351	1.51874	1.81339	2.20745	3.3588	1	1.01311	1.29955	0.841328	0.984118	1.21502
sRNA20542742	TCAGCAATTGGTCGTCGTAATAGT	AT1G20280, AT1G61200	24	0.551083	0.104781	0.113248	0.203405	0.01	0.01	0.271631	0.0552685	0.205809	0.214345	0.01	0.01	0.396841	0.686646	0.573998	0.719626	0.01	0.01	1	0.190136	0.205501	0.3691	0.0181461	0.0181461	1	0.203469	0.757678	0.789104	0.0368146	0.0368146	1	1.73028	1.44642	1.81339	0.025199	0.025199	1	0.707961	0.803199	0.99053	0.0267199	0.0267199
sRNA25165781	TTTGGCATTCTGTCCACCTCC	AT1G20375, AT1G27340,AT1G76135	21	2.70031	2.25279	2.43483	2.69511	2.58205	2.45982	2.93362	2.1002	2.98423	2.67932	2.97512	0.232376	1.30391	1.9543	0.76533	2.41589	1.53585	0.846291	1	0.834272	0.901686	0.998076	0.956205	0.910938	1	0.715909	1.01725	0.913315	1.01415	0.0792114	1	1.4988	0.586952	1.85281	1.17789	0.649043	1	1.01633	0.835297	1.25473	1.04941	0.546398
sRNA5882784	AGGAGTTCGTAGTCTCCGGGTCGG	AT1G20390	24	0.01	0.01	0.339744	0.01	0.01	0.01	0.01	0.01	0.514522	0.01	0.01	0.01	0.01	0.01	0.239166	0.01	0.01	0.01	1	1	33.9744	1	1	1	1	1	51.4522	1	1	1	1	1	23.9166	1	1	1	1	1	36.4477	1	1	1
sRNA20855735	TCCCCCTACCTGGCGCGCCA	AT1G20390, AT3G06433,AT3G06437,AT3G06437,AT5G14840	20	7.77028	6.18208	6.68163	3.81384	5.43878	5.42277	6.6278	5.47158	5.35103	3.48311	6.10962	0.01	0.510224	0.422551	0.76533	0.56542	0.96702	0.01	1	0.795606	0.859896	0.490824	0.699947	0.697887	1	0.82555	0.807362	0.525531	0.921816	0.0015088	1	0.828168	1.49999	1.10818	1.89528	0.0195992	1	0.816441	1.05575	0.708178	1.17235	0.239665
sRNA24150593	TTCGGGACCTGGAGAGAGGATAGC	AT1G20390, AT1G20400,AT5G15420,AT5G54700	24	0.33065	0.261953	0.28312	0.305107	0.219749	0.167715	0.217305	0.276343	0.205809	0.428691	0.159381	0.01	1.64406	2.11276	1.48283	1.95327	2.44599	0.01	1	0.792235	0.856252	0.922749	0.664596	0.507227	1	1.27168	0.947097	1.97276	0.733445	0.0460183	1	1.28509	0.901933	1.18808	1.48778	0.00608252	1	1.11633	0.901761	1.3612	0.96194	0.186443
sRNA24017141	TTCCCCCTTCCTGGCGCGCCA	AT1G20390, AT3G06433,AT3G06437,AT3G06437,AT5G14840	21	0.551083	0.261953	0.28312	0.508512	0.604309	0.838573	0.706241	0.497417	0.514522	0.964554	0.637525	0.01	0.226766	0.0528189	0.0956663	0.308411	0.511952	0.01	1	0.475341	0.513751	0.922749	1.09658	1.52168	1	0.704316	0.728536	1.36576	0.902702	0.0141595	1	0.232922	0.421872	1.36004	2.25762	0.0440983	1	0.47086	0.55472	1.21618	1.41897	0.526646
sRNA24016987	TTCCCCCTACCTGGCGCGCCA	AT1G20390, AT3G06433,AT3G06437,AT3G06437,AT5G14840	21	10.8012	10.5305	11.3814	8.543	8.62514	9.55974	11.6258	6.96383	10.239	10.0742	9.77539	0.01	2.77789	1.90148	3.01349	3.49533	10.751	0.01	1	0.974934	1.05371	0.790928	0.798533	0.885059	1	0.598997	0.880712	0.86654	0.840834	0.000860155	1	0.684506	1.08481	1.25827	3.8702	0.00359986	1	0.752813	1.00641	0.971912	1.83652	0.296507
sRNA24016965	TTCCCCCTACCTGACGCGCCA	AT1G20390, AT3G06433,AT3G06437,AT3G06437,AT5G14840	21	2.31455	1.6765	1.81197	0.661065	1.04381	0.950383	2.33603	2.92923	1.59502	0.910968	0.584398	0.836553	2.0409	1.16202	1.96116	0.976635	2.27534	0.264466	1	0.724329	0.782859	0.285613	0.450976	0.410612	1	1.25394	0.682791	0.389964	0.250167	0.358109	1	0.569365	0.96093	0.478532	1.11487	0.129583	1	0.84921	0.80886	0.384703	0.605339	0.299435
sRNA24016469	TTCCCCCCTACCTGGCGCGCCA	AT1G20390, AT3G06433,AT3G06437,AT3G06437,AT5G14840	22	0.440867	0.01	0.679488	0.305107	0.494435	0.670859	0.651915	0.01	0.360166	0.375104	0.743779	0.836553	0.0566916	0.01	0.0956663	0.102804	0.170651	1.5868	1	0.0226826	1.54125	0.692062	1.12151	1.52168	1	0.0153394	0.552473	0.575389	1.14091	1.28322	1	0.176393	1.68749	1.81339	3.01016	27.99	1	0.0714717	1.26041	1.02695	1.75753	10.265
sRNA21660379	TCTCCCCCTACCTGGCGCGCCA	AT1G20390, AT3G06433,AT3G06437,AT3G06437,AT5G14840	22	1.59814	1.6765	1.81197	1.16958	0.98887	1.28581	0.923546	0.994833	0.92614	0.696622	1.59381	0.139426	0.396841	0.633827	0.478332	0.873832	2.10469	0.740505	1	1.04903	1.1338	0.731836	0.618762	0.804567	1	1.07719	1.00281	0.754291	1.72575	0.150968	1	1.59718	1.20535	2.20197	5.30361	1.866	1	1.24113	1.11398	1.22937	2.54938	0.940511
sRNA21276050	TCGCCCCCTACCTGGCGCGCCA	AT1G20390, AT3G06433,AT3G06437,AT3G06437,AT5G14840	22	12.0687	11.0544	11.9477	7.37342	10.9325	10.9015	12.8753	6.46642	9.57012	7.71643	10.3598	0.01	3.40149	2.05994	2.86999	4.16355	8.47564	0.01	1	0.915954	0.989969	0.610953	0.905854	0.903281	1	0.502233	0.743292	0.59932	0.804623	0.00077668	1	0.605598	0.843744	1.22404	2.49174	0.00293988	1	0.674595	0.859001	0.811436	1.40074	0.302333
sRNA20855723	TCCCCCTACCTGACGCGCCA	AT1G20390, AT3G06433,AT3G06437,AT3G06437,AT5G14840	20	1.9839	1.46693	1.58547	0.762768	0.604309	0.447239	2.22738	1.10537	1.33776	0.58945	0.478144	0.278851	0.510224	0.158457	0.191333	0.154206	0.341301	2.16862	1	0.739419	0.799169	0.384479	0.304607	0.225434	1	0.496266	0.600598	0.264639	0.214667	0.125193	1	0.310563	0.374997	0.302231	0.668924	4.25033	1	0.515416	0.591588	0.317116	0.396066	1.53365
sRNA20854433	TCCCCCCTACCTGGCGCGCCA	AT1G20390, AT3G06433,AT3G06437,AT3G06437,AT5G14840	21	0.936842	0.576296	0.622864	0.610214	0.549372	1.06219	0.86922	0.663222	0.771784	0.696622	0.584398	0.883028	0.0566916	0.0528189	0.239166	0.0514019	0.511952	0.264466	1	0.615147	0.664855	0.651352	0.586409	1.1338	1	0.763009	0.887904	0.801434	0.672325	1.01589	1	0.931689	4.21872	0.906693	9.03047	4.665	1	0.769948	1.92383	0.786493	3.42974	2.27156
sRNA18777965	GTTCCCCCTACCTGGCGCGCCA	AT1G20390, AT3G06433,AT3G06437,AT3G06437,AT5G14840	22	1.26749	1.93845	2.09509	0.610214	1.37343	0.894478	0.977872	1.0501	1.38921	0.214345	0.637525	0.01	0.963757	0.47537	0.860997	1.23364	4.1525	0.01	1	1.52936	1.65294	0.481434	1.08358	0.705707	1	1.07386	1.42065	0.219196	0.651951	0.0102263	1	0.493247	0.893376	1.28004	4.30866	0.0103761	1	1.03216	1.32232	0.660222	2.01473	0.242103
sRNA17204216	GGCCCCTACCTGGCGCGCCA	AT1G20390, AT3G06433,AT3G06437,AT3G06437,AT5G14840	20	1.3226	1.41454	0.01	1.01702	1.26356	1.90077	1.19518	1.27118	0.01	1.554	1.9657	0.0929503	0.170075	0.0528189	0.01	0.102804	0.227534	1.05786	1	1.06952	0.00756086	0.768958	0.955357	1.43714	1	1.06359	0.00836696	1.30023	1.6447	0.0777712	1	0.310563	0.0587977	0.604462	1.33785	6.22	1	0.814556	0.0249085	0.891216	1.31263	2.5783
sRNA16126355	GCCCCCTACCTGGCGCGCCA	AT1G20390, AT3G06433,AT3G06437,AT3G06437,AT5G14840	20	1.65325	1.88606	2.03846	1.22043	1.20862	1.28581	1.84709	0.718491	1.44066	0.964554	1.54069	0.418277	2.26766	0.95074	1.38716	1.28505	3.01483	1.16365	1	1.14082	1.233	0.738199	0.731056	0.777748	1	0.388985	0.779963	0.522201	0.834114	0.226451	1	0.41926	0.611714	0.566683	1.32949	0.51315	1	0.649688	0.874893	0.609028	0.964885	0.505783
sRNA14648033	GACCCCTACCTGGCGCGCCA	AT1G20390, AT3G06433,AT3G06437,AT3G06437,AT5G05795,AT5G14840,AT5G65535	20	0.385758	0.419124	0.452992	0.0508512	0.439498	0.167715	0.488936	0.276343	0.154357	0.428691	0.584398	7.15718	0.510224	0.105638	0.286999	0.308411	0.739486	1.37522	1	1.08649	1.17429	0.131821	1.13931	0.434766	1	0.565192	0.315699	0.876783	1.19524	14.6383	1	0.207042	0.562496	0.604462	1.44933	2.69533	1	0.619576	0.684161	0.537689	1.2613	5.92279
sRNA12126285	CGCCCCCTACCTGGCGCGCCA	AT1G20390, AT3G06433,AT3G06437,AT3G06437,AT5G14840	21	1.70836	1.30976	1.4156	0.966172	1.26356	1.62124	1.68411	0.994833	1.0805	1.28607	1.43443	0.604177	0.907065	0.528189	0.334832	1.07944	2.16157	0.423146	1	0.766679	0.828631	0.565556	0.739632	0.949005	1	0.590716	0.641582	0.763649	0.851743	0.358751	1	0.582305	0.369138	1.19003	2.38304	0.4665	1	0.646567	0.613117	0.839747	1.32481	0.591419
sRNA10675012	CCCCCCTACCTGGCGCGCCA	AT1G20390, AT3G06433,AT3G06437,AT3G06437,AT5G14840	20	2.03901	1.72889	1.86859	0.915321	1.37343	1.06219	1.84709	1.27118	1.23485	0.643036	1.70007	0.01	1.30391	0.581008	1.0045	0.976635	2.73041	0.01	1	0.847906	0.916421	0.448905	0.673577	0.520936	1	0.688204	0.668539	0.348134	0.920402	0.00541392	1	0.44559	0.770375	0.749007	2.09402	0.00766926	1	0.660567	0.785112	0.515349	1.22933	0.178006
sRNA10675002	CCCCCCTACCTGACGCGCCA	AT1G20390, AT3G06433,AT3G06437,AT3G06437,AT5G14840	20	0.826625	0.471515	0.509616	0.01	0.01	0.279524	0.108652	0.994833	0.360166	0.01	0.01	0.232376	0.170075	0.211276	0.334832	0.01	0.01	1.00497	1	0.570409	0.616502	0.0120974	0.0120974	0.338151	1	9.1561	3.31484	0.0920366	0.0920366	2.13871	1	1.24225	1.96874	0.0587977	0.0587977	5.909	1	3.65625	1.96669	0.0543105	0.0543105	2.79528
sRNA3866900	ACGGACGGGTATAAATAAGGAATA	AT1G20400, AT3G52830,AT5G15420,AT5G54700	24	0.881734	0.785858	0.84936	0.813619	0.769121	0.22362	0.706241	0.552685	0.617427	0.535863	0.637525	3.67154	0.566916	0.581008	0.430498	0.359813	0.341301	0.793398	1	0.891264	0.963284	0.922749	0.872283	0.253614	1	0.782573	0.874244	0.758754	0.902702	5.1987	1	1.02486	0.759369	0.634685	0.602031	1.3995	1	0.899565	0.865632	0.772063	0.792339	2.28394
sRNA18818188	GTTCGTTTCTCGGAATGCCC	AT1G20420, AT1G28710,AT1G28720,AT1G28740,AT1G28750,AT1G28770,AT1G28780,AT1G28790,AT1G28800,AT1G28810,AT1G28820,AT1G28830,AT1G28840,AT1G28850,AT1G28860,AT1G28870,AT1G28880,AT1G28890,AT1G28900,AT1G28910,AT1G28920,AT1G28930,AT1G28940,AT1G28950,AT1G28970,AT1G28980,AT1G28990,AT1G45229,AT1G45234,AT1G45229,AT1G45238,AT1G45229,AT1G45240,AT1G45242,AT1G45244,AT1G45246,AT1G68760,AT1G68770,AT2G33890,AT2G3398…	20	0.220433	0.471515	0.509616	0.203405	0.98887	0.838573	0.271631	0.221074	0.411618	0.321518	0.903161	0.139426	0.396841	0.47537	0.239166	0.359813	0.568835	1.32233	1	2.13903	2.31188	0.922749	4.48603	3.8042	1	0.813876	1.51536	1.18366	3.32495	0.51329	1	1.19789	0.602674	0.906693	1.43341	3.33214	1	1.3836	1.47664	1.00437	3.08146	2.54988
sRNA6622961	AGTTCGTTTCTCGGAATGCCC	AT1G20420, AT1G28710,AT1G28720,AT1G28740,AT1G28750,AT1G28770,AT1G28780,AT1G28790,AT1G28800,AT1G28810,AT1G28820,AT1G28830,AT1G28840,AT1G28850,AT1G28860,AT1G28870,AT1G28880,AT1G28890,AT1G28900,AT1G28910,AT1G28920,AT1G28930,AT1G28940,AT1G28950,AT1G28970,AT1G28980,AT1G28990,AT1G45229,AT1G45234,AT1G45229,AT1G45238,AT1G45229,AT1G45240,AT1G45242,AT1G45244,AT1G45246,AT1G68760,AT1G68770,AT2G33890,AT2G3398…	21	0.01	0.261953	0.01	0.01	0.878995	0.503144	0.01	0.165806	0.01	0.01	0.850033	0.01	0.01	0.528189	0.01	0.01	0.682602	0.01	1	26.1953	1	1	87.8995	50.3144	1	16.5806	1	1	85.0033	1	1	52.8189	1	1	68.2602	1	1	31.8649	1	1	80.3877	17.4381
sRNA6622958	AGTTCGTTTCTCGGAATGCC	AT1G20420, AT1G28710,AT1G28720,AT1G28740,AT1G28750,AT1G28770,AT1G28780,AT1G28790,AT1G28800,AT1G28810,AT1G28820,AT1G28830,AT1G28840,AT1G28850,AT1G28860,AT1G28870,AT1G28880,AT1G28890,AT1G28900,AT1G28910,AT1G28920,AT1G28930,AT1G28940,AT1G28950,AT1G28970,AT1G28980,AT1G28990,AT1G45229,AT1G45234,AT1G45229,AT1G45238,AT1G45229,AT1G45240,AT1G45242,AT1G45244,AT1G45246,AT1G68760,AT1G68770,AT2G33890,AT2G3398…	20	0.01	0.01	0.01	0.305107	0.769121	0.447239	0.01	0.01	0.01	0.107173	0.265635	0.371801	0.01	0.01	0.01	0.411215	0.341301	0.317359	1	1	1	30.5107	76.9121	44.7239	1	1	1	10.7173	26.5635	37.1801	1	1	1	41.1215	34.1301	31.7359	1	1	1	27.4498	45.8686	37.88
sRNA8826944	ATTTGCCCTGGAACGAGAAATGAA	AT1G20860, AT5G28527	24	0.33065	0.523905	0.56624	0.203405	0.0549372	0.01	0.977872	0.607954	1.1834	0.964554	0.743779	7.20365	0.226766	0.211276	0.286999	0.102804	0.227534	0.0528932	1	1.58447	1.7125	0.615166	0.166149	0.0302435	1	0.621711	1.21018	0.98638	0.76061	7.36666	1	0.931689	1.26562	0.453347	1.00339	0.23325	1	1.04596	1.3961	0.684964	0.643382	2.54338
sRNA9220741	CAATAAGCGGAGGAAAAGAA	AT1G21170, AT4G31350	20	0.01	0.785858	0.84936	0.01	0.01	0.335429	0.01	0.663222	0.308713	0.01	0.01	0.01	0.01	0.0528189	0.334832	0.01	0.01	0.01	1	78.5858	84.936	1	1	33.5429	1	66.3222	30.8713	1	1	1	1	5.28189	33.4832	1	1	1	1	50.0633	49.7635	1	1	11.8476
sRNA23725009	TTAGAGTTTTCTGGATACTTA	AT1G21202, AT1G21202,AT4G05140	21	0.01	1.46693	1.58547	1.37298	0.714184	0.726764	0.01	0.663222	1.0805	0.58945	0.637525	0.371801	0.01	0.422551	0.286999	0.462617	0.170651	0.211573	1	146.693	158.547	137.298	71.4184	72.6764	1	66.3222	108.05	58.945	63.7525	37.1801	1	42.2551	28.6999	46.2617	17.0651	21.1573	1	85.0903	98.4322	80.8349	50.7453	43.6713
sRNA17378586	GGGAATTGCCGTGATCGATGAATG	AT1G23650	24	0.01	0.01	7.47437	7.72938	7.0869	0.01	0.01	0.01	8.38671	11.1995	5.84398	0.278851	0.01	0.01	0.143499	0.308411	0.227534	0.793398	1	1	747.437	772.938	708.69	1	1	1	838.671	1119.95	584.398	27.8851	1	1	14.3499	30.8411	22.7534	79.3398	1	1	533.486	641.245	438.614	36.075
sRNA16440378	GCGGGGAATTGCCGTGATCGATGA	AT1G23650	24	0.495975	0.366734	0.396368	0.559363	0.164812	0.167715	0.271631	0.221074	0.46307	1.01814	0.212508	7.43603	3.28811	3.27477	3.97015	8.53271	2.73041	2.16862	1	0.739419	0.799169	1.1278	0.332298	0.338151	1	0.813876	1.70478	3.74825	0.782342	27.3755	1	0.995943	1.20743	2.59502	0.830388	0.659534	1	0.849746	1.23712	2.49036	0.648343	9.45771
sRNA8651362	ATTGCCGTGATCGATGAATGC	AT1G23650	21	3.25139	1.25737	1.35898	2.69511	2.14255	1.06219	1.84709	1.38171	1.33776	2.25063	1.85945	0.01	1.02045	1.16202	0.813164	0.514019	0.625719	0.01	1	0.386718	0.417967	0.82891	0.658964	0.326689	1	0.748048	0.724251	1.21847	1.00669	0.00541392	1	1.13873	0.796869	0.503718	0.61318	0.00979961	1	0.757832	0.646362	0.850366	0.759611	0.113967
sRNA2672578	AATTGCCGTGATCGATGAATGC	AT1G23650	22	3.52693	3.71973	4.0203	5.59363	2.58205	0.950383	2.60766	2.32128	3.65311	5.51939	4.14391	1.58016	0.396841	0.316913	0.334832	0.154206	0.113767	0.317359	1	1.05466	1.13989	1.58598	0.732095	0.269464	1	0.890177	1.40091	2.11661	1.58913	0.605967	1	0.79859	0.843744	0.388583	0.286682	0.799714	1	0.914477	1.12818	1.36372	0.869303	0.558382
sRNA2672572	AATTGCCGTGATCGATGAATG	AT1G23650	21	0.01	0.01	0.396368	0.559363	0.01	0.01	0.01	0.01	0.411618	0.58945	0.01	0.185901	0.01	0.01	0.239166	0.205607	0.01	0.899184	1	1	39.6368	55.9363	1	1	1	1	41.1618	58.945	1	18.5901	1	1	23.9166	20.5607	1	89.9184	1	1	34.9051	45.1473	1	36.5028
sRNA22102339	TGAACGGTTTAGATTGAAGGGAAT	AT1G23670, AT2G06910,AT3G43990	24	0.440867	0.366734	0.396368	0.457661	0.329623	0.22362	0.488936	0.110537	0.308713	0.321518	0.37189	0.01	5.49908	5.28189	6.12264	5.4486	3.86808	0.01	1	0.831847	0.899065	1.03809	0.747671	0.507227	1	0.226077	0.631398	0.657587	0.76061	0.0204526	1	0.960504	1.11339	0.990819	0.703404	0.00181849	1	0.672809	0.881286	0.8955	0.737228	0.176499
sRNA18844826	GTTGAACGGTTTAGATTGAAGGGA	AT1G23670, AT2G06910,AT3G43990	24	0.385758	0.261953	0.28312	0.305107	0.0549372	0.0559049	0.162979	0.165806	0.154357	0.428691	0.212508	0.232376	2.7212	2.37685	3.63532	3.23832	2.90106	1.21654	1	0.679059	0.733931	0.790928	0.142414	0.144922	1	1.01734	0.947097	2.63035	1.3039	1.4258	1	0.873458	1.33593	1.19003	1.0661	0.447062	1	0.856621	1.00565	1.5371	0.837471	0.672596
sRNA15135460	GAGCTGTAGACGTACGGTGG	AT1G23720, AT1G23720,AT1G23720,AT1G23720,AT1G23720,AT1G23720,AT1G23720,AT1G23720,AT1G23720,AT1G23720,AT1G26240,AT1G26240,AT1G26240,AT1G26240,AT1G26240,AT1G26240,AT2G24980,AT2G24980,AT2G24980,AT2G24980,AT2G24980,AT2G24980,AT2G24980,AT2G24980,AT2G24980,AT2G24980,AT2G24980,AT2G24980,AT2G24980,AT2G24980,AT2G24980,AT2G24980,AT2G24980,AT3G28550,AT3G28550,AT3G28550,AT3G28550,AT3G28550,AT3G28550,AT3G2855…	20	0.01	0.01	0.28312	0.01	0.01	0.01	0.01	0.01	0.308713	0.01	0.01	0.01	0.01	0.01	0.239166	0.01	0.01	0.01	1	1	28.312	1	1	1	1	1	30.8713	1	1	1	1	1	23.9166	1	1	1	1	1	27.7	1	1	1
sRNA16964955	GGAGAGTTGTAGACGTATGGTGGT	AT1G23720, AT1G23720,AT1G23720,AT1G23720,AT1G23720,AT1G23720,AT1G23720,AT1G23720,AT1G23720,AT2G24980,AT2G24980,AT2G24980,AT2G24980,AT2G24980,AT2G24980,AT2G24980,AT2G24980,AT3G28550,AT3G28550,AT3G28550,AT3G54580,AT3G54580,AT3G54580,AT3G54580,AT3G54580,AT3G54580,AT3G54590,AT3G54590,AT3G54590,AT3G54590,AT3G54590,AT3G54590,AT3G54590,AT3G54590,AT3G54590,AT3G54590,AT3G54590,AT4G08370,AT4G08395,AT4G0839…	24	0.01	0.01	0.452992	0.254256	0.384561	0.01	0.01	0.01	0.102904	0.267932	0.212508	10.5034	0.01	0.01	0.573998	0.257009	0.341301	0.211573	1	1	45.2992	25.4256	38.4561	1	1	1	10.2904	26.7932	21.2508	1050.34	1	1	57.3998	25.7009	34.1301	21.1573	1	1	37.6631	25.9732	31.279	357.499
sRNA4521570	AGAACTGTAAACGTATGGTGGTGG	AT1G23720, AT1G23720,AT1G23720,AT1G23720,AT1G23720,AT1G23720,AT1G23720,AT1G26240,AT2G43150,AT3G28550,AT3G28550,AT3G28550,AT3G28550,AT3G28550,AT3G28550,AT3G28550,AT3G28550,AT3G28550,AT3G28550,AT3G28550,AT3G28550,AT3G28550,AT3G28550,AT3G54580,AT3G54580,AT3G54580,AT3G54580,AT3G54580,AT3G54580,AT3G54580,AT3G54590,AT3G54590,AT3G54590,AT3G54590,AT3G54590,AT3G54590,AT3G54590,AT3G54590,AT3G54590,AT3G5459…	24	0.165325	0.01	0.339744	0.101702	0.01	0.01	0.217305	0.01	0.308713	0.214345	0.01	1.02245	0.793682	0.01	1.0045	0.976635	0.01	0.264466	1	0.0604869	2.05501	0.615166	0.0604869	0.0604869	1	0.0460183	1.42065	0.98638	0.0460183	4.70516	1	0.0125995	1.26562	1.23051	0.0125995	0.333214	1	0.0397016	1.58042	0.94402	0.0397016	1.69962
sRNA5653833	AGCTGTAGACGTATGGTGGTGGTG	AT1G23720, AT1G23720,AT1G23720,AT1G23720,AT1G23720,AT1G23720,AT1G23720,AT1G23720,AT1G23720,AT1G23720,AT1G23720,AT1G23720,AT1G26240,AT2G24980,AT2G24980,AT2G24980,AT2G24980,AT2G24980,AT2G24980,AT2G24980,AT2G24980,AT2G24980,AT2G24980,AT2G24980,AT2G24980,AT2G24980,AT2G24980,AT2G24980,AT2G24980,AT2G24980,AT2G24980,AT2G24980,AT2G43150,AT3G28550,AT3G28550,AT3G28550,AT3G28550,AT3G28550,AT3G28550,AT3G2855…	24	0.33065	0.261953	0.28312	0.203405	0.109874	0.0559049	0.325957	0.110537	0.205809	0.267932	0.106254	8.0402	0.963757	1.05638	1.24366	1.02804	0.96702	5.76536	1	0.792235	0.856252	0.615166	0.332298	0.169076	1	0.339115	0.631398	0.821984	0.325976	24.6664	1	1.0961	1.29043	1.0667	1.00339	5.98217	1	0.742485	0.926027	0.834616	0.553887	10.2726
sRNA10082869	CATGGACGTTGATAAGATCT	AT1G23800, AT1G34050,AT1G58080,AT3G16210,AT4G06581	20	0.01	0.01	0.01	1.22043	9.22945	21.8588	0.01	0.01	0.01	0.643036	9.29724	0.01	0.01	0.01	0.01	0.359813	0.113767	0.01	1	1	1	122.043	922.945	2185.88	1	1	1	64.3036	929.724	1	1	1	1	35.9813	11.3767	1	1	1	1	74.1092	621.349	729.294
sRNA22857503	TGGACTCCGCAGAATTACTAGTGT	AT1G23920, AT1G36090,AT2G05010,AT2G23720,AT3G47310,AT4G09380,AT4G28970,AT5G33232,AT5G37383,AT5G44416	24	0.01	0.01	0.01	0.254256	0.01	0.01	0.01	0.01	0.01	0.267932	0.01	0.185901	0.01	0.01	0.01	0.308411	0.01	2.75045	1	1	1	25.4256	1	1	1	1	1	26.7932	1	18.5901	1	1	1	30.8411	1	275.045	1	1	1	27.6866	1	98.2116
sRNA2530119	AATGGACTCCGCAGAATTACTAGT	AT1G23920, AT1G36090,AT2G05010,AT2G23720,AT3G47310,AT4G09380,AT4G28970,AT5G33232,AT5G37383,AT5G44416	24	2.14923	1.88606	2.03846	2.1866	1.31849	1.00629	3.80284	2.87396	3.85892	3.00083	1.64694	5.15874	0.396841	0.422551	0.286999	0.102804	0.170651	3.59674	1	0.877553	0.948464	1.01739	0.613474	0.46821	1	0.755742	1.01475	0.789104	0.433082	1.35655	1	1.06479	0.723209	0.259055	0.430022	9.06342	1	0.899361	0.895473	0.688517	0.492193	3.62939
sRNA3230948	ACCAACTGAACTTCGACGCTCCGG	AT1G23920, AT1G36090,AT2G05010,AT2G23720,AT3G47310,AT4G09380,AT4G28970,AT5G33232,AT5G37383,AT5G44416	24	0.936842	0.681077	0.736112	0.559363	0.01	0.01	0.597589	0.663222	0.617427	0.321518	0.01	21.7969	0.0566916	0.422551	0.191333	0.154206	0.01	1.26944	1	0.726992	0.785738	0.597073	0.0106742	0.0106742	1	1.10983	1.0332	0.538026	0.0167339	36.4747	1	7.45351	3.37497	2.72008	0.176393	22.392	1	3.09678	1.7313	1.28506	0.0679337	19.6258
sRNA23583829	TTAAGGCAGTGGATTGTGAA	AT1G23920, AT1G36090,AT2G23720,AT3G47310,AT4G09380,AT4G28970,AT5G37383,AT5G44416	20	10.9666	2.46235	2.66133	1.47468	2.96661	0.279524	1.2495	1.54752	5.76265	0.964554	1.43443	1.16188	0.113383	2.21839	0.573998	0.462617	0.511952	0.476039	1	0.224533	0.242677	0.134471	0.270514	0.0254888	1	1.23851	4.61195	0.77195	1.148	0.929873	1	19.5655	5.06246	4.08012	4.51524	4.1985	1	7.0095	3.3057	1.66218	1.97792	1.71795
sRNA3335283	ACCCAAATCGGCGGCGTCACAATC	AT1G23930, AT1G36080,AT2G04990,AT2G23710,AT3G47330,AT4G09370,AT4G28960,AT5G33220,AT5G37390,AT5G44415	24	1.10217	1.6765	1.81197	0.661065	0.439498	0.391334	1.0322	0.718491	0.92614	0.857381	0.318763	0.697128	0.566916	1.16202	1.33933	1.02804	0.853253	0.105786	1	1.52109	1.644	0.599787	0.398758	0.355059	1	0.696078	0.89725	0.830636	0.308819	0.675381	1	2.04972	2.36248	1.81339	1.50508	0.1866	1	1.42229	1.63458	1.08127	0.737552	0.40568
sRNA14365734	GAAGCATCTTATCGCCGGTAGAGA	AT1G23990	24	0.01	0.01	0.01	0.406809	0.01	0.01	0.01	0.01	0.01	0.267932	0.01	0.01	0.01	0.01	0.01	0.257009	0.01	0.01	1	1	1	40.6809	1	1	1	1	1	26.7932	1	1	1	1	1	25.7009	1	1	1	1	1	31.0583	1	1
sRNA4729825	AGACAGAAGTTAAAATAGTAGACC	AT1G23990, AT1G60150	24	0.33065	0.419124	0.452992	0.01	0.01	0.01	0.380284	0.276343	0.154357	0.01	0.01	0.325326	0.510224	0.369732	0.334832	0.01	0.01	0.528932	1	1.26758	1.37	0.0302435	0.0302435	0.0302435	1	0.726675	0.405899	0.0262962	0.0262962	0.855483	1	0.724647	0.656245	0.0195992	0.0195992	1.03667	1	0.906299	0.810716	0.0253796	0.0253796	0.640797
sRNA5080435	AGAGGATGGATCAGTTATAGAATT	AT1G24380, AT2G13760,AT3G22937,AT4G10230,AT4G10201	24	1.87368	1.72889	1.86859	0.813619	1.04381	0.726764	1.35816	1.38171	1.13195	1.554	0.531271	0.325326	0.453533	0.264094	0.143499	0.205607	0.284418	0.105786	1	0.922721	0.997282	0.434235	0.557088	0.38788	1	1.01734	0.833446	1.1442	0.391171	0.239535	1	0.582305	0.316404	0.453347	0.627116	0.23325	1	0.84079	0.715711	0.677261	0.525125	0.286888
sRNA5215168	AGATCCCACTTCTGACACCA	AT1G24470	20	5.78638	5.97252	6.45513	2.1866	0.769121	0.559049	4.61773	3.31611	2.46971	0.803795	0.584398	0.929503	0.113383	0.897921	0.239166	0.359813	0.910136	0.476039	1	1.03217	1.11557	0.377888	0.132919	0.0966147	1	0.718126	0.534831	0.174067	0.126555	0.20129	1	7.91935	2.10936	3.17343	8.02709	4.1985	1	3.22322	1.25326	1.24179	2.76219	1.4988
sRNA4740407	AGACATACCGTCTGGACCAGGGGC	AT1G24640	24	0.771517	0.261953	0.28312	0.01	0.494435	0.01	0.651915	0.497417	0.617427	0.01	0.265635	1.1154	0.340149	0.105638	0.191333	0.01	0.113767	1.5339	1	0.339529	0.366965	0.0129615	0.640861	0.0129615	1	0.763009	0.947097	0.0153394	0.40747	1.71097	1	0.310563	0.562496	0.0293988	0.334462	4.5095	1	0.471034	0.625519	0.0192333	0.460931	2.07781
sRNA5974589	AGGCAGACTTGACAGAAAAATCTC	AT1G24640	24	1.10217	1.1002	1.1891	0.610214	0.439498	0.559049	1.57546	0.829028	1.13195	0.857381	0.796906	0.01	0.73699	0.792283	1.0045	0.82243	0.796369	0.01	1	0.998216	1.07888	0.55365	0.398758	0.507227	1	0.526213	0.718488	0.54421	0.505824	0.00634735	1	1.07503	1.36297	1.11593	1.08057	0.0135687	1	0.866485	1.05345	0.73793	0.661717	0.175714
sRNA12288051	CGGAAGACATAGACGTTCAAATCT	AT1G24792, AT1G24879,AT1G24880,AT1G25054,AT1G25053,AT1G25141,AT1G25209,AT3G17280,AT3G22700,AT3G25460,AT3G49980,AT4G04375	24	0.01	0.01	0.339744	0.355958	0.274686	0.167715	0.01	0.01	0.565975	0.375104	0.159381	1397	0.01	0.01	0.382665	0.205607	0.568835	2.75045	1	1	33.9744	35.5958	27.4686	16.7715	1	1	56.5975	37.5104	15.9381	139700	1	1	38.2665	20.5607	56.8835	275.045	1	1	42.9461	31.2223	33.4301	46663.8
sRNA1295307	AACGGATAGAGCCAGAGTTGCATA	AT1G24792, AT1G24879,AT1G24880,AT1G25054,AT1G25053,AT1G25141,AT1G25209,AT4G09870	24	0.110217	0.314343	0.339744	0.152554	0.0549372	0.335429	0.380284	0.165806	0.257261	0.214345	0.212508	3.81096	1.41729	0.897921	1.53066	1.69626	1.42209	0.634718	1	2.85205	3.08251	1.38412	0.498447	3.04336	1	0.436005	0.676498	0.563646	0.558815	10.0214	1	0.633548	1.07999	1.19683	1.00339	0.44784	1	1.3072	1.613	1.0482	0.686883	4.50419
sRNA3580469	ACCGTTCCATCGTTTGCAAGTAGA	AT1G24792, AT1G24880,AT1G25054,AT1G25209,AT1G67450,AT3G19410,AT3G19560,AT3G22730	24	0.606192	0.838248	0.905984	0.152554	0.0549372	0.22362	10.5936	8.12447	10.239	8.94892	6.95965	1.02245	0.283458	0.264094	0.191333	0.102804	0.227534	0.15868	1	1.38281	1.49455	0.251659	0.0906268	0.368892	1	0.766921	0.966525	0.844746	0.656966	0.096516	1	0.931689	0.674995	0.362677	0.802709	0.5598	1	1.02714	1.04536	0.486361	0.516767	0.341736
sRNA14931155	GAGACGGGTGAGCTGACGAGCT	AT1G24851, AT1G24880,AT1G24851,AT1G24880,AT1G24851,AT1G24880,AT1G24851,AT1G24880,AT1G24851,AT1G24880,AT1G24851,AT1G24880,AT1G24851,AT1G24880,AT1G24851,AT1G24880,AT1G24851,AT1G24880,AT1G24851,AT1G24880,AT1G24851,AT1G24880,AT1G24851,AT1G24880,AT1G24851,AT1G24880,AT1G24851,AT1G24880,AT1G24938,AT1G24938,AT1G24938,AT1G25054,AT1G25025,AT1G25054,AT1G25025,AT1G25054,AT1G25025,AT1G25054,AT1G25025,AT1G2505…	22	0.606192	0.01	0.339744	0.711917	0.494435	0.01	0.217305	0.01	0.308713	0.964554	0.265635	12.3624	0.340149	0.01	0.286999	0.257009	0.113767	0.317359	1	0.0164964	0.560456	1.17441	0.815641	0.0164964	1	0.0460183	1.42065	4.43871	1.22241	56.8896	1	0.0293988	0.843744	0.755578	0.334462	0.932999	1	0.0306379	0.941615	2.1229	0.790837	19.2797
sRNA14931164	GAGACGGGTGAGCTGACGAGCTGC	AT1G24851, AT1G24880,AT1G24851,AT1G24880,AT1G24851,AT1G24880,AT1G24851,AT1G24880,AT1G24851,AT1G24880,AT1G24851,AT1G24880,AT1G24851,AT1G24880,AT1G24851,AT1G24880,AT1G24851,AT1G24880,AT1G24851,AT1G24880,AT1G24851,AT1G24880,AT1G24851,AT1G24880,AT1G24851,AT1G24880,AT1G24938,AT1G24938,AT1G24938,AT1G25054,AT1G25025,AT1G25054,AT1G25025,AT1G25054,AT1G25025,AT1G25054,AT1G25025,AT1G25054,AT1G25025,AT1G2505…	24	4.79443	3.14343	3.39744	3.50873	2.3623	1.62124	3.85716	4.53202	3.39585	3.05442	2.33759	0.185901	1.02045	0.369732	0.813164	1.13084	0.796369	1.11076	1	0.655643	0.708623	0.731836	0.492718	0.338151	1	1.17496	0.8804	0.791883	0.606039	0.0481962	1	0.362323	0.796869	1.10818	0.780411	1.0885	1	0.730976	0.795297	0.8773	0.626389	0.491616
sRNA24378087	TTGAGACGGGTGAGCTGACGAGCT	AT1G24851, AT1G24880,AT1G24851,AT1G24880,AT1G24851,AT1G24880,AT1G24851,AT1G24880,AT1G24851,AT1G24880,AT1G24851,AT1G24880,AT1G24851,AT1G24880,AT1G24851,AT1G24880,AT1G24851,AT1G24880,AT1G24851,AT1G24880,AT1G24851,AT1G24880,AT1G24851,AT1G24880,AT1G24851,AT1G24880,AT1G24851,AT1G24880,AT1G24938,AT1G24938,AT1G24938,AT1G25054,AT1G25025,AT1G25054,AT1G25025,AT1G25054,AT1G25025,AT1G25054,AT1G25025,AT1G2505…	24	0.826625	0.733467	0.792736	0.305107	0.274686	0.279524	0.543262	0.552685	0.46307	0.482277	0.584398	0.01	0.907065	0.581008	0.813164	0.771028	1.25144	0.01	1	0.887303	0.959003	0.3691	0.332298	0.338151	1	1.01734	0.852388	0.887742	1.07572	0.0184073	1	0.640536	0.896478	0.850025	1.37966	0.0110246	1	0.848395	0.902623	0.702289	0.929224	0.122528
sRNA4808305	AGACGGGTGAGCTGACGAGCT	AT1G24851, AT1G24880,AT1G24851,AT1G24880,AT1G24851,AT1G24880,AT1G24851,AT1G24880,AT1G24851,AT1G24880,AT1G24851,AT1G24880,AT1G24851,AT1G24880,AT1G24851,AT1G24880,AT1G24851,AT1G24880,AT1G24851,AT1G24880,AT1G24851,AT1G24880,AT1G24851,AT1G24880,AT1G24851,AT1G24880,AT1G24851,AT1G24880,AT1G24851,AT1G24880,AT1G24938,AT1G24938,AT1G24938,AT1G25054,AT1G25025,AT1G25054,AT1G25025,AT1G25054,AT1G25025,AT1G2505…	21	0.6613	0.523905	0.01	0.01	0.01	0.01	0.543262	0.276343	0.01	0.01	0.01	1.44073	0.226766	0.264094	0.01	0.01	0.01	0.105786	1	0.792235	0.0151217	0.0151217	0.0151217	0.0151217	1	0.508672	0.0184073	0.0184073	0.0184073	2.652	1	1.16461	0.0440983	0.0440983	0.0440983	0.4665	1	0.821839	0.0258758	0.0258758	0.0258758	1.04454
sRNA1755703	AAGCAGATCGTCAGCTCACCCGTC	AT1G24851, AT1G24880,AT1G24851,AT1G24880,AT1G24851,AT1G24880,AT1G24851,AT1G24880,AT1G24851,AT1G24880,AT1G24851,AT1G24880,AT1G24851,AT1G24880,AT1G24851,AT1G24880,AT1G24851,AT1G24880,AT1G24851,AT1G24880,AT1G24851,AT1G24880,AT1G24851,AT1G24880,AT1G24851,AT1G24880,AT1G24851,AT1G24880,AT1G24851,AT1G24880,AT1G24938,AT1G24938,AT1G25054,AT1G25025,AT1G25054,AT1G25025,AT1G25054,AT1G25025,AT1G25054,AT1G2502…	24	0.33065	0.261953	0.28312	0.254256	0.01	0.01	0.162979	0.331611	0.257261	0.267932	0.01	0.01	0.850374	0.528189	0.573998	0.411215	0.01	0.01	1	0.792235	0.856252	0.768958	0.0302435	0.0302435	1	2.03469	1.5785	1.64397	0.0613577	0.0613577	1	0.621126	0.674995	0.48357	0.0117595	0.0117595	1	1.14935	1.03658	0.965498	0.0344536	0.0344536
sRNA11462952	CCTCCAATGACGGCCTAGCTC	AT1G24880, AT1G25054,AT1G47860,AT3G06433,AT3G06433,AT3G06437	21	1.43282	0.838248	0.905984	1.06787	0.769121	0.01	0.380284	0.442148	0.823236	0.375104	0.318763	27.3739	0.510224	0.158457	0.334832	0.56542	0.341301	0.687612	1	0.585035	0.632309	0.745297	0.536789	0.00697926	1	1.16268	2.16479	0.98638	0.838223	71.9828	1	0.310563	0.656245	1.10818	0.668924	1.34767	1	0.686093	1.15112	0.946619	0.681312	24.4458
sRNA1251750	AACGAGCATAGATGGAGTAAGAAC	AT1G24880, AT1G25054,AT3G06433,AT3G06437,AT3G06437,AT5G14840	24	1.10217	1.04781	1.13248	0.86447	0.714184	0.447239	0.86922	0.497417	0.668879	0.643036	0.212508	1.44073	0.510224	0.211276	0.478332	0.616822	0.341301	0.264466	1	0.950682	1.0275	0.784337	0.647982	0.405782	1	0.572256	0.769517	0.739785	0.244482	1.6575	1	0.414084	0.937493	1.20892	0.668924	0.518333	1	0.645674	0.911504	0.911015	0.520462	0.860538
sRNA12865235	CTAATATGAACTACGTGTGGC	AT1G24880, AT1G25054,AT3G06433,AT3G06433,AT3G06437,AT4G28970,AT5G17165	21	0.771517	0.838248	0.905984	0.762768	0.01	0.01	0.488936	0.221074	1.02904	0.696622	0.01	128.457	0.396841	0.158457	0.286999	0.205607	0.01	0.370252	1	1.08649	1.17429	0.98866	0.0129615	0.0129615	1	0.452153	2.10466	1.42477	0.0204526	262.728	1	0.399295	0.723209	0.51811	0.025199	0.932999	1	0.645981	1.33405	0.977181	0.0195377	87.8914
sRNA18080676	GTAGATGAAAGACGAGCTTGAGGC	AT1G24880, AT1G25054,AT1G47860,AT2G10735,AT3G06433,AT3G06437,AT3G06437,AT3G60176,AT4G20690	24	0.385758	0.157172	0.169872	0.406809	0.01	0.01	0.108652	0.331611	0.308713	0.267932	0.01	0.232376	0.566916	0.686646	0.621831	0.82243	0.01	0.476039	1	0.407435	0.440358	1.05457	0.025923	0.025923	1	3.05203	2.84129	2.46595	0.0920366	2.13871	1	1.2112	1.09687	1.45071	0.0176393	0.839699	1	1.55689	1.45951	1.65708	0.0451996	1.00144
sRNA22104052	TGAACTACGTGTGGCTTGACCC	AT1G24880, AT1G25054,AT1G47860,AT2G13580,AT3G06433,AT3G06433,AT3G06437,AT3G60176,AT4G20690,AT4G28970,AT5G14840,AT5G17165	22	0.220433	0.419124	0.452992	0.01	0.384561	0.01	0.325957	0.221074	0.308713	0.01	0.265635	0.01	0.340149	0.316913	0.382665	0.01	0.227534	0.01	1	1.90136	2.05501	0.0453652	1.74457	0.0453652	1	0.67823	0.947097	0.0306789	0.814939	0.0306789	1	0.931689	1.12499	0.0293988	0.668924	0.0293988	1	1.17043	1.3757	0.0351476	1.07614	0.0351476
sRNA2590366	AATGTTAAGTCAAGAGGGTAGGCT	AT1G24880, AT1G25054,AT1G47860	24	0.01	0.314343	0.339744	0.203405	0.01	0.01	0.01	0.38688	0.154357	0.214345	0.01	0.511227	0.01	0.316913	0.334832	0.359813	0.01	0.264466	1	31.4343	33.9744	20.3405	1	1	1	38.688	15.4357	21.4345	1	51.1227	1	31.6913	33.4832	35.9813	1	26.4466	1	33.9379	27.6311	25.9188	1	26.1898
sRNA3741971	ACGAGCCGATTGTAGATGAAAGAC	AT1G24880, AT1G25054,AT1G47860,AT2G10735,AT3G06433,AT3G06437,AT3G06437,AT3G60176,AT4G20690	24	1.92879	1.30976	1.4156	0.813619	0.439498	0.01	1.46681	0.663222	0.565975	0.535863	0.318763	0.790078	0.283458	0.422551	0.526165	0.514019	0.113767	49.9312	1	0.679059	0.733931	0.421828	0.227862	0.00518459	1	0.452153	0.385855	0.365326	0.217317	0.538637	1	1.4907	1.85624	1.81339	0.401354	176.15	1	0.873971	0.992007	0.866847	0.282178	58.898
sRNA4415951	AGAAAACGGTATTGCAGAGGATTC	AT1G24967	24	0.220433	0.681077	0.736112	0.203405	0.219749	0.447239	0.43461	0.331611	0.154357	0.58945	0.212508	6.3671	1.47398	1.42611	1.2915	1.64486	1.13767	0.899184	1	3.08972	3.33938	0.922749	0.996895	2.02891	1	0.763009	0.355162	1.35627	0.488964	14.6501	1	0.967523	0.876195	1.11593	0.771835	0.610038	1	1.60675	1.52358	1.13165	0.752564	5.76303
sRNA21062294	TCCTCAGTAGCTCAGTGGCA	AT1G25380, AT2G07764	20	0.275542	0.314343	0.339744	0.254256	0.109874	0.11181	0.488936	0.0552685	0.308713	0.267932	0.106254	0.975979	0.907065	1.6902	1.19583	0.411215	0.739486	1.21654	1	1.14082	1.233	0.922749	0.398758	0.405782	1	0.113038	0.631398	0.547989	0.217317	1.99613	1	1.86338	1.31835	0.453347	0.815251	1.34119	1	1.03908	1.06092	0.641362	0.477109	1.2477
sRNA14736960	GACGGACGTCGCAACACCGGAGGC	AT1G25430	24	0.385758	0.01	0.01	0.152554	0.01	0.01	0.325957	0.01	0.01	0.214345	0.01	0.418277	0.623607	0.01	0.01	0.668224	0.01	0.634718	1	0.025923	0.025923	0.395464	0.025923	0.025923	1	0.0306789	0.0306789	0.657587	0.0306789	1.28322	1	0.0160357	0.0160357	1.07155	0.0160357	1.01782	1	0.0242125	0.0242125	0.708199	0.0242125	0.775655
sRNA2698319	AATTTAGACGAACCAGGGACAGCC	AT1G25430	24	0.33065	0.261953	0.28312	0.101702	0.01	0.01	0.43461	1.10537	0.565975	0.428691	0.01	2.18433	0.340149	0.158457	0.526165	0.514019	0.01	0.634718	1	0.792235	0.856252	0.307583	0.0302435	0.0302435	1	2.54336	1.30226	0.98638	0.0230091	5.02596	1	0.465844	1.54686	1.51116	0.0293988	1.866	1	1.26715	1.23512	0.93504	0.0275505	2.3074
sRNA4883148	AGAGAACTCGCATATCAGTAGAAG	AT1G25430	24	0.01	0.01	0.01	0.254256	0.01	0.01	0.01	0.01	0.01	0.321518	0.01	0.464752	0.01	0.01	0.01	0.308411	0.01	0.105786	1	1	1	25.4256	1	1	1	1	1	32.1518	1	46.4752	1	1	1	30.8411	1	10.5786	1	1	1	29.4728	1	19.3513
sRNA6096194	AGGGACACGCAGAGAACTTGGCCC	AT1G25430	24	0.440867	0.01	0.28312	0.508512	0.01	0.01	0.43461	0.01	0.46307	0.750209	0.01	0.975979	0.283458	0.01	0.143499	0.205607	0.01	0.370252	1	0.0226826	0.642189	1.15344	0.0226826	0.0226826	1	0.0230091	1.06548	1.72617	0.0230091	2.24564	1	0.0352786	0.506246	0.725355	0.0352786	1.3062	1	0.0269901	0.737973	1.20165	0.0269901	1.19151
sRNA903131	AAATTTAGACGAACCAGGGACAGC	AT1G25430	24	0.01	0.419124	0.452992	0.01	0.01	0.01	0.01	0.0552685	0.360166	0.01	0.01	1407.83	0.01	0.686646	0.621831	0.01	0.01	431.08	1	41.9124	45.2992	1	1	1	1	5.52685	36.0166	1	1	140783	1	68.6646	62.1831	1	1	43108	1	38.7013	47.8329	1	1	61297.2
sRNA1296493	AACGGATCCAGAGAAGCATTAGCT	AT1G25430, AT5G22150	24	2.03901	1.41454	1.52885	0.966172	0.98887	0.782668	2.71631	2.26601	2.10954	2.62573	1.85945	0.371801	3.79834	3.53887	4.35282	4.83177	5.06263	0.15868	1	0.693741	0.749799	0.473844	0.484976	0.383848	1	0.834223	0.77662	0.966653	0.684549	0.136877	1	0.931689	1.14598	1.27208	1.33286	0.0417761	1	0.819884	0.8908	0.904191	0.834127	0.1875
sRNA19286113	TAACGGATCCAGAGAAGCATTAGC	AT1G25430, AT5G22150	24	0.551083	0.785858	0.84936	0.661065	0.164812	0.167715	2.60766	3.31611	2.98423	3.05442	1.59381	0.01	1.19052	1.53175	1.53066	1.59346	1.42209	0.01	1	1.42602	1.54125	1.19957	0.299068	0.304336	1	1.27168	1.14441	1.17133	0.611204	0.00383486	1	1.28662	1.2857	1.33845	1.19451	0.00839967	1	1.32811	1.32379	1.23645	0.701593	0.105524
sRNA11267717	CCGGATTAGCTAATTGGAGAAGAT	AT1G25784, AT1G27815,AT1G34700,AT1G52010,AT2G14790,AT3G24365,AT3G42763,AT3G43360,AT4G05306,AT4G08890,AT5G35023,AT5G35657,AT5G36732,AT5G36825	24	0.551083	0.157172	0.01	0.01	0.329623	0.01	0.543262	0.497417	0.01	0.01	0.212508	1.76606	0.283458	0.211276	0.01	0.01	0.284418	0.15868	1	0.285205	0.0181461	0.0181461	0.598137	0.0181461	1	0.91561	0.0184073	0.0184073	0.391171	3.25084	1	0.745351	0.0352786	0.0352786	1.00339	0.5598	1	0.648722	0.023944	0.023944	0.664231	1.27626
sRNA14117351	GAAAGCCTCTCGGAGTGTACGGA	AT1G25784, AT1G27815,AT1G34700,AT1G52010,AT2G05570,AT2G14790,AT3G24365,AT3G32397,AT3G33005,AT3G42763,AT3G43360,AT4G03310,AT4G05306,AT4G08890,AT5G35023,AT5G35657,AT5G36732,AT5G36825	23	0.771517	0.419124	0.452992	0.661065	0.219749	0.22362	0.651915	0.38688	0.308713	0.58945	0.159381	0.325326	0.396841	0.158457	0.334832	0.205607	0.455068	0.634718	1	0.543247	0.587145	0.856839	0.284827	0.289844	1	0.593451	0.473549	0.904182	0.244482	0.499032	1	0.399295	0.843744	0.51811	1.14673	1.59943	1	0.511998	0.634812	0.75971	0.558678	0.796101
sRNA22064930	TGAAAGCCTCTCGGAGTGTACGGA	AT1G25784, AT1G27815,AT1G34700,AT1G52010,AT2G05570,AT2G14790,AT3G24365,AT3G32397,AT3G33005,AT3G42763,AT3G43360,AT4G03310,AT4G05306,AT4G08890,AT5G35023,AT5G35657,AT5G36732,AT5G36825	24	0.220433	0.157172	0.169872	0.661065	0.439498	0.22362	0.488936	0.165806	0.411618	0.482277	0.265635	0.01	0.396841	0.528189	0.478332	0.462617	0.568835	0.01	1	0.713012	0.770627	2.99893	1.99379	1.01445	1	0.339115	0.841864	0.98638	0.543293	0.0204526	1	1.33098	1.20535	1.16575	1.43341	0.025199	1	0.79437	0.93928	1.71702	1.3235	0.353369
sRNA5373387	AGCACTGACATTTCTCCCGGCATC	AT1G25784, AT1G27815,AT1G34700,AT1G52010,AT2G05570,AT2G14790,AT3G24365,AT3G32397,AT3G33005,AT3G42763,AT3G43360,AT4G04495,AT4G05306,AT4G08890,AT5G35023,AT5G35657,AT5G36732,AT5G36825,AT5G40110	24	0.33065	0.733467	0.792736	0.101702	0.604309	1.06219	0.325957	0.276343	0.205809	0.375104	0.478144	0.01	1.58736	1.37329	1.91333	1.02804	0.796369	0.01	1	2.21826	2.39751	0.307583	1.82764	3.21244	1	0.847787	0.631398	1.15078	1.46689	0.0306789	1	0.86514	1.20535	0.647638	0.501693	0.00629975	1	1.3104	1.41142	0.701999	1.26541	1.08314
sRNA7896847	ATGAGACCTAGAGACAGTATTCCC	AT1G25784, AT1G27815,AT1G34700,AT1G52010,AT2G05570,AT2G14790,AT2G16832,AT2G17460,AT3G24365,AT3G32397,AT3G42763,AT3G43360,AT4G03305,AT4G05306,AT4G08890,AT5G28637,AT5G35023,AT5G35657,AT5G36732,AT5G36825	24	0.275542	0.419124	0.452992	0.203405	0.0549372	0.11181	0.86922	0.773759	0.46307	0.750209	0.318763	0.01	1.70075	1.37329	2.29599	0.925233	1.53585	0.01	1	1.52109	1.644	0.738199	0.199379	0.405782	1	0.890177	0.532742	0.863083	0.366723	0.0115046	1	0.807464	1.34999	0.544016	0.903047	0.00587977	1	1.07291	1.17558	0.715099	0.489716	0.141055
sRNA20835510	TCCCAGACATTGAACCTAAGAAGA	AT1G25886, AT1G27780,AT1G34740,AT1G52020,AT1G52020,AT2G05560,AT2G14770,AT3G24390,AT3G32393,AT3G42730,AT3G43390,AT4G03300,AT4G05280,AT4G07947,AT4G08880,AT5G34990,AT5G35643,AT5G36860	24	0.01	0.01	0.339744	0.01	0.01	0.01	0.01	0.01	0.514522	0.01	0.01	0.01	0.01	0.01	0.334832	0.01	0.01	0.01	1	1	33.9744	1	1	1	1	1	51.4522	1	1	1	1	1	33.4832	1	1	1	1	1	39.6366	1	1	1
sRNA21680775	TCTCGACAGTCTTCGAAGTAGGCC	AT1G25886, AT1G27780,AT1G34740,AT1G52020,AT2G05560,AT2G14770,AT3G24390,AT3G32393,AT3G42730,AT3G43390,AT4G03300,AT4G05280,AT4G08880,AT5G34970,AT5G35643,AT5G36860	24	0.385758	0.01	0.396368	0.254256	0.01	0.01	0.325957	0.01	0.102904	0.214345	0.01	0.511227	0.340149	0.01	0.382665	0.514019	0.01	0.0528932	1	0.025923	1.0275	0.659107	0.025923	0.025923	1	0.0306789	0.315699	0.657587	0.0306789	1.56839	1	0.0293988	1.12499	1.51116	0.0293988	0.1555	1	0.0286669	0.822731	0.942616	0.0286669	0.583269
sRNA4555002	AGAAGACAGTCCCAGACATTGAAC	AT1G25886, AT1G27780,AT1G34740,AT1G52020,AT2G14770,AT3G24390	24	0.275542	0.366734	0.396368	0.305107	0.109874	0.01	0.86922	0.552685	1.13195	0.696622	0.690652	0.325326	0.283458	0.158457	0.239166	0.102804	0.170651	0.634718	1	1.33095	1.4385	1.1073	0.398758	0.0362921	1	0.63584	1.30226	0.801434	0.794566	0.374274	1	0.559013	0.843744	0.362677	0.602031	2.2392	1	0.841936	1.19484	0.757137	0.598452	0.883255
sRNA5276237	AGATGTCCGGATTGCTCGCAGAGA	AT1G25886, AT1G27780,AT1G34740,AT1G52020,AT2G05560,AT2G14770,AT3G24390,AT3G32393,AT3G42730,AT3G43390,AT4G05280,AT4G08880,AT5G34970,AT5G36860	24	3.03096	2.61953	2.8312	2.03405	1.20862	0.335429	2.71631	1.65806	1.64647	1.60759	1.1688	0.604177	0.453533	0.316913	0.430498	0.616822	0.341301	1.11076	1	0.864256	0.934094	0.67109	0.398758	0.110668	1	0.610407	0.606142	0.591828	0.430288	0.222426	1	0.698767	0.949212	1.36004	0.752539	2.44912	1	0.724477	0.829816	0.874319	0.527195	0.927406
sRNA5759585	AGGACAACGCACATACTCAAAAG	AT1G25886, AT1G27780,AT1G34740,AT1G52020,AT2G05560,AT2G14770,AT3G24390,AT3G42730,AT4G03300,AT4G05280,AT4G08880,AT5G35643,AT5G36860	23	0.01	0.261953	0.28312	0.01	0.01	0.01	0.01	0.276343	0.102904	0.01	0.01	0.0464752	0.01	0.264094	0.478332	0.01	0.01	0.793398	1	26.1953	28.312	1	1	1	1	27.6343	10.2904	1	1	4.64752	1	26.4094	47.8332	1	1	79.3398	1	26.7463	28.8119	1	1	28.3291
sRNA5759587	AGGACAACGCACATACTCAAAAGG	AT1G25886, AT1G27780,AT1G34740,AT1G52020,AT2G05560,AT2G14770,AT3G24390,AT3G42730,AT4G03300,AT4G05280,AT4G08880,AT5G35643,AT5G36860	24	0.99195	0.890639	0.962608	1.11873	0.329623	0.559049	1.30383	0.773759	1.0805	1.01814	0.903161	0.325326	1.64406	1.32047	1.24366	1.13084	1.3652	4.81328	1	0.897866	0.970419	1.1278	0.332298	0.563586	1	0.593451	0.82871	0.780885	0.692698	0.249516	1	0.80318	0.75646	0.687836	0.830388	2.92769	1	0.764832	0.851863	0.865508	0.618462	1.24693
sRNA8270024	ATGTCCGGATTGCTCGCAGAGAGG	AT1G25886, AT1G27780,AT1G34740,AT1G52020,AT2G05560,AT2G14770,AT3G24390,AT3G32393,AT3G42730,AT3G43390,AT4G05280,AT4G08880,AT5G34970,AT5G36860	24	1.15728	0.733467	0.792736	0.610214	0.01	0.01	0.488936	0.165806	0.411618	0.267932	0.01	0.01	0.453533	0.264094	0.239166	0.257009	0.01	0.01	1	0.633788	0.685002	0.527285	0.00864099	0.00864099	1	0.339115	0.841864	0.547989	0.0204526	0.0204526	1	0.582305	0.52734	0.566683	0.0220491	0.0220491	1	0.518403	0.684735	0.547319	0.0170476	0.0170476
sRNA8509273	ATTCCGGACATCTCCCATTTT	AT1G25886, AT1G27780,AT1G50055,AT1G50055,AT1G52020,AT2G05560,AT2G14770,AT3G24390,AT3G32393,AT3G43390,AT4G03300,AT4G05280,AT4G08880,AT5G34970,AT5G35643,AT5G36860	21	58.3597	50.1901	54.2458	38.7995	18.4589	15.3738	25.479	17.5201	21.7128	12.8071	9.24411	0.01	1.47398	4.70088	1.91333	2.7243	1.93404	0.01	1	0.860013	0.929507	0.664833	0.316295	0.263432	1	0.68763	0.852186	0.502654	0.362813	0.00039248	1	3.18924	1.29807	1.84826	1.31212	0.00678435	1	1.57896	1.02659	1.00525	0.663743	0.0902031
sRNA9060822	CAACCTGTAGAATTTATCATCGGA	AT1G25886, AT1G27780,AT1G34740,AT1G52020,AT2G05560,AT2G14770,AT3G24390,AT3G32393,AT3G42730,AT3G43390,AT4G03300,AT4G05280,AT4G07947,AT4G08880,AT5G34990,AT5G35643,AT5G36860	24	0.01	0.01	0.28312	0.01	0.01	0.01	0.01	0.01	0.46307	0.01	0.01	1.06893	0.01	0.01	0.239166	0.01	0.01	0.0528932	1	1	28.312	1	1	1	1	1	46.307	1	1	106.893	1	1	23.9166	1	1	5.28932	1	1	32.8452	1	1	37.7274
sRNA7269125	ATATTGAACCTAGAACACCTCTTA	AT1G26300, AT1G26300,AT1G78330,AT1G78330	24	0.01	0.314343	0.01	0.355958	0.01	0.01	0.01	0.552685	0.01	0.214345	0.01	0.01	0.01	0.264094	0.01	0.257009	0.01	0.01	1	31.4343	1	35.5958	1	1	1	55.2685	1	21.4345	1	1	1	26.4094	1	25.7009	1	1	1	37.7041	1	27.5771	1	1
sRNA12410297	CGGCACCAATCATACACTTCATCG	AT1G26860, AT1G44140,AT1G45140,AT2G01700,AT2G04035,AT2G04180,AT2G07150,AT2G10910,AT2G11820,AT2G12640,AT2G13280,AT2G16560,AT2G41745,AT3G30183,AT3G32050,AT3G43425,AT3G43586,AT4G03732,AT4G07945,AT4G08038,AT5G28627,AT5G49590	24	0.01	0.314343	0.339744	0.01	0.439498	0.01	0.01	0.221074	0.308713	0.01	0.37189	0.01	0.01	0.264094	0.526165	0.01	0.227534	0.01	1	31.4343	33.9744	1	43.9498	1	1	22.1074	30.8713	1	37.189	1	1	26.4094	52.6165	1	22.7534	1	1	26.6504	39.1541	1	34.6307	1
sRNA12891138	CTACATCTTGGTTGTCGGCACCA	AT1G26860, AT1G44140,AT1G45140,AT2G01700,AT2G04035,AT2G04180,AT2G07150,AT2G10910,AT2G11820,AT2G13280,AT2G16560,AT3G32050,AT3G43425,AT3G43586,AT4G07945,AT4G08038,AT5G28627,AT5G49590	23	1.87368	2.04323	2.20834	1.11873	0.824058	0.614954	1.62979	1.43698	1.80083	0.910968	0.637525	0.278851	0.453533	0.316913	0.478332	0.56542	0.227534	0.952078	1	1.09049	1.17861	0.597073	0.439806	0.328206	1	0.881699	1.10495	0.558949	0.391171	0.171097	1	0.698767	1.05468	1.2467	0.501693	2.09925	1	0.890318	1.11274	0.800908	0.444223	0.866184
sRNA12891183	CTACATCTTTGTTGTCGGCACCA	AT1G26860, AT1G44140,AT1G45140,AT2G01700,AT2G04035,AT2G07150,AT2G10910,AT2G13280,AT2G16560,AT3G43425,AT3G43586,AT4G07945,AT5G49590	23	2.25944	0.838248	0.905984	0.559363	0.549372	0.279524	1.08652	1.16064	1.69792	0.535863	0.584398	0.01	0.113383	0.211276	0.334832	0.154206	0.284418	0.01	1	0.370998	0.400977	0.247567	0.243145	0.123714	1	1.06821	1.56271	0.49319	0.53786	0.00920366	1	1.86338	2.9531	1.36004	2.50846	0.0881965	1	1.10086	1.63893	0.700266	1.09649	0.0737047
sRNA12933923	CTACTTCTTGGTTGTCGGCACCA	AT1G26860, AT1G44140,AT1G45140,AT2G01700,AT2G04035,AT2G04180,AT2G07150,AT2G10910,AT2G11800,AT2G11820,AT2G13280,AT2G16560,AT3G32050,AT3G43425,AT3G43586,AT4G07945,AT4G08038,AT5G28627,AT5G49590	23	6.50278	7.12511	7.70086	5.18682	3.02155	1.34172	5.75858	4.75309	6.01991	3.75104	2.92199	0.464752	0.453533	0.581008	1.10016	0.668224	0.853253	2.16862	1	1.0957	1.18424	0.797631	0.464654	0.20633	1	0.825393	1.04538	0.651383	0.507415	0.0807059	1	1.28107	2.42576	1.47338	1.88135	4.78162	1	1.06739	1.55179	0.97413	0.951139	1.68955
sRNA1351013	AACTACATCTTGGTTGTCGGCACC	AT1G26860, AT1G44140,AT2G07150,AT2G13280,AT2G16560,AT3G43425,AT5G49590	24	68.665	57.42	62.0599	48.4612	35.9839	20.4053	47.6984	41.9488	44.9693	40.8864	27.6792	2.27728	0.73699	0.792283	1.24366	0.668224	0.796369	0.317359	1	0.836234	0.903807	0.705762	0.52405	0.297172	1	0.879459	0.942783	0.857185	0.580296	0.0477434	1	1.07503	1.68749	0.906693	1.08057	0.430615	1	0.930239	1.17803	0.823213	0.728305	0.25851
sRNA1351051	AACTACATCTTTGTTGTCGGCACC	AT1G26860, AT1G44140,AT2G07150,AT2G13280,AT2G16560,AT5G49590	24	0.826625	0.99542	1.07586	0.966172	0.769121	0.614954	0.651915	1.10537	0.771784	0.696622	0.743779	20.3561	0.226766	0.422551	0.239166	0.308411	0.170651	0.317359	1	1.2042	1.3015	1.16882	0.930435	0.743933	1	1.69557	1.18387	1.06858	1.14091	31.2251	1	1.86338	1.05468	1.36004	0.752539	1.3995	1	1.58772	1.18002	1.19914	0.941296	11.1229
sRNA13912641	CTTGGTTGTCGGCACCAATCATA	AT1G26860, AT1G44140,AT1G45140,AT2G01700,AT2G04035,AT2G04180,AT2G07150,AT2G10910,AT2G11800,AT2G11820,AT2G12640,AT2G13280,AT2G16560,AT3G30183,AT3G32050,AT3G43425,AT3G43586,AT4G07945,AT4G08038,AT5G28627,AT5G49590	23	1.15728	0.890639	0.962608	0.86447	0.439498	0.22362	0.325957	0.38688	1.02904	0.428691	0.37189	57.118	0.113383	0.47537	0.573998	0.462617	0.682602	16.82	1	0.7696	0.831788	0.746987	0.379769	0.193229	1	1.1869	3.15699	1.31517	1.14091	175.231	1	4.1926	5.06246	4.08012	6.02031	148.347	1	2.0497	3.01708	2.04743	2.51367	107.924
sRNA16537333	GCTACTTCTTGGTTGTCGGCACCA	AT1G26860, AT1G44140,AT1G45140,AT2G01700,AT2G04035,AT2G04180,AT2G07150,AT2G10910,AT2G11800,AT2G11820,AT2G16560,AT3G32050,AT3G43425,AT3G43586,AT4G07945,AT4G08038,AT5G28627,AT5G49590	24	1.54303	1.6765	1.81197	1.77979	0.824058	0.614954	1.14085	1.43698	1.64647	0.910968	1.06254	0.0464752	0.226766	0.316913	0.382665	0.257009	0.170651	0.317359	1	1.08649	1.17429	1.15344	0.534051	0.398536	1	1.25957	1.4432	0.798498	0.931359	0.0407373	1	1.39753	1.68749	1.13337	0.752539	1.3995	1	1.24787	1.43499	1.02843	0.739316	0.612924
sRNA17305925	GGCTACATCTTGGTTGTCGGCACC	AT1G26860, AT1G44140,AT1G45140,AT2G01700,AT2G04035,AT2G07150,AT2G10910,AT2G16560,AT3G43425,AT3G43586,AT4G07945,AT5G49590	24	0.01	0.943029	1.01923	0.915321	0.714184	0.279524	0.01	0.663222	0.977592	0.803795	0.318763	0.01	0.01	0.105638	0.621831	0.0514019	0.0568835	0.01	1	94.3029	101.923	91.5321	71.4184	27.9524	1	66.3222	97.7592	80.3795	31.8763	1	1	10.5638	62.1831	5.14019	5.68835	1	1	57.063	87.2885	59.0173	36.3277	9.98415
sRNA17905587	GGTTGTCGGCACCAATCATACACT	AT1G26860, AT1G44140,AT1G45140,AT2G01700,AT2G04035,AT2G04180,AT2G07150,AT2G10910,AT2G11800,AT2G11820,AT2G12640,AT2G13280,AT2G16560,AT3G30183,AT3G32050,AT3G43425,AT3G43586,AT4G07945,AT4G08038,AT5G28627,AT5G49590	24	0.6613	0.785858	0.84936	0.711917	0.384561	0.447239	0.108652	0.663222	0.874688	0.428691	0.265635	1.90548	5.3857	5.12343	6.17048	5.34579	4.94887	0.317359	1	1.18835	1.28438	1.07654	0.581522	0.676303	1	6.10407	8.05033	3.94552	2.44482	17.5374	1	0.951303	1.14571	0.99259	0.91889	0.0589263	1	2.74791	3.49347	2.00488	1.31508	6.09088
sRNA18316540	GTCGGCACCAATCATACACTTCAT	AT1G26860, AT1G44140,AT1G45140,AT2G01700,AT2G04035,AT2G04180,AT2G07150,AT2G10910,AT2G11800,AT2G11820,AT2G12640,AT2G13280,AT2G16560,AT2G41745,AT3G30183,AT3G32050,AT3G43425,AT3G43586,AT4G03732,AT4G07945,AT4G08038,AT5G28627,AT5G49590	24	0.826625	0.471515	0.509616	0.508512	0.109874	0.01	1.0322	0.884296	0.257261	0.535863	0.318763	0.743603	3.11804	3.69732	2.58299	3.49533	2.78729	38.5591	1	0.570409	0.616502	0.615166	0.132919	0.0120974	1	0.856711	0.249236	0.519148	0.308819	0.720407	1	1.18579	0.828403	1.121	0.893925	12.3665	1	0.870969	0.564714	0.751772	0.445221	4.36633
sRNA18924834	GTTGTCGGCACCAATCATACACTT	AT1G26860, AT1G44140,AT1G45140,AT2G01700,AT2G04035,AT2G04180,AT2G07150,AT2G10910,AT2G11800,AT2G11820,AT2G12640,AT2G13280,AT2G16560,AT3G30183,AT3G32050,AT3G43425,AT3G43586,AT4G03732,AT4G07945,AT4G08038,AT5G28627,AT5G49590	24	2.03901	2.14801	2.32158	1.52554	1.20862	0.894478	1.52113	1.54752	1.38921	2.3578	1.70007	1.58016	1.58736	1.53175	1.48283	1.23364	1.76339	0.370252	1	1.05346	1.13858	0.748175	0.592748	0.438683	1	1.01734	0.913273	1.55003	1.11763	1.0388	1	0.964963	0.934145	0.777166	1.11089	0.23325	1	1.01192	0.995334	1.02512	0.940423	0.570244
sRNA19701276	TACTTCTTGGTTGTCGGCACC	AT1G26860, AT1G44140,AT1G45140,AT2G01700,AT2G04035,AT2G04180,AT2G07150,AT2G10910,AT2G11800,AT2G11820,AT2G13280,AT2G16560,AT3G32050,AT3G43425,AT3G43586,AT4G07945,AT4G08038,AT5G28627,AT5G49590	21	0.01	4.19124	4.52992	3.15277	2.08761	1.06219	0.01	3.09504	3.5502	2.67932	1.91258	0.371801	0.01	0.0528189	0.0478332	0.102804	0.113767	0.317359	1	419.124	452.992	315.277	208.761	106.219	1	309.504	355.02	267.932	191.258	37.1801	1	5.28189	4.78332	10.2804	11.3767	31.7359	1	244.637	270.932	197.83	137.132	58.3784
sRNA19701277	TACTTCTTGGTTGTCGGCACCA	AT1G26860, AT1G44140,AT1G45140,AT2G01700,AT2G04035,AT2G04180,AT2G07150,AT2G10910,AT2G11800,AT2G11820,AT2G13280,AT2G16560,AT3G32050,AT3G43425,AT3G43586,AT4G07945,AT4G08038,AT5G28627,AT5G49590	22	0.6613	0.419124	0.452992	0.355958	0.384561	0.01	0.706241	0.276343	0.308713	0.267932	0.37189	0.01	0.283458	0.581008	0.430498	0.56542	0.113767	0.01	1	0.633788	0.685002	0.53827	0.581522	0.0151217	1	0.391286	0.437122	0.379377	0.526576	0.0141595	1	2.04972	1.51874	1.99472	0.401354	0.0352786	1	1.02493	0.880287	0.970791	0.503151	0.0215199
sRNA24707237	TTGTCGGCACCAATCATACACTT	AT1G26860, AT1G44140,AT1G45140,AT2G01700,AT2G04035,AT2G04180,AT2G07150,AT2G10910,AT2G11800,AT2G11820,AT2G12640,AT2G13280,AT2G16560,AT2G41745,AT3G30183,AT3G32050,AT3G43425,AT3G43586,AT4G03732,AT4G07945,AT4G08038,AT5G28627,AT5G49590	23	2.47988	2.25279	2.43483	3.45788	1.64812	1.56534	2.60766	2.81869	2.77842	3.16159	1.27505	0.511227	0.453533	0.633827	0.669664	0.462617	0.284418	1.05786	1	0.90843	0.981836	1.39438	0.664596	0.631216	1	1.08093	1.06548	1.21243	0.488964	0.196048	1	1.39753	1.47655	1.02003	0.627116	2.3325	1	1.12896	1.17462	1.20894	0.593559	1.05325
sRNA24707239	TTGTCGGCACCAATCATACACTTC	AT1G26860, AT1G44140,AT1G45140,AT2G01700,AT2G04035,AT2G04180,AT2G07150,AT2G10910,AT2G11800,AT2G11820,AT2G12640,AT2G13280,AT2G16560,AT2G41745,AT3G30183,AT3G32050,AT3G43425,AT3G43586,AT4G03732,AT4G07945,AT4G08038,AT5G28627,AT5G49590	24	1.04706	1.15259	1.24573	0.762768	0.439498	0.559049	1.35816	1.21591	1.1834	0.857381	0.531271	2.55613	3.68495	3.27477	6.26614	3.49533	3.58366	0.952078	1	1.10079	1.18974	0.728486	0.419745	0.533923	1	0.895263	0.87133	0.631284	0.391171	1.88206	1	0.888688	1.70047	0.948541	0.972512	0.258369	1	0.96158	1.25385	0.769437	0.594476	0.891452
sRNA3159050	ACATCTTGGTTGTCGGCACCAATC	AT1G26860, AT1G44140,AT1G45140,AT2G01700,AT2G04035,AT2G04180,AT2G07150,AT2G10910,AT2G11820,AT2G13280,AT2G16560,AT2G41745,AT3G30183,AT3G32050,AT3G43425,AT3G43586,AT4G07945,AT4G08038,AT5G28627,AT5G49590	24	0.275542	0.419124	0.452992	0.101702	0.219749	0.0559049	0.0543262	0.110537	0.308713	0.160759	0.106254	52.7028	1.98421	2.37685	3.87449	2.05607	2.04781	378.239	1	1.52109	1.644	0.3691	0.797516	0.202891	1	2.03469	5.68258	2.95914	1.95585	970.118	1	1.19789	1.95266	1.03622	1.03205	190.625	1	1.58456	3.09308	1.45482	1.26181	386.982
sRNA4054055	ACTACATCTTGGTTGTCGGCACCA	AT1G26860, AT1G44140,AT1G45140,AT2G01700,AT2G04035,AT2G07150,AT2G10910,AT2G13280,AT2G16560,AT3G43425,AT3G43586,AT4G07945,AT5G49590	24	2.53498	2.09562	2.26496	0.661065	0.769121	0.22362	1.2495	1.32644	1.13195	1.01814	0.637525	1.16188	0.510224	0.422551	0.717497	0.359813	0.511952	0.476039	1	0.82668	0.893481	0.260777	0.303403	0.0882134	1	1.06158	0.905919	0.814836	0.510223	0.929873	1	0.828168	1.40624	0.705206	1.00339	0.932999	1	0.905475	1.06855	0.593606	0.60567	0.650362
sRNA4054091	ACTACATCTTTGTTGTCGGCACCA	AT1G26860, AT1G44140,AT2G07150,AT2G13280,AT2G16560,AT3G43425,AT5G49590	24	0.606192	0.576296	0.622864	0.406809	0.01	0.01	0.651915	0.38688	0.154357	0.375104	0.01	0.604177	0.283458	0.264094	0.430498	0.411215	0.01	1.69258	1	0.950682	1.0275	0.67109	0.0164964	0.0164964	1	0.593451	0.236774	0.575389	0.0153394	0.926773	1	0.931689	1.51874	1.45071	0.0352786	5.9712	1	0.825274	0.927672	0.899063	0.0223715	2.30482
sRNA4344497	ACTTCTTGGTTGTCGGCACCAATC	AT1G26860, AT1G44140,AT1G45140,AT2G01700,AT2G04035,AT2G04180,AT2G07150,AT2G10910,AT2G11800,AT2G11820,AT2G13280,AT2G16560,AT3G32050,AT3G43425,AT3G43586,AT4G07945,AT4G08038,AT5G28627,AT5G49590	24	0.99195	0.576296	0.622864	0.661065	0.329623	0.167715	0.380284	0.110537	0.617427	0.428691	0.318763	0.0464752	2.09759	3.22195	3.53965	3.23832	2.61664	0.952078	1	0.580972	0.627918	0.66643	0.332298	0.169076	1	0.29067	1.6236	1.12729	0.838223	0.122212	1	1.53603	1.68749	1.54383	1.24745	0.453892	1	0.802557	1.313	1.11252	0.805991	0.248393
sRNA465734	AAACTACATCTTGGTTGTCGGCAC	AT1G26860, AT1G44140,AT2G07150,AT2G13280,AT2G16560,AT3G43425,AT5G49590	24	1.54303	1.04781	1.13248	0.813619	0.219749	0.11181	1.08652	0.829028	0.771784	0.482277	0.425017	18.5436	2.94796	3.27477	3.20482	3.85514	2.95794	0.264466	1	0.679059	0.733931	0.527285	0.142414	0.072461	1	0.763009	0.710323	0.443871	0.391171	17.0669	1	1.11086	1.08713	1.30773	1.00339	0.0897115	1	0.850976	0.843795	0.759629	0.512323	5.74302
sRNA11419702	CCTACTTCTTGGTTGTCGGCACCA	AT1G26860, AT1G44140,AT2G01700,AT2G04035,AT2G04180,AT2G07150,AT2G10910,AT2G11820,AT2G16560,AT3G32050,AT3G43425,AT3G43586,AT4G07945,AT4G08038,AT5G28627,AT5G49590	24	0.936842	0.523905	0.56624	0.508512	0.01	0.01	0.706241	0.718491	0.257261	0.482277	0.01	0.511227	0.170075	0.316913	0.239166	0.0514019	0.01	0.317359	1	0.559225	0.604413	0.542794	0.0106742	0.0106742	1	1.01734	0.364268	0.682879	0.0141595	0.72387	1	1.86338	1.40624	0.302231	0.0587977	1.866	1	1.14665	0.79164	0.509301	0.0278771	0.866848
sRNA5609413	AGCTATATCTTGGTTGTCGGCACC	AT1G26860, AT1G44140,AT2G07150,AT2G16560,AT3G43425,AT5G49590	24	7.60495	8.17292	8.83334	5.28852	0.01	1.67715	6.13886	6.24534	5.76265	5.0907	0.01	0.232376	0.170075	0.0528189	0.286999	0.102804	0.01	0.793398	1	1.07468	1.16153	0.695405	0.00131493	0.220534	1	1.01734	0.938716	0.829258	0.00162897	0.0378532	1	0.310563	1.68749	0.604462	0.0587977	4.665	1	0.800864	1.26258	0.709708	0.0205805	1.64113
sRNA3592664	ACCTACTTCTTGGTTGTCGGCACC	AT1G26860, AT1G44140,AT2G01700,AT2G04035,AT2G04180,AT2G07150,AT2G10910,AT2G11820,AT2G16560,AT3G32050,AT3G43586,AT4G07945,AT4G08038,AT5G28627,AT5G49590	24	75.2229	65.5929	70.8932	59.801	36.5332	23.0887	61.9862	56.595	56.4431	58.0876	31.5044	0.0464752	1.81413	1.53175	2.72649	1.69626	2.33222	4.39014	1	0.871981	0.942442	0.794984	0.485667	0.306937	1	0.913025	0.910575	0.937105	0.508248	0.000749766	1	0.844343	1.50292	0.935027	1.28559	2.41997	1	0.876449	1.11865	0.889039	0.759834	0.909218
sRNA1192195	AACCTACTTCTTGGTTGTCGGCAC	AT1G26860, AT1G44140,AT2G01700,AT2G04035,AT2G04180,AT2G07150,AT2G10910,AT2G11820,AT2G16560,AT3G32050,AT3G43586,AT4G07945,AT4G08038,AT5G28627,AT5G49590	24	3.63715	3.45777	3.73718	2.03405	1.53824	1.1181	3.04227	2.37655	2.31535	2.25063	1.1688	0.01	7.25652	6.86646	8.99263	8.48131	8.87383	0.01	1	0.950682	1.0275	0.559242	0.422925	0.30741	1	0.781175	0.76106	0.739785	0.384186	0.00328702	1	0.946246	1.23925	1.16878	1.22288	0.00137807	1	0.892701	1.00927	0.822604	0.676662	0.104025
sRNA1057492	AACATGCGAAACTCGGACTATCCA	AT1G26950	24	0.33065	0.523905	0.56624	0.508512	0.01	0.01	0.597589	0.38688	0.514522	0.160759	0.01	0.01	0.453533	0.105638	0.191333	0.205607	0.01	0.01	1	1.58447	1.7125	1.53792	0.0302435	0.0302435	1	0.647401	0.860998	0.269013	0.0167339	0.0167339	1	0.232922	0.421872	0.453347	0.0220491	0.0220491	1	0.821598	0.998458	0.753425	0.0230088	0.0230088
sRNA366120	AAACATGCGAAACTCGGACTATCC	AT1G26950	24	0.495975	0.419124	0.452992	0.254256	0.549372	0.167715	0.162979	0.497417	0.360166	0.214345	0.212508	0.418277	2.38105	2.05994	2.72649	1.95327	2.27534	0.211573	1	0.845051	0.913336	0.512638	1.10766	0.338151	1	3.05203	2.20989	1.31517	1.3039	2.56645	1	0.86514	1.14508	0.820341	0.955605	0.0888571	1	1.58741	1.42277	0.882718	1.12239	0.997819
sRNA455235	AAACGTACTAGGAATGACAACAGA	AT1G26950	24	0.551083	0.471515	0.509616	0.01	0.01	0.01	0.651915	0.165806	0.360166	0.01	0.01	0.464752	0.340149	0.211276	0.286999	0.01	0.01	0.0528932	1	0.855614	0.924753	0.0181461	0.0181461	0.0181461	1	0.254336	0.552473	0.0153394	0.0153394	0.712902	1	0.621126	0.843744	0.0293988	0.0293988	0.1555	1	0.577025	0.773657	0.0209614	0.0209614	0.295516
sRNA8020635	ATGCGAAACTCGGACTATCCAGTC	AT1G26950, AT1G43560,AT5G07505	24	0.01	2.25279	2.43483	1.83064	0.01	1.00629	0.01	1.98967	2.41826	1.50042	0.01	0.604177	0.01	0.0528189	0.143499	0.257009	0.01	21.1044	1	225.279	243.483	183.064	1	100.629	1	198.967	241.826	150.042	1	60.4177	1	5.28189	14.3499	25.7009	1	2110.44	1	143.176	166.553	119.602	1	757.162
sRNA22208257	TGACAGAAGAGAGAGAGCAC	AT1G27360, AT1G27370,AT1G48742,AT1G53160,AT1G66783,AT1G66795,AT1G69170,AT2G19420,AT2G19425,AT2G25095,AT2G42200,AT2G43370,AT3G15260,AT3G15270,AT3G18217,AT3G47170,AT3G57920,AT4G30972,AT4G31877,AT5G10945,AT5G10946,AT5G11977,AT5G26146,AT5G26147,AT5G43270,AT5G50570,AT5G50670,AT5G55835	20	1.37771	1.15259	1.24573	1.62724	0.933933	0.22362	1.90142	1.21591	1.59502	0.750209	0.850033	0.790078	102.385	96.1832	95.5706	103.009	101.196	0.15868	1	0.8366	0.904203	1.18112	0.677888	0.162313	1	0.639474	0.838858	0.394552	0.447052	0.41552	1	0.939427	0.933444	1.0061	0.988385	0.00154983	1	0.805167	0.892168	0.86059	0.704442	0.193128
sRNA22208264	TGACAGAAGAGAGAGAGCACC	AT1G27360, AT1G27370,AT1G48742,AT1G53160,AT1G66783,AT1G66795,AT1G69170,AT2G25095,AT2G42200,AT3G18217,AT3G57920,AT4G30972,AT4G31877,AT5G10945,AT5G10946,AT5G11977,AT5G26146,AT5G26147,AT5G43270,AT5G50570,AT5G50670,AT5G55835	21	0.495975	0.419124	0.452992	0.508512	0.01	0.11181	0.217305	0.221074	0.360166	0.214345	0.01	0.790078	0.623607	0.528189	0.430498	0.616822	0.01	0.0528932	1	0.845051	0.913336	1.02528	0.0201623	0.225434	1	1.01734	1.65742	0.98638	0.0460183	3.6358	1	0.84699	0.690336	0.98912	0.0160357	0.0848181	1	0.903128	1.08703	1.00026	0.0274054	1.31535
sRNA22208268	TGACAGAAGAGAGAGAGCACT	AT1G27360, AT1G27370,AT1G48742,AT1G53160,AT1G66783,AT1G66795,AT1G69170,AT2G25095,AT2G42200,AT3G18217,AT3G57920,AT4G30972,AT4G31877,AT5G10945,AT5G10946,AT5G11977,AT5G26146,AT5G26147,AT5G43270,AT5G50570,AT5G50670,AT5G55835	21	1.21238	0.628686	0.679488	1.01702	0.604309	0.279524	0.86922	0.552685	0.46307	0.696622	0.531271	0.557702	0.283458	0.581008	0.478332	0.82243	0.568835	0.634718	1	0.518554	0.560456	0.838863	0.498447	0.230558	1	0.63584	0.532742	0.801434	0.611204	0.641612	1	2.04972	1.68749	2.90142	2.00677	2.2392	1	1.06804	0.926895	1.51391	1.03881	1.03712
sRNA24804121	TTTACAGAAGATAGAGAGCAC	AT1G27360, AT1G27370,AT1G48742,AT1G66783,AT1G66795,AT2G01730,AT2G42200,AT3G18217,AT3G57920,AT5G43270,AT5G55835	21	0.275542	0.209562	0.226496	0.01	0.659247	0.335429	0.108652	0.276343	0.308713	0.01	0.106254	0.01	6.00931	6.49672	5.21381	0.01	8.36188	0.01	1	0.760546	0.822002	0.0362921	2.39255	1.21734	1	2.54336	2.84129	0.0920366	0.977927	0.0920366	1	1.08111	0.867623	0.00166409	1.39149	0.00166409	1	1.46167	1.51031	0.0433309	1.58732	0.437015
sRNA24697727	TTGTCAGAAGATAGAGAGCAC	AT1G27360, AT1G27370,AT1G48742,AT1G66783,AT1G66795,AT2G01730,AT2G42200,AT3G18217,AT3G57920,AT5G43270,AT5G55835	21	0.440867	0.419124	0.452992	0.610214	0.0549372	0.782668	0.271631	0.221074	0.46307	0.535863	0.318763	0.01	4.42194	4.70088	3.97015	5.4486	6.31407	0.01	1	0.950682	1.0275	1.38412	0.124612	1.77529	1	0.813876	1.70478	1.97276	1.17351	0.0368146	1	1.06308	0.89783	1.23217	1.4279	0.00226145	1	0.942546	1.21004	1.52969	0.908673	0.60479
sRNA24579151	TTGGCAGAAGATAGAGAGCAC	AT1G27360, AT1G27370,AT1G48742,AT1G66783,AT1G66795,AT2G42200,AT3G18217,AT3G57920,AT5G43270,AT5G55835	21	0.6613	1.1002	1.1891	1.77979	1.20862	2.57162	1.0322	0.663222	1.59502	1.66118	1.11567	0.01	6.97306	8.6623	7.89247	8.53271	10.5803	0.01	1	1.66369	1.79813	2.69135	1.82764	3.88874	1	0.642534	1.54526	1.60936	1.08087	0.00968806	1	1.24225	1.13185	1.22367	1.51732	0.00143409	1	1.18283	1.49175	1.84146	1.47527	1.29995
sRNA24579103	TTGGCAGAAGAGAGTGAGCAC	AT1G27360, AT1G27370,AT2G25095,AT2G42200,AT3G57920,AT4G30972,AT4G31877,AT5G10945,AT5G10946,AT5G11977,AT5G26146,AT5G26147,AT5G43270	21	0.385758	0.681077	0.736112	0.01	0.01	0.01	0.325957	0.221074	0.308713	0.01	0.01	13.8961	0.283458	0.158457	0.239166	0.01	0.01	0.528932	1	1.76555	1.90822	0.025923	0.025923	0.025923	1	0.67823	0.947097	0.0306789	0.0306789	42.6316	1	0.559013	0.843744	0.0352786	0.0352786	1.866	1	1.00093	1.23302	0.0306268	0.0306268	14.8412
sRNA24461886	TTGCCAGAAGATAGAGAGCAC	AT1G27360, AT1G27370,AT1G48742,AT1G66783,AT1G66795,AT2G42200,AT3G18217,AT3G57920,AT5G43270,AT5G55835	21	16.7529	19.6464	21.234	24.1543	16.8108	33.5988	12.495	11.8275	17.6996	17.5763	17.5851	0.975979	6.29276	6.07417	6.36181	5.6028	5.74524	0.211573	1	1.17272	1.26748	1.4418	1.00345	2.00555	1	0.946573	1.41653	1.40666	1.40736	0.0781093	1	0.965263	1.01097	0.890356	0.912991	0.0336216	1	1.02818	1.23166	1.24627	1.10794	0.70576
sRNA24461846	TTGCCAGAAGAGAGTGAGCAC	AT1G27360, AT1G27370,AT2G25095,AT2G42200,AT3G57920,AT4G30972,AT4G31877,AT5G10945,AT5G10946,AT5G11977,AT5G26146,AT5G26147,AT5G43270	21	6.613	5.65818	6.11539	4.3732	3.18636	2.90705	5.54128	3.15031	3.96182	3.48311	3.02824	0.01	0.170075	0.369732	0.143499	0.205607	0.227534	0.01	1	0.855614	0.924753	0.661304	0.481832	0.439597	1	0.568516	0.714966	0.628576	0.546489	0.00180464	1	2.17394	0.843744	1.20892	1.33785	0.0587977	1	1.19936	0.827821	0.832935	0.788723	0.166733
sRNA24411044	TTGATAGAAGATAGAGAGCAC	AT1G27360, AT1G27370,AT1G48742,AT1G66783,AT1G66795,AT2G42200,AT3G18217,AT3G57920,AT5G43270,AT5G55835	21	0.220433	0.314343	0.339744	0.406809	0.164812	0.559049	0.108652	0.165806	0.0514522	0.107173	0.265635	19.659	17.7445	16.2682	15.4501	19.0701	18.9991	0.105786	1	1.42602	1.54125	1.8455	0.747671	2.53614	1	1.52602	0.473549	0.98638	2.44482	180.935	1	0.916806	0.8707	1.07471	1.07071	0.00596166	1	1.28962	0.961834	1.3022	1.42106	61.1589
sRNA24379525	TTGAGAGAAGATAGAGAGCAC	AT1G27360, AT1G27370,AT1G48742,AT1G66783,AT1G66795,AT2G42200,AT3G18217,AT3G47170,AT3G57920,AT5G43270,AT5G55835	21	0.220433	0.314343	0.339744	0.203405	0.494435	0.894478	0.0543262	0.221074	0.308713	0.267932	0.425017	0.883028	3.68495	4.01424	4.49632	4.52336	5.5177	0.370252	1	1.42602	1.54125	0.922749	2.24301	4.05782	1	4.06938	5.68258	4.9319	7.82342	16.2542	1	1.08936	1.22018	1.22752	1.49736	0.100477	1	2.19492	2.81467	2.36072	3.8546	6.80416
sRNA24349016	TTGACATAAGATAGAGAGCAC	AT1G27360, AT1G27370,AT1G48742,AT1G66783,AT1G66795,AT2G42200,AT3G18217,AT3G57920,AT5G43270,AT5G55835	21	0.01	0.628686	0.679488	0.508512	0.933933	1.56534	0.01	0.552685	1.02904	0.0535863	0.425017	0.511227	0.01	7.02491	9.04047	7.96729	10.5803	0.581825	1	62.8686	67.9488	50.8512	93.3933	156.534	1	55.2685	102.904	5.35863	42.5017	51.1227	1	702.491	904.047	796.729	1058.03	58.1825	1	273.543	358.3	284.313	397.976	88.613
sRNA24347285	TTGACAGAATATAGAGAGCAC	AT1G27360, AT1G27370,AT1G48742,AT1G66783,AT1G66795,AT2G42200,AT3G18217,AT3G57920,AT5G43270,AT5G55835	21	0.01	0.261953	0.28312	0.01	0.384561	0.447239	0.01	0.331611	0.308713	0.01	0.159381	0.232376	0.01	5.22907	6.60097	0.01	7.05356	2.43309	1	26.1953	28.312	1	38.4561	44.7239	1	33.1611	30.8713	1	15.9381	23.2376	1	522.907	660.097	1	705.356	243.309	1	194.088	239.76	1	253.25	103.757
sRNA24347067	TTGACAGAAGATATAGAGCAC	AT1G27360, AT1G27370,AT1G48742,AT1G66783,AT1G66795,AT2G42200,AT3G18217,AT3G57920,AT5G43270,AT5G55835	21	0.220433	0.523905	0.56624	0.711917	0.439498	0.559049	0.43461	0.607954	0.874688	0.214345	0.478144	1.02245	11.0549	11.7786	11.1451	13.4159	16.1549	3.49095	1	2.37671	2.56876	3.22962	1.99379	2.53614	1	1.39885	2.01258	0.49319	1.10017	2.35258	1	1.06547	1.00817	1.21357	1.46134	0.315784	1	1.61367	1.86317	1.64546	1.51843	1.73483
sRNA24346986	TTGACAGAAGATAGATAGCAC	AT1G27360, AT1G27370,AT1G48742,AT1G66783,AT1G66795,AT2G42200,AT3G18217,AT3G57920,AT5G43270,AT5G55835	21	0.551083	0.628686	0.679488	0.711917	0.933933	0.782668	0.271631	0.331611	0.257261	0.321518	0.531271	0.232376	8.90058	9.61304	10.332	9.92056	12.8557	1.21654	1	1.14082	1.233	1.29185	1.69472	1.42024	1	1.22081	0.947097	1.18366	1.95585	0.855483	1	1.08005	1.16082	1.1146	1.44436	0.136681	1	1.14723	1.11364	1.1967	1.69831	0.804133
sRNA24346254	TTGACAGAAGATAGAGAGCACT	AT1G27360, AT1G27370,AT1G48742,AT1G66783,AT1G66795,AT2G42200,AT3G18217,AT3G57920,AT5G43270,AT5G55835	22	20.5554	20.3799	22.0267	45.5118	29.6661	41.4814	14.8854	13.7066	21.8672	32.7413	34.8514	0.790078	60.4899	61.2171	64.6226	85.8411	120.422	0.370252	1	0.991462	1.07158	2.2141	1.44323	2.01803	1	0.920808	1.46904	2.19956	2.34131	0.0530774	1	1.01202	1.06832	1.4191	1.99079	0.0061209	1	0.974764	1.20298	1.94425	1.92511	0.692409
sRNA24346076	TTGACAGAAGATAGAGAGCACC	AT1G27360, AT1G27370,AT1G48742,AT1G66783,AT1G66795,AT2G42200,AT3G18217,AT3G57920,AT5G43270,AT5G55835	22	24.3579	20.9562	22.6496	45.0541	38.7307	43.5499	23.9035	21.9416	32.9809	50.6391	50.4707	1.02245	47.3942	52.2907	52.0425	63.3271	91.1274	0.105786	1	0.860346	0.929867	1.84967	1.59007	1.78792	1	0.917922	1.37975	2.11848	2.11143	0.0427741	1	1.10332	1.09808	1.33618	1.92276	0.00223206	1	0.960528	1.1359	1.76811	1.87475	0.610975
sRNA24345967	TTGACAGAAGATAGAGAGCACA	AT1G27360, AT1G27370,AT1G48742,AT1G66783,AT1G66795,AT2G42200,AT3G18217,AT3G57920,AT5G10945,AT5G10946,AT5G43270,AT5G50570,AT5G50670,AT5G55835	22	0.33065	0.209562	0.226496	0.813619	0.274686	1.1181	0.271631	0.165806	0.308713	0.321518	0.531271	9.38798	26.5317	26.9376	29.3696	29.9673	37.3725	0.211573	1	0.633788	0.685002	2.46066	0.830746	3.38151	1	0.610407	1.13652	1.18366	1.95585	34.5615	1	1.0153	1.10696	1.12949	1.4086	0.00797435	1	0.753166	0.976161	1.59127	1.3984	12.6503
sRNA24345938	TTGACAGAAGATAGAGAGCA	AT1G27360, AT1G27370,AT1G48742,AT1G53160,AT1G66783,AT1G66795,AT1G69170,AT1G72350,AT2G42200,AT3G18217,AT3G57920,AT5G10945,AT5G10946,AT5G20380,AT5G43270,AT5G50570,AT5G50670,AT5G55835	20	1.92879	0.890639	0.962608	2.03405	1.26356	2.51572	0.597589	0.221074	1.85228	1.07173	1.3813	1.85901	12.2454	13.4688	17.3156	19.8411	24.2893	0.846291	1	0.46176	0.499073	1.05457	0.655102	1.3043	1	0.369944	3.09959	1.79342	2.31146	3.11085	1	1.09991	1.41405	1.62029	1.98355	0.0691111	1	0.643871	1.67091	1.48943	1.65004	1.49475
sRNA24345902	TTGACAGAAGATAGAGAGAAC	AT1G27360, AT1G27370,AT1G48742,AT1G66783,AT1G66795,AT2G42200,AT3G18217,AT3G57920,AT5G43270,AT5G55835	21	0.01	0.261953	0.28312	0.101702	0.329623	0.391334	0.01	0.276343	0.102904	0.267932	0.106254	1.90548	0.01	30.054	26.8344	32.6916	29.1812	4.33724	1	26.1953	28.312	10.1702	32.9623	39.1334	1	27.6343	10.2904	26.7932	10.6254	190.548	1	3005.4	2683.44	3269.16	2918.12	433.724	1	1019.74	907.347	1102.04	987.237	221.135
sRNA24345808	TTGACAGAAGATACAGAGCAC	AT1G27360, AT1G27370,AT1G48742,AT1G66783,AT1G66795,AT2G42200,AT3G18217,AT3G57920,AT5G43270,AT5G55835	21	0.220433	0.314343	0.339744	0.406809	0.98887	0.614954	0.543262	0.165806	0.565975	0.0535863	0.106254	0.278851	3.79834	4.17269	3.58749	3.64953	4.26626	1.74548	1	1.42602	1.54125	1.8455	4.48603	2.78975	1	0.305203	1.04181	0.098638	0.195585	0.51329	1	1.09856	0.944489	0.960824	1.12319	0.459537	1	0.943262	1.17585	0.96832	1.93493	1.25419
sRNA24345677	TTGACAGAAGAGAGTGAGCACT	AT1G27360, AT1G27370,AT2G25095,AT2G42200,AT3G18217,AT3G57920,AT4G30972,AT4G31877,AT5G10945,AT5G10946,AT5G11977,AT5G26146,AT5G26147,AT5G43270	22	1.70836	0.890639	0.962608	1.42383	1.09874	1.22991	1.30383	1.76859	1.0805	1.01814	1.00941	0.01	1.02045	1.26765	1.2915	1.28505	1.19455	0.01	1	0.521342	0.563469	0.833451	0.643158	0.719935	1	1.35646	0.82871	0.780885	0.774192	0.00766971	1	1.24225	1.26562	1.2593	1.17062	0.00979961	1	1.04002	0.885932	0.957877	0.862656	0.245802
sRNA24345664	TTGACAGAAGAGAGTGAGCACC	AT1G27360, AT1G27370,AT2G25095,AT2G42200,AT3G57920,AT4G30972,AT4G31877,AT5G10945,AT5G10946,AT5G11977,AT5G26146,AT5G26147,AT5G43270	22	1.04706	1.30976	1.4156	1.62724	0.769121	0.838573	0.814894	1.10537	0.977592	1.44683	1.32818	12.5948	1.24721	1.05638	0.526165	0.668224	0.455068	5.65957	1	1.2509	1.35198	1.5541	0.734554	0.800885	1	1.35646	1.19966	1.77548	1.62988	15.4557	1	0.84699	0.421872	0.535773	0.364868	4.53777	1	1.15145	0.991169	1.28845	0.909767	6.93146
sRNA24345646	TTGACAGAAGAGAGTGAGCAC	AT1G27360, AT1G27370,AT1G66783,AT1G66795,AT1G69170,AT2G19420,AT2G19425,AT2G25095,AT2G42200,AT3G18217,AT3G57920,AT4G30972,AT4G31877,AT5G10945,AT5G10946,AT5G11977,AT5G26146,AT5G26147,AT5G43270,AT5G50570,AT5G50670,AT5G55835	21	67.5628	50.976	55.0951	43.6303	31.3692	23.536	43.135	35.7035	38.4863	28.4008	26.7761	0.01	1061.1	997.907	909.882	957.822	999.443	0.01	1	0.754497	0.815465	0.645774	0.464296	0.348357	1	0.827714	0.892228	0.658415	0.62075	0.00023183	1	0.94045	0.857493	0.902672	0.941897	9.42422e-06	1	0.840887	0.855062	0.735621	0.675648	0.116199
sRNA23907273	TTCACAGAAGATAGAGAGCAC	AT1G27360, AT1G27370,AT1G48742,AT1G66783,AT1G66795,AT2G42200,AT3G18217,AT3G57920,AT5G43270,AT5G55835	21	1.04706	1.88606	2.03846	1.67809	1.53824	3.01886	1.46681	0.939565	1.54357	1.39324	0.903161	0.01	4.98886	3.59169	4.25715	4.88318	5.23328	0.01	1	1.80129	1.94685	1.60267	1.46911	2.88319	1	0.64055	1.05233	0.949848	0.615732	0.00681752	1	0.719941	0.853332	0.978816	1.04899	0.00200447	1	1.05393	1.28417	1.17711	1.04461	0.964002
sRNA23624924	TTACAGAAGATAGAGAGCAC	AT1G27360, AT1G27370,AT1G48742,AT1G66783,AT1G66795,AT1G69170,AT2G01730,AT2G42200,AT3G18217,AT3G57920,AT5G43270,AT5G50570,AT5G50670,AT5G55835	20	0.551083	1.36215	1.47222	2.54256	2.14255	1.67715	1.08652	1.76859	2.21245	0.58945	0.850033	1.06893	7.71005	7.23619	6.07481	7.19626	8.53253	51.5709	1	2.47177	2.67151	4.61375	3.88789	3.04336	1	1.62775	2.03626	0.542509	0.782342	0.983805	1	0.938539	0.787908	0.933361	1.10668	6.68878	1	1.67935	1.83189	2.02987	1.92564	3.57198
sRNA23624796	TTACAGAAGAGAGTGAGCAC	AT1G27360, AT1G27370,AT1G69170,AT2G19420,AT2G19425,AT2G25095,AT2G42200,AT3G57920,AT4G30972,AT4G31877,AT5G10945,AT5G10946,AT5G11977,AT5G26146,AT5G26147,AT5G43270,AT5G50570,AT5G50670	20	10.0848	13.412	14.4957	15.1028	10.493	6.93221	15.8089	18.1833	19.9635	7.66285	8.18157	2.88146	156.922	149.319	157.084	200.673	208.99	0.15868	1	1.32992	1.43738	1.49758	1.04047	0.68739	1	1.15019	1.2628	0.484716	0.517528	0.182268	1	0.951548	1.00103	1.2788	1.33181	0.0010112	1	1.14389	1.23374	1.08703	0.96327	0.290223
sRNA23293658	TGTCAGAAGAGAGTGAGCAC	AT1G27360, AT1G27370,AT1G69170,AT2G19420,AT2G19425,AT2G25095,AT2G42200,AT3G57920,AT4G30972,AT4G31877,AT5G10945,AT5G10946,AT5G11977,AT5G26146,AT5G26147,AT5G43270,AT5G50570,AT5G50670	20	1.70836	1.1002	1.1891	1.93234	1.15368	0.782668	1.2495	1.54752	1.69792	1.1789	1.06254	0.604177	54.4806	51.3928	49.3638	51.7103	54.1531	0.264466	1	0.64401	0.69605	1.13111	0.675316	0.458141	1	1.23851	1.35888	0.943494	0.850371	0.483534	1	0.943323	0.906081	0.94915	0.993989	0.00485431	1	0.941947	0.987003	1.00792	0.839892	0.31551
sRNA22956482	TGGCAGAAGAGAGTGAGCAC	AT1G27360, AT1G27370,AT1G69170,AT2G19420,AT2G19425,AT2G25095,AT2G42200,AT3G57920,AT4G30972,AT4G31877,AT5G10945,AT5G10946,AT5G11977,AT5G26146,AT5G26147,AT5G43270,AT5G50570,AT5G50670	20	1.65325	2.2004	2.37821	2.54256	1.20862	0.614954	2.98794	1.82386	1.85228	1.71476	1.06254	0.418277	101.591	98.1375	98.8711	94.271	87.6575	1.00497	1	1.33095	1.4385	1.53792	0.731056	0.371967	1	0.610407	0.619918	0.573894	0.35561	0.139988	1	0.966003	0.973224	0.927944	0.862845	0.00989229	1	0.969122	1.01055	1.01325	0.649837	0.173949
sRNA22833931	TGGACAGAAGATAGAGAGCAC	AT1G27360, AT1G27370,AT1G48742,AT1G66783,AT1G66795,AT2G42200,AT3G18217,AT3G57920,AT5G43270,AT5G55835	21	0.110217	0.104781	0.113248	0.101702	0.274686	0.503144	0.108652	0.0552685	0.154357	0.107173	0.212508	2.18433	1.24721	1.53175	0.90883	1.23364	1.25144	0.211573	1	0.950682	1.0275	0.922749	2.49224	4.56504	1	0.508672	1.42065	0.98638	1.95585	20.1039	1	1.22814	0.728688	0.98912	1.00339	0.169636	1	0.89583	1.05895	0.966083	1.81716	8.27951
sRNA22628530	TGCCAGAAGAGAGTGAGCAC	AT1G27360, AT1G27370,AT1G69170,AT2G19420,AT2G19425,AT2G25095,AT2G42200,AT3G57920,AT4G30972,AT4G31877,AT5G10945,AT5G10946,AT5G11977,AT5G26146,AT5G26147,AT5G43270,AT5G50570,AT5G50670	20	100.022	75.2852	81.3687	88.9387	47.9053	30.5241	103.6	73.1755	82.941	66.9829	48.7707	0.975979	18.7082	16.6908	16.8373	18.8645	16.7238	83.0423	1	0.752689	0.813511	0.889195	0.478949	0.305175	1	0.706326	0.800588	0.646553	0.470759	0.00942063	1	0.892163	0.899993	1.00835	0.893925	4.43882	1	0.783726	0.838031	0.848033	0.614544	1.58447
sRNA22459108	TGATAGAAGAGAGTGAGCAC	AT1G27360, AT1G27370,AT1G69170,AT2G19420,AT2G19425,AT2G25095,AT2G42200,AT2G43370,AT3G57920,AT4G30972,AT4G31877,AT5G10945,AT5G10946,AT5G11977,AT5G26146,AT5G26147,AT5G43270,AT5G50570,AT5G50670	20	16.1467	14.9837	16.1945	15.9673	6.75728	7.9944	16.6238	13.9277	15.7444	12.2713	9.66913	0.604177	189.69	176.098	176.743	202.729	198.979	0.687612	1	0.92797	1.00296	0.988885	0.418492	0.495109	1	0.837813	0.947097	0.738174	0.581643	0.036344	1	0.928347	0.931749	1.06874	1.04897	0.00362492	1	0.898043	0.960601	0.931932	0.683034	0.178359
sRNA22290191	TGACTGAAGAGAGTGAGCAC	AT1G27360, AT1G27370,AT1G69170,AT2G19420,AT2G19425,AT2G25095,AT2G42200,AT3G57920,AT4G30972,AT4G31877,AT5G10945,AT5G10946,AT5G11977,AT5G26146,AT5G26147,AT5G43270,AT5G50570,AT5G50670	20	26.2316	21.6373	23.3857	12.6619	15.6571	9.95107	27.2174	24.0971	17.6996	20.7915	8.39408	1.20835	30.6134	31.1103	33.5789	35.3131	33.1631	209.457	1	0.824857	0.89151	0.482699	0.59688	0.379355	1	0.885354	0.650302	0.763903	0.308408	0.0443963	1	1.01623	1.09687	1.15352	1.08329	6.842	1	0.908814	0.87956	0.800039	0.662858	2.42192
sRNA22266841	TGACGGAAGAGAGTGAGCAC	AT1G27360, AT1G27370,AT1G69170,AT2G19420,AT2G19425,AT2G25095,AT2G42200,AT3G57920,AT4G30972,AT4G31877,AT5G10945,AT5G10946,AT5G11977,AT5G26146,AT5G26147,AT5G43270,AT5G50570,AT5G50670	20	40.3393	37.9831	41.0524	19.5777	24.8866	19.9021	46.2316	43.9937	30.717	35.3134	11.6348	0.325326	130.844	128.297	137.138	129.481	124.746	1.5339	1	0.941591	1.01768	0.485326	0.616931	0.493368	1	0.951594	0.664415	0.763836	0.251664	0.00703688	1	0.980534	1.0481	0.989584	0.95339	0.0117231	1	0.957906	0.910064	0.746249	0.607328	0.170709
sRNA22244694	TGACCGAAGAGAGTGAGCAC	AT1G27360, AT1G27370,AT1G69170,AT2G19420,AT2G19425,AT2G25095,AT2G42200,AT3G57920,AT4G30972,AT4G31877,AT5G10945,AT5G10946,AT5G11977,AT5G26146,AT5G26147,AT5G43270,AT5G50570,AT5G50670	20	0.881734	0.890639	0.962608	0.305107	0.384561	0.335429	0.706241	0.829028	0.668879	0.696622	0.265635	0.790078	18.4248	20.705	17.4113	16.6028	16.1549	14.9688	1	1.0101	1.09172	0.346031	0.436141	0.38042	1	1.17386	0.947097	0.98638	0.376126	1.11871	1	1.12376	0.944993	0.901113	0.876805	0.812427	1	1.10257	0.994604	0.744508	0.563024	0.770519
sRNA22227412	TGACATAAGAGAGTGAGCAC	AT1G27360, AT1G27370,AT1G69170,AT2G19420,AT2G19425,AT2G25095,AT2G42200,AT3G57920,AT4G30972,AT4G31877,AT5G10945,AT5G10946,AT5G11977,AT5G26146,AT5G26147,AT5G43270,AT5G50570,AT5G50670	20	4.95975	10.1114	10.9284	12.5602	11.9214	7.37945	10.1047	19.2334	20.2207	4.82277	7.01278	3.57859	127.783	120.005	125.849	138.22	130.434	0.211573	1	2.03868	2.20342	2.53243	2.40362	1.48787	1	1.90342	2.00113	0.477281	0.694013	0.354152	1	0.939129	0.984867	1.08168	1.02075	0.00165572	1	1.62708	1.7298	1.3638	1.37279	0.614558
sRNA22225429	TGACAGTAGAGAGTGAGCAC	AT1G27360, AT1G27370,AT1G69170,AT2G19420,AT2G19425,AT2G25095,AT2G42200,AT3G57920,AT4G30972,AT4G31877,AT5G10945,AT5G10946,AT5G11977,AT5G26146,AT5G26147,AT5G43270,AT5G50570,AT5G50670	20	0.551083	0.471515	0.509616	0.355958	0.604309	0.167715	0.543262	0.607954	0.565975	0.267932	0.37189	0.604177	20.0688	20.705	18.6071	18.6075	15.4723	0.370252	1	0.855614	0.924753	0.645924	1.09658	0.304336	1	1.11908	1.04181	0.49319	0.684549	1.11213	1	1.0317	0.927165	0.927183	0.770963	0.0184491	1	1.00213	0.964575	0.688766	0.850699	0.478304
sRNA22223504	TGACAGGAGAGAGTGAGCAC	AT1G27360, AT1G27370,AT1G69170,AT2G19420,AT2G19425,AT2G25095,AT2G42200,AT3G57920,AT3G63380,AT4G30972,AT4G31877,AT5G10945,AT5G10946,AT5G11977,AT5G26146,AT5G26147,AT5G43270,AT5G50570,AT5G50670	20	1.70836	1.20498	1.30235	0.762768	1.15368	0.447239	1.08652	0.994833	1.59502	1.01814	0.690652	5.25169	73.7557	68.3477	66.2967	65.3318	60.2965	12.2712	1	0.705345	0.762341	0.446492	0.675316	0.261795	1	0.91561	1.468	0.937061	0.635653	4.83348	1	0.926676	0.898869	0.885786	0.817516	0.166377	1	0.84921	1.04307	0.756446	0.709495	1.75388
sRNA22222328	TGACAGCAGAGAGTGAGCAC	AT1G27360, AT1G27370,AT1G69170,AT2G19420,AT2G19425,AT2G25095,AT2G42200,AT3G57920,AT4G30972,AT4G31877,AT5G10945,AT5G10946,AT5G11977,AT5G26146,AT5G26147,AT5G43270,AT5G50570,AT5G50670	20	0.716408	0.576296	0.622864	0.254256	0.714184	0.447239	0.814894	0.663222	0.668879	0.535863	0.159381	1.06893	22.4499	21.286	18.7984	19.3785	14.9035	0.846291	1	0.804423	0.869426	0.354904	0.996895	0.624279	1	0.813876	0.820818	0.657587	0.195585	1.31174	1	0.948158	0.837352	0.86319	0.663856	0.0376969	1	0.855486	0.842532	0.625227	0.618779	0.657906
sRNA22221721	TGACAGATGAGAGTGAGCAC	AT1G27360, AT1G27370,AT1G69170,AT2G19420,AT2G19425,AT2G25095,AT2G42200,AT3G57920,AT4G30972,AT4G31877,AT5G10945,AT5G10946,AT5G11977,AT5G26146,AT5G26147,AT5G43270,AT5G50570,AT5G50670	20	1.81858	2.04323	2.20834	1.77979	0.824058	0.726764	1.46681	1.82386	1.74938	1.50042	0.956288	1.71958	26.475	24.5608	23.2947	24.5187	20.3074	8.83316	1	1.12353	1.21432	0.978673	0.453134	0.399633	1	1.24342	1.19264	1.02291	0.651951	1.17233	1	0.927699	0.879878	0.926108	0.767042	0.333642	1	1.09822	1.09561	0.975898	0.624043	0.635201
sRNA22220798	TGACAGAGGAGAGTGAGCAC	AT1G27360, AT1G27370,AT1G69170,AT2G19420,AT2G19425,AT2G25095,AT2G42200,AT3G57920,AT4G30972,AT4G31877,AT5G10945,AT5G10946,AT5G11977,AT5G26146,AT5G26147,AT5G43270,AT5G50570,AT5G50670	20	5.9517	5.71057	6.17201	4.67831	3.79067	1.62124	6.03021	4.80836	4.73361	4.7156	2.92199	0.01	75.5699	80.1791	75.1937	78.542	68.6584	0.01	1	0.959485	1.03702	0.786046	0.636905	0.2724	1	0.797378	0.784982	0.781995	0.484558	0.00165832	1	1.06099	0.995022	1.03933	0.908542	0.000132328	1	0.939285	0.939007	0.869124	0.676668	0.0913968
sRNA22219509	TGACAGACGAGAGTGAGCAC	AT1G27360, AT1G27370,AT1G69170,AT2G19420,AT2G19425,AT2G25095,AT2G42200,AT3G57920,AT4G30972,AT4G31877,AT5G10945,AT5G10946,AT5G11977,AT5G26146,AT5G26147,AT5G43270,AT5G50570,AT5G50670	20	8.81734	8.43487	9.11646	10.3228	5.27397	3.91334	9.99603	7.29544	6.94605	7.0734	5.20646	1.95196	10.4312	9.7715	10.1885	10.1262	8.9876	0.476039	1	0.956624	1.03392	1.17074	0.598137	0.443824	1	0.729834	0.694881	0.707621	0.520852	0.195273	1	0.936752	0.976725	0.970753	0.861603	0.0456358	1	0.874403	0.901844	0.949704	0.660197	0.228244
sRNA22218795	TGACAGAATAGAGTGAGCAC	AT1G27360, AT1G27370,AT1G69170,AT2G19420,AT2G19425,AT2G25095,AT2G42200,AT3G57920,AT4G30972,AT4G31877,AT5G10945,AT5G10946,AT5G11977,AT5G26146,AT5G26147,AT5G43270,AT5G50570,AT5G50670	20	2.25944	8.06814	8.72009	8.08534	11.2621	5.03144	7.82298	12.6012	14.0465	2.94725	5.20646	2168.25	134.019	115.356	115.517	133.748	133.051	1796.2	1	3.57085	3.8594	3.57847	4.98447	2.22685	1	1.6108	1.79554	0.376743	0.665534	277.165	1	0.860748	0.861946	0.997976	0.992775	13.4026	1	2.01413	2.1723	1.65106	2.21426	97.598
sRNA22218664	TGACAGAAGTGAGTGAGCAC	AT1G27360, AT1G27370,AT1G69170,AT2G19420,AT2G19425,AT2G25095,AT2G42200,AT3G57920,AT4G30972,AT4G31877,AT5G10945,AT5G10946,AT5G11977,AT5G26146,AT5G26147,AT5G43270,AT5G50570,AT5G50670	20	0.6613	0.366734	0.396368	0.661065	0.329623	0.0559049	0.488936	0.663222	0.411618	0.58945	0.159381	4.92637	29.8198	28.575	25.9256	29.1449	25.1425	57.2304	1	0.554565	0.599377	0.999645	0.498447	0.0845378	1	1.35646	0.841864	1.20558	0.325976	10.0757	1	0.958258	0.869409	0.977367	0.843149	1.91921	1	0.956427	0.770217	1.06086	0.555857	4.02648
sRNA22218346	TGACAGAAGGGAGTGAGCAC	AT1G27360, AT1G27370,AT1G69170,AT2G19420,AT2G19425,AT2G25095,AT2G42200,AT3G57920,AT4G30972,AT4G31877,AT5G10945,AT5G10946,AT5G11977,AT5G26146,AT5G26147,AT5G43270,AT5G50570,AT5G50670	20	1.04706	0.99542	1.07586	1.47468	1.09874	0.614954	1.41248	0.939565	0.977592	1.12531	0.850033	79.3796	84.924	95.6022	77.968	88.9252	65.8142	61.409	1	0.950682	1.0275	1.40841	1.04936	0.587316	1	0.665187	0.69211	0.796692	0.601801	56.1987	1	1.12574	0.918092	1.04712	0.774978	0.723106	1	0.913869	0.879235	1.08407	0.808714	19.1697
sRNA22218123	TGACAGAAGCGAGTGAGCAC	AT1G27360, AT1G27370,AT1G69170,AT2G19420,AT2G19425,AT2G25095,AT2G42200,AT3G57920,AT4G30972,AT4G31877,AT5G10945,AT5G10946,AT5G11977,AT5G26146,AT5G26147,AT5G43270,AT5G50570,AT5G50670	20	0.716408	0.366734	0.396368	0.711917	0.219749	0.22362	0.325957	0.331611	0.617427	0.375104	0.318763	2.27728	22.3932	15.2118	16.1676	17.014	11.3767	0.423146	1	0.511906	0.553271	0.99373	0.306737	0.31214	1	1.01734	1.89419	1.15078	0.977927	6.98644	1	0.679307	0.721988	0.759786	0.508043	0.0188962	1	0.736186	1.05648	0.968098	0.597569	2.43916
sRNA22217798	TGACAGAAGATAGTGAGCAC	AT1G27360, AT1G27370,AT1G48742,AT1G66783,AT1G66795,AT1G69170,AT2G19420,AT2G19425,AT2G25095,AT2G42200,AT3G18217,AT3G57920,AT4G30972,AT4G31877,AT5G10945,AT5G10946,AT5G11977,AT5G26146,AT5G26147,AT5G43270,AT5G50570,AT5G50670,AT5G55835	20	4.84953	10.6353	11.4947	11.8992	13.0201	7.82668	9.01815	14.5909	15.5386	3.80463	7.6503	64.2752	188.783	160.147	175.691	189.621	199.035	1479.11	1	2.19305	2.37026	2.45367	2.68482	1.6139	1	1.61795	1.72303	0.421886	0.848322	7.12731	1	0.848312	0.930652	1.00444	1.05431	7.83495	1	1.5531	1.67465	1.29333	1.52915	5.52539
sRNA22217711	TGACAGAAGATAGAGAGCACT	AT1G27360, AT1G27370,AT1G48742,AT1G66783,AT1G66795,AT1G69170,AT2G42200,AT3G18217,AT3G57920,AT5G43270,AT5G50570,AT5G50670,AT5G55835	21	0.716408	0.628686	0.679488	0.661065	0.494435	0.614954	0.325957	0.718491	0.360166	0.803795	0.690652	81.1921	3.3448	2.53531	3.73099	4.78037	5.97277	145.879	1	0.877553	0.948464	0.922749	0.690158	0.858384	1	2.20425	1.10495	2.46595	2.11884	249.088	1	0.757984	1.11546	1.42919	1.78569	43.6138	1	1.27993	1.05629	1.60596	1.53156	97.8534
sRNA22217704	TGACAGAAGATAGAGAGCACC	AT1G27360, AT1G27370,AT1G48742,AT1G66783,AT1G66795,AT1G69170,AT2G42200,AT3G18217,AT3G57920,AT5G43270,AT5G50570,AT5G50670,AT5G55835	21	0.01	0.104781	0.113248	0.101702	0.01	0.447239	0.01	0.0552685	0.102904	0.375104	0.01	0.325326	0.01	1.16202	0.813164	1.02804	0.01	2.69755	1	10.4781	11.3248	10.1702	1	44.7239	1	5.52685	10.2904	37.5104	1	32.5326	1	116.202	81.3164	102.804	1	269.755	1	44.0688	34.3105	50.1615	1	115.671
sRNA22217679	TGACAGAAGATAGAGAGCACA	AT1G27360, AT1G27370,AT1G48742,AT1G53160,AT1G66783,AT1G66795,AT1G69170,AT2G25095,AT2G42200,AT3G18217,AT3G57920,AT4G30972,AT4G31877,AT5G10945,AT5G10946,AT5G11977,AT5G26146,AT5G26147,AT5G43270,AT5G50570,AT5G50670,AT5G55835	21	0.385758	0.471515	0.509616	0.406809	0.384561	0.391334	0.0543262	0.0552685	0.102904	0.321518	0.106254	1.48721	63.9481	67.8195	71.5106	69.7009	80.5471	14.7572	1	1.22231	1.32108	1.05457	0.996895	1.01445	1	1.01734	1.89419	5.91828	1.95585	27.3755	1	1.06054	1.11826	1.08996	1.25957	0.230768	1	1.10006	1.44451	2.6876	1.40411	9.54023
sRNA22217551	TGACAGAAGAGTGTGAGCAC	AT1G27360, AT1G27370,AT1G69170,AT2G19420,AT2G19425,AT2G25095,AT2G42200,AT3G57920,AT4G30972,AT4G31877,AT5G10945,AT5G10946,AT5G11977,AT5G26146,AT5G26147,AT5G43270,AT5G50570,AT5G50670	20	3.47183	2.46235	2.66133	3.00022	1.86787	1.95667	2.55333	4.14514	3.29294	2.7329	1.27505	2.69556	20.8058	21.6557	19.9464	23.0794	21.6726	713.106	1	0.709239	0.76655	0.864162	0.538007	0.563586	1	1.62342	1.28966	1.07033	0.499367	1.0557	1	1.04085	0.958695	1.10928	1.04166	34.2744	1	1.1245	1.00497	1.01459	0.693012	11.9646
sRNA22217301	TGACAGAAGAGGGTGAGCAC	AT1G27360, AT1G27370,AT1G69170,AT2G19420,AT2G19425,AT2G25095,AT2G42200,AT3G57920,AT4G30972,AT4G31877,AT5G10945,AT5G10946,AT5G11977,AT5G26146,AT5G26147,AT5G43270,AT5G50570,AT5G50670	20	1.81858	1.88606	2.03846	1.52554	1.04381	0.503144	2.22738	2.32128	2.31535	1.28607	0.637525	0.01	94.2214	86.4645	86.1475	88.1028	85.439	0.01	1	1.03711	1.12091	0.838863	0.57397	0.276669	1	1.04216	1.0395	0.577393	0.286223	0.00448959	1	0.917674	0.914309	0.935061	0.90679	0.000106133	1	0.99898	1.02491	0.783773	0.588994	0.093755
sRNA22217173	TGACAGAAGAGCGTGAGCAC	AT1G27360, AT1G27370,AT1G69170,AT2G19420,AT2G19425,AT2G25095,AT2G42200,AT3G57920,AT4G30972,AT4G31877,AT5G10945,AT5G10946,AT5G11977,AT5G26146,AT5G26147,AT5G43270,AT5G50570,AT5G50670	20	6.55789	6.02491	6.51176	6.91576	3.02155	2.12439	6.13886	6.30061	6.63734	4.12615	3.45326	0.557702	24.0939	14.6837	16.4068	19.4299	15.3585	0.581825	1	0.918726	0.992965	1.05457	0.46075	0.323943	1	1.02635	1.0812	0.672135	0.562524	0.0908478	1	0.609434	0.680951	0.806424	0.637445	0.0241482	1	0.851503	0.918372	0.844376	0.553573	0.146313
sRNA22216967	TGACAGAAGAGATTGAGCAC	AT1G27360, AT1G27370,AT1G69170,AT2G19420,AT2G19425,AT2G25095,AT2G42200,AT3G57920,AT4G30972,AT4G31877,AT5G10945,AT5G10946,AT5G11977,AT5G26146,AT5G26147,AT5G43270,AT5G50570,AT5G50670	20	12.8954	42.2268	45.6389	43.3252	55.5965	31.5863	34.3342	57.8661	62.2572	11.789	25.5541	0.0464752	560.169	425.562	437.817	478.449	513.715	1.21654	1	3.27457	3.53918	3.35975	4.31136	2.44943	1	1.68538	1.81327	0.34336	0.744277	0.00135361	1	0.759702	0.781579	0.854114	0.917071	0.00217174	1	1.90655	2.04468	1.51908	1.9909	0.817652
sRNA22216757	TGACAGAAGAGAGTTAGCAC	AT1G27360, AT1G27370,AT1G69170,AT2G19420,AT2G19425,AT2G25095,AT2G33810,AT2G33815,AT2G42200,AT3G57920,AT4G30972,AT4G31877,AT5G10945,AT5G10946,AT5G11977,AT5G26146,AT5G26147,AT5G43270,AT5G50570,AT5G50670	20	3.91269	7.80619	8.43697	8.39045	6.53753	3.91334	7.66	10.7221	10.3419	2.7329	3.45326	0.325326	137.307	119.688	129.197	114.421	116.384	0.476039	1	1.99509	2.15631	2.14442	1.67085	1.00017	1	1.39975	1.35012	0.356776	0.450817	0.0424708	1	0.871679	0.940938	0.833319	0.847617	0.00346697	1	1.42217	1.48245	1.1115	0.989762	0.348701
sRNA22216684	TGACAGAAGAGAGTGTGCAC	AT1G27360, AT1G27370,AT1G69170,AT2G19420,AT2G19425,AT2G25095,AT2G42200,AT3G47170,AT3G57920,AT4G30972,AT4G31877,AT5G10945,AT5G10946,AT5G11977,AT5G26146,AT5G26147,AT5G43270,AT5G50570,AT5G50670	20	1.87368	1.30976	1.4156	1.77979	0.824058	0.838573	1.95574	1.54752	1.44066	1.12531	0.956288	0.697128	24.4908	23.1875	25.3516	27.243	23.948	1.16365	1	0.699031	0.755517	0.949889	0.439806	0.447553	1	0.791268	0.736631	0.575389	0.488964	0.356451	1	0.946786	1.03515	1.11238	0.977837	0.0475139	1	0.812362	0.842432	0.879219	0.635536	0.283839
sRNA22216487	TGACAGAAGAGAGTGGGCAC	AT1G27360, AT1G27370,AT1G69170,AT2G19420,AT2G19425,AT2G25095,AT2G42200,AT3G57920,AT4G30972,AT4G31877,AT5G10945,AT5G10946,AT5G11977,AT5G26146,AT5G26147,AT5G43270,AT5G50570,AT5G50670	20	4.02291	3.09104	3.34082	3.30533	1.75799	2.12439	4.5634	4.42148	3.24149	3.05442	1.91258	0.0464752	99.2103	96.7642	95.2358	90.5187	84.8702	1.37522	1	0.768359	0.830448	0.821626	0.436995	0.528072	1	0.9689	0.710323	0.66933	0.419112	0.0101843	1	0.975345	0.959939	0.912392	0.855458	0.0138617	1	0.904201	0.83357	0.801116	0.570522	0.184039
sRNA22216330	TGACAGAAGAGAGTGCGCAC	AT1G27360, AT1G27370,AT1G69170,AT2G19420,AT2G19425,AT2G25095,AT2G42200,AT3G57920,AT4G30972,AT4G31877,AT5G10945,AT5G10946,AT5G11977,AT5G26146,AT5G26147,AT5G43270,AT5G50570,AT5G50670	20	37.8043	32.4297	35.0502	34.4771	17.7447	13.1936	38.0827	26.971	35.3477	25.4535	18.7539	4.08981	36.4527	24.4552	26.4996	25.2897	21.5589	0.211573	1	0.857831	0.927149	0.911988	0.469383	0.348996	1	0.708223	0.928183	0.668375	0.492451	0.107393	1	0.670874	0.726958	0.693768	0.59142	0.00580404	1	0.745643	0.860763	0.758044	0.517752	0.154064
sRNA22216136	TGACAGAAGAGAGTGATCAC	AT1G27360, AT1G27370,AT1G69170,AT2G19420,AT2G19425,AT2G25095,AT2G42200,AT3G57920,AT4G30972,AT4G31877,AT5G10945,AT5G10946,AT5G11977,AT5G26146,AT5G26147,AT5G43270,AT5G50570,AT5G50670	20	2.6452	4.24363	4.58654	5.08512	3.84561	1.56534	14.1791	22.9917	26.395	5.14429	7.43779	0.01	116.048	101.993	102.459	100.182	80.6039	0.01	1	1.60428	1.73391	1.92239	1.4538	0.591765	1	1.62152	1.86154	0.362807	0.524559	0.000705261	1	0.878892	0.882901	0.863285	0.694576	8.61715e-05	1	1.36823	1.49278	1.0495	0.89098	0.197519
sRNA22215834	TGACAGAAGAGAGTGAGTAC	AT1G27360, AT1G27370,AT1G69170,AT2G19420,AT2G19425,AT2G25095,AT2G40360,AT2G42200,AT3G57920,AT4G30972,AT4G31877,AT5G10945,AT5G10946,AT5G11977,AT5G26146,AT5G26147,AT5G43270,AT5G50570,AT5G50670	20	2.31455	1.46693	1.58547	1.37298	0.933933	1.174	2.39035	2.15547	2.2639	1.76835	0.956288	0.232376	91.3301	88.1547	80.1684	90.0561	82.1967	1.11076	1	0.633788	0.685002	0.593196	0.403505	0.507227	1	0.901737	0.947097	0.739785	0.400061	0.097214	1	0.965232	0.877787	0.98605	0.899995	0.012162	1	0.833586	0.836629	0.77301	0.567854	0.205534
sRNA22215777	TGACAGAAGAGAGTGAGGAC	AT1G27360, AT1G27370,AT1G69170,AT2G19420,AT2G19425,AT2G25095,AT2G42200,AT3G57920,AT4G30972,AT4G31877,AT5G10945,AT5G10946,AT5G11977,AT5G26146,AT5G26147,AT5G43270,AT5G50570,AT5G50670	20	0.771517	0.576296	0.622864	0.762768	0.494435	0.391334	0.760567	0.718491	0.823236	0.482277	0.425017	4.55457	26.7584	27.994	26.1169	26.6776	23.948	37.66	1	0.746964	0.807324	0.98866	0.640861	0.507227	1	0.944677	1.0824	0.634102	0.558815	5.98838	1	1.04618	0.976025	0.996978	0.894969	1.40741	1	0.912606	0.955249	0.873247	0.698215	2.63434
sRNA22215587	TGACAGAAGAGAGTGAGCTC	AT1G27360, AT1G27370,AT1G69170,AT2G19420,AT2G19425,AT2G25095,AT2G42200,AT3G57920,AT4G30972,AT4G31877,AT5G10945,AT5G10946,AT5G11977,AT5G26146,AT5G26147,AT5G43270,AT5G50570,AT5G50670,AT5G61380	20	13.0056	11.5259	12.4573	10.0177	5.21904	3.4661	9.45276	8.23501	9.51866	8.35947	4.94082	0.185901	68.8803	77.2741	79.8814	59.6262	57.2248	0.370252	1	0.886229	0.957842	0.770261	0.401292	0.266509	1	0.871175	1.00697	0.884341	0.522685	0.0196663	1	1.12186	1.15971	0.865649	0.830787	0.0053753	1	0.959755	1.04151	0.840084	0.584921	0.0971836
sRNA22215439	TGACAGAAGAGAGTGAGCGC	AT1G27360, AT1G27370,AT1G69170,AT2G19420,AT2G19425,AT2G25095,AT2G42200,AT3G15260,AT3G15270,AT3G57920,AT4G30972,AT4G31877,AT5G10945,AT5G10946,AT5G11977,AT5G26146,AT5G26147,AT5G43270,AT5G50570,AT5G50670	20	5.2904	5.13427	5.54915	4.93256	2.47217	1.50943	5.32397	4.42148	5.09377	4.28691	2.70948	0.697128	66.6126	63.1186	63.9051	62.5047	58.3625	0.15868	1	0.970488	1.04891	0.932361	0.467294	0.285315	1	0.830486	0.956762	0.805209	0.508921	0.130941	1	0.947547	0.959354	0.938331	0.876148	0.00238213	1	0.916174	0.988342	0.891967	0.617454	0.139546
sRNA22215364	TGACAGAAGAGAGTGAGCCC	AT1G27360, AT1G27370,AT1G69170,AT2G19420,AT2G19425,AT2G25095,AT2G42200,AT3G57920,AT4G30972,AT4G31877,AT5G10945,AT5G10946,AT5G11977,AT5G26146,AT5G26147,AT5G43270,AT5G50570,AT5G50670	20	2.70031	2.14801	2.32158	1.88149	1.31849	1.28581	2.87929	2.26601	3.29294	1.87552	1.43443	0.278851	90.1396	70.9358	65.3401	84.6589	81.059	0.687612	1	0.795469	0.859747	0.69677	0.488275	0.476172	1	0.787003	1.14366	0.651383	0.498189	0.0968471	1	0.786955	0.724877	0.939197	0.899261	0.0076283	1	0.789809	0.90943	0.76245	0.628575	0.193549
sRNA22214898	TGACAGAAGAGAGTGAGCAT	AT1G27360, AT1G27370,AT1G53160,AT1G69170,AT2G19420,AT2G19425,AT2G25095,AT2G33810,AT2G33815,AT2G42200,AT3G57920,AT3G63380,AT4G30972,AT4G31877,AT5G10945,AT5G10946,AT5G11977,AT5G26146,AT5G26147,AT5G43270,AT5G50570,AT5G50670	20	11.4625	7.96336	8.60685	6.6615	3.13142	3.29839	8.9095	7.40598	8.48962	5.41222	4.5158	1.02245	929.118	799.889	811.489	826.645	807.803	23.6433	1	0.694729	0.750867	0.581155	0.273187	0.287754	1	0.831245	0.952872	0.607466	0.506852	0.11476	1	0.860912	0.873397	0.889709	0.86943	0.025447	1	0.795629	0.859046	0.692776	0.549823	0.142654
sRNA22213420	TGACAGAAGAGAGTGAGCACTGT	AT1G27360, AT1G27370,AT2G42200	23	0.551083	0.209562	0.226496	0.711917	0.494435	0.0559049	0.325957	0.331611	0.46307	0.321518	0.37189	1.1154	0.73699	0.95074	0.526165	0.616822	0.455068	1.32233	1	0.380273	0.411001	1.29185	0.897205	0.101445	1	1.01734	1.42065	0.98638	1.14091	3.42193	1	1.29003	0.713937	0.836948	0.617468	1.79423	1	0.895883	0.848528	1.03839	0.885196	1.77254
sRNA22213331	TGACAGAAGAGAGTGAGCACTG	AT1G27360, AT1G27370,AT2G25095,AT2G42200,AT3G57920,AT4G30972,AT4G31877,AT5G10945,AT5G10946,AT5G11977,AT5G26146,AT5G26147	22	0.936842	0.99542	1.07586	0.711917	0.549372	0.279524	0.543262	0.607954	0.874688	0.643036	0.584398	3.99686	3.40149	2.85222	3.49182	3.03271	3.18548	1.42812	1	1.06253	1.14839	0.759911	0.586409	0.298369	1	1.11908	1.61007	1.18366	1.07572	7.35715	1	0.83852	1.02655	0.891582	0.936493	0.41985	1	1.00671	1.26167	0.94505	0.866207	2.69179
sRNA22211645	TGACAGAAGAGAGTGAGCACT	AT1G27360, AT1G27370,AT1G48742,AT1G69170,AT2G19420,AT2G19425,AT2G25095,AT2G42200,AT3G18217,AT3G57920,AT4G30972,AT4G31877,AT5G10945,AT5G10946,AT5G11977,AT5G26146,AT5G26147,AT5G43270,AT5G50570,AT5G50670	21	6484.1	5043.48	5451.02	6234.35	3160.7	2512.03	4630.06	4130.22	4373.49	4247.15	3154.79	3.20679	1951.95	2038.65	2044.05	1891.23	1715.66	92.0342	1	0.777822	0.840675	0.961483	0.487454	0.387414	1	0.892043	0.944586	0.917298	0.681372	0.000692601	1	1.04442	1.04719	0.968893	0.87895	0.0471499	1	0.904761	0.944149	0.949225	0.682592	0.145085
sRNA22211284	TGACAGAAGAGAGTGAGCACG	AT1G27360, AT1G27370,AT1G69170,AT2G19420,AT2G19425,AT2G25095,AT2G42200,AT3G57920,AT4G30972,AT4G31877,AT5G10945,AT5G10946,AT5G11977,AT5G26146,AT5G26147,AT5G43270,AT5G50570,AT5G50670	21	5.73127	5.76296	6.22864	5.08512	3.62586	2.34801	4.83503	5.13997	3.96182	4.17973	3.18763	2.04491	2.6645	2.74658	2.53516	3.18692	1.47897	0.211573	1	1.00553	1.08678	0.887259	0.632645	0.409683	1	1.06307	0.819399	0.864468	0.659277	0.422935	1	1.0308	0.951456	1.19606	0.555064	0.0794042	1	1.03313	0.952545	0.982597	0.615662	0.304008
sRNA22210401	TGACAGAAGAGAGTGAGCACC	AT1G27360, AT1G27370,AT1G69170,AT2G19420,AT2G19425,AT2G25095,AT2G42200,AT3G57920,AT4G30972,AT4G31877,AT5G10945,AT5G10946,AT5G11977,AT5G26146,AT5G26147,AT5G43270,AT5G50570,AT5G50670	21	2304.69	2027.46	2191.29	1969.97	1273.01	1124.69	2695.12	2545.56	2440.48	2270.35	1749.95	0.743603	2299.01	2388.68	2298.96	2128.86	1939.27	0.264466	1	0.879712	0.950798	0.854769	0.552355	0.488003	1	0.944504	0.905518	0.84239	0.649303	0.000275907	1	1.039	0.999975	0.925988	0.843524	0.000115035	1	0.954407	0.952097	0.874383	0.681727	0.162798
sRNA22209405	TGACAGAAGAGAGTGAGCACA	AT1G27360, AT1G27370,AT1G53160,AT1G66783,AT1G66795,AT1G69170,AT2G19420,AT2G19425,AT2G25095,AT2G33810,AT2G33815,AT2G42200,AT3G57920,AT4G30972,AT4G31877,AT5G10945,AT5G10946,AT5G11977,AT5G26146,AT5G26147,AT5G43270,AT5G50570,AT5G50670,AT5G55835	21	98.8644	80.1051	86.5781	85.074	43.9498	37.8476	101.753	78.3155	91.019	72.6631	54.0834	0.464752	2598.12	2806.85	2779.97	2558.42	2469.54	0.370252	1	0.810252	0.875726	0.860513	0.444546	0.382824	1	0.769662	0.894509	0.714112	0.531516	0.00456745	1	1.08034	1.06999	0.984722	0.950511	0.000142508	1	0.886751	0.946742	0.853116	0.642191	0.129178
sRNA22209210	TGACAGAAGAGAGTGAGCAA	AT1G27360, AT1G27370,AT1G53160,AT1G69170,AT2G19420,AT2G19425,AT2G25095,AT2G33810,AT2G33815,AT2G42200,AT3G57920,AT4G30972,AT4G31877,AT5G10945,AT5G10946,AT5G11977,AT5G26146,AT5G26147,AT5G43270,AT5G50570,AT5G50670	20	5.2904	4.34841	4.69979	4.52576	1.59318	1.22991	4.50908	3.81353	4.16763	3.59028	2.92199	14.3608	259.251	252.527	262.174	218.664	189.707	124.934	1	0.821944	0.888362	0.855465	0.301145	0.232479	1	0.845744	0.924276	0.796235	0.648024	3.18487	1	0.974066	1.01127	0.843445	0.73175	0.481903	1	0.880585	0.941304	0.831715	0.560306	1.29975
sRNA22209070	TGACAGAAGAGAGTGAGAAC	AT1G27360, AT1G27370,AT1G61580,AT1G69170,AT2G19420,AT2G19425,AT2G25095,AT2G42200,AT3G57920,AT4G30972,AT4G31877,AT5G10945,AT5G10946,AT5G11977,AT5G26146,AT5G26147,AT5G43270,AT5G50570,AT5G50670	20	4.40867	3.98168	4.30342	4.98342	2.47217	1.95667	5.10667	4.9189	5.14522	3.5367	2.44385	0.185901	222.741	219.621	224.146	209.668	174.291	101.396	1	0.903148	0.976128	1.13037	0.560753	0.443824	1	0.963231	1.00755	0.692565	0.47856	0.0364035	1	0.985992	1.00631	0.941309	0.782483	0.45522	1	0.95079	0.996662	0.921414	0.607265	0.311816
sRNA22208958	TGACAGAAGAGAGTGACCAC	AT1G27360, AT1G27370,AT1G69170,AT2G19420,AT2G19425,AT2G25095,AT2G42200,AT3G57920,AT3G63380,AT4G30972,AT4G31877,AT5G10945,AT5G10946,AT5G11977,AT5G26146,AT5G26147,AT5G43270,AT5G50570,AT5G50670	20	1.70836	2.40996	2.6047	1.77979	1.86787	0.894478	6.73645	10.7774	11.7311	3.00083	2.44385	9.20208	60.0931	51.1815	51.7076	49.0888	46.8151	33.5872	1	1.41069	1.52468	1.04181	1.09337	0.523589	1	1.59986	1.74144	0.445462	0.362779	1.36601	1	0.851704	0.860459	0.816879	0.779044	0.558919	1	1.28742	1.37553	0.768052	0.745064	0.816174
sRNA22208785	TGACAGAAGAGAGTGAACAC	AT1G27360, AT1G27370,AT1G69170,AT2G19420,AT2G19425,AT2G25095,AT2G42200,AT3G57920,AT4G30972,AT4G31877,AT5G10945,AT5G10946,AT5G11977,AT5G26146,AT5G26147,AT5G43270,AT5G50570,AT5G50670	20	0.99195	0.890639	0.962608	0.86447	0.329623	0.335429	1.14085	1.82386	1.90373	0.964554	0.637525	0.371801	96.1489	92.169	90.0698	91.0841	85.3253	0.687612	1	0.897866	0.970419	0.871485	0.332298	0.338151	1	1.59868	1.6687	0.845469	0.558815	0.325898	1	0.958607	0.936774	0.947323	0.887428	0.00715153	1	1.15172	1.19196	0.888093	0.592847	0.223734
sRNA22208710	TGACAGAAGAGAGTCAGCAC	AT1G27360, AT1G27370,AT1G69170,AT2G19420,AT2G19425,AT2G25095,AT2G33810,AT2G33815,AT2G42200,AT3G57920,AT4G30972,AT4G31877,AT5G10945,AT5G10946,AT5G11977,AT5G26146,AT5G26147,AT5G43270,AT5G50570,AT5G50670	20	1.59814	4.08646	4.41667	3.91554	2.91167	1.73305	2.17305	3.42665	3.65311	0.964554	1.64694	0.01	90.0829	80.7073	84.3298	82.6542	78.5561	0.01	1	2.55701	2.76363	2.45006	1.82191	1.08442	1	1.57688	1.6811	0.443871	0.757893	0.00460183	1	0.895922	0.936136	0.917535	0.872043	0.000111009	1	1.6766	1.79362	1.27049	1.15062	0.363043
sRNA22208579	TGACAGAAGAGAGTAAGCAC	AT1G27360, AT1G27370,AT1G69170,AT2G19420,AT2G19425,AT2G25095,AT2G33810,AT2G33815,AT2G42200,AT3G57920,AT4G30972,AT4G31877,AT5G10945,AT5G10946,AT5G11977,AT5G26146,AT5G26147,AT5G43270,AT5G50570,AT5G50670,AT5G61380	20	7.54984	7.43945	8.04061	7.11917	2.47217	2.68343	7.33404	4.36621	5.8141	5.03712	3.55952	0.325326	148.419	149.794	152.97	142.897	132.311	0.211573	1	0.985379	1.065	0.942955	0.327447	0.355429	1	0.595335	0.792756	0.686813	0.485342	0.0443584	1	1.00927	1.03067	0.962799	0.891473	0.00142551	1	0.863328	0.962809	0.864189	0.568087	0.133738
sRNA22208483	TGACAGAAGAGAGGGAGCAC	AT1G27360, AT1G27370,AT1G48742,AT1G53160,AT1G66783,AT1G66795,AT1G69170,AT2G19420,AT2G19425,AT2G25095,AT2G42200,AT3G18217,AT3G57920,AT4G30972,AT4G31877,AT5G10945,AT5G10946,AT5G11977,AT5G26146,AT5G26147,AT5G43270,AT5G50570,AT5G50670,AT5G55835,AT5G61380	20	2.92074	3.3006	3.56731	3.20362	1.26356	1.39762	2.87929	2.76343	3.24149	1.87552	1.75319	0.01	48.8114	41.1459	42.4758	43.486	41.2405	0.01	1	1.13006	1.22137	1.09685	0.432615	0.478516	1	0.959759	1.1258	0.651383	0.608898	0.00347308	1	0.842956	0.870202	0.890897	0.844895	0.00020487	1	0.977591	1.07246	0.879711	0.628803	0.160731
sRNA22208396	TGACAGAAGAGAGCGAGCACT	AT1G27360, AT1G27370,AT1G48742,AT1G69170,AT2G25095,AT2G42200,AT3G18217,AT3G57920,AT4G30972,AT4G31877,AT5G10945,AT5G10946,AT5G11977,AT5G26146,AT5G26147,AT5G43270,AT5G50570,AT5G50670	21	1.43282	0.943029	1.01923	1.06787	0.494435	0.614954	0.86922	0.718491	0.92614	0.58945	0.637525	1.39426	0.850374	1.00356	0.90883	1.07944	0.853253	0.370252	1	0.658165	0.711348	0.745297	0.345079	0.429192	1	0.826593	1.06548	0.678137	0.733445	1.60403	1	1.18014	1.06874	1.26937	1.00339	0.4354	1	0.888299	0.948525	0.897601	0.69397	0.822874
sRNA22208389	TGACAGAAGAGAGCGAGCACC	AT1G27360, AT1G27370,AT1G69170,AT2G25095,AT2G42200,AT3G57920,AT4G30972,AT4G31877,AT5G10945,AT5G10946,AT5G11977,AT5G26146,AT5G26147,AT5G43270,AT5G50570,AT5G50670	21	0.551083	0.471515	0.509616	0.01	0.0549372	0.167715	0.543262	0.884296	0.565975	0.01	0.212508	12.9201	0.850374	0.897921	1.148	0.01	0.682602	42.1559	1	0.855614	0.924753	0.0181461	0.0996895	0.304336	1	1.62775	1.04181	0.0184073	0.391171	23.7824	1	1.05591	1.34999	0.0117595	0.802709	49.5734	1	1.17976	1.10552	0.0161043	0.43119	24.5534
sRNA22208379	TGACAGAAGAGAGCGAGCAC	AT1G27360, AT1G27370,AT1G48742,AT1G53160,AT1G66783,AT1G66795,AT1G69170,AT2G19420,AT2G19425,AT2G25095,AT2G42200,AT3G18217,AT3G57920,AT4G30972,AT4G31877,AT5G10945,AT5G10946,AT5G11977,AT5G26146,AT5G26147,AT5G43270,AT5G50570,AT5G50670,AT5G55835	20	2.03901	2.2004	2.37821	1.52554	0.98887	0.838573	2.01007	1.32644	2.10954	1.23249	0.37189	3.76449	190.37	172.242	178.561	177.131	175.486	0.105786	1	1.07915	1.16635	0.748175	0.484976	0.411265	1	0.659899	1.04949	0.613155	0.185013	1.87281	1	0.904776	0.937967	0.930454	0.921812	0.000555688	1	0.881276	1.05127	0.763928	0.5306	0.761545
sRNA22208154	TGACAGAAGAGACTGAGCAC	AT1G27360, AT1G27370,AT1G69170,AT2G19420,AT2G19425,AT2G25095,AT2G42200,AT3G57920,AT4G30972,AT4G31877,AT5G10945,AT5G10946,AT5G11977,AT5G26146,AT5G26147,AT5G43270,AT5G50570,AT5G50670	20	4.68421	13.5168	14.609	15.1028	20.3817	12.0196	11.1912	18.4044	22.8962	4.39408	8.8191	0.01	171.775	137.752	132.737	148.603	165.588	0.01	1	2.8856	3.11877	3.22419	4.35115	2.56597	1	1.64454	2.04591	0.392637	0.788038	0.000893559	1	0.801929	0.772735	0.865099	0.963979	5.82155e-05	1	1.77736	1.97914	1.49398	2.03439	0.855641
sRNA22208069	TGACAGAAGAGAATGAGCAC	AT1G27360, AT1G27370,AT1G69170,AT2G19420,AT2G19425,AT2G25095,AT2G42200,AT3G57920,AT4G30972,AT4G31877,AT5G10945,AT5G10946,AT5G11977,AT5G26146,AT5G26147,AT5G43270,AT5G50570,AT5G50670	20	0.716408	0.733467	0.792736	0.762768	0.98887	0.447239	1.19518	2.48708	1.54357	1.33966	1.1688	0.01	95.6387	90.9013	92.7006	89.6448	84.5858	0.01	1	1.02381	1.10654	1.06471	1.38032	0.624279	1	2.08093	1.2915	1.12089	0.977927	0.00836696	1	0.950466	0.96928	0.937328	0.884431	0.00010456	1	1.35174	1.12244	1.04098	1.08089	0.210917
sRNA22207816	TGACAGAAGACAGTGAGCAC	AT1G27360, AT1G27370,AT1G48742,AT1G66783,AT1G66795,AT1G69170,AT2G19420,AT2G19425,AT2G25095,AT2G42200,AT3G18217,AT3G57920,AT4G30972,AT4G31877,AT5G10945,AT5G10946,AT5G11977,AT5G26146,AT5G26147,AT5G43270,AT5G50570,AT5G50670,AT5G55835	20	1.87368	3.3006	3.56731	4.78001	5.76841	2.68343	2.93362	6.19007	5.50539	1.60759	3.18763	0.01	69.5039	62.4848	64.7183	73.042	66.3831	0.01	1	1.76156	1.9039	2.55113	3.07865	1.43217	1	2.11005	1.87666	0.547989	1.08659	0.00340876	1	0.899011	0.931146	1.05091	0.955099	0.000143877	1	1.59021	1.57057	1.38334	1.70678	0.478574
sRNA22207541	TGACAGAAGAAAGTGAGCAC	AT1G27360, AT1G27370,AT1G48742,AT1G66783,AT1G66795,AT1G69170,AT2G19420,AT2G19425,AT2G25095,AT2G42200,AT3G18217,AT3G28690,AT3G57920,AT4G30972,AT4G31877,AT5G10945,AT5G10946,AT5G11977,AT5G26146,AT5G26147,AT5G43270,AT5G50570,AT5G50670,AT5G55835	20	2.36966	1.51932	1.6421	2.33915	1.53824	0.503144	1.68411	0.994833	1.85228	1.50042	2.12508	0.232376	67.6897	64.2806	65.8184	65.743	61.4911	2.00994	1	0.641158	0.692967	0.987127	0.649141	0.212328	1	0.590716	1.09986	0.890924	1.26184	0.137981	1	0.949636	0.972354	0.97124	0.908425	0.0296934	1	0.72717	0.921726	0.949764	0.939803	0.126667
sRNA22207249	TGACAGAACAGAGTGAGCAC	AT1G27360, AT1G27370,AT1G69170,AT2G19420,AT2G19425,AT2G25095,AT2G42200,AT3G57920,AT4G30972,AT4G31877,AT5G10945,AT5G10946,AT5G11977,AT5G26146,AT5G26147,AT5G43270,AT5G50570,AT5G50670	20	1.92879	4.87232	5.26603	6.6615	7.36159	3.57791	5.48695	7.12964	8.28381	3.10801	4.19704	0.01	51.0224	41.5157	42.7628	46.6729	51.4796	0.01	1	2.5261	2.73022	3.45372	3.81668	1.855	1	1.29938	1.50973	0.566436	0.764913	0.00182251	1	0.813675	0.838119	0.914753	1.00896	0.000195992	1	1.54638	1.69269	1.64497	1.86352	0.619007
sRNA22201739	TGACACAAGAGAGTGAGCAC	AT1G27360, AT1G27370,AT1G69170,AT2G19420,AT2G19425,AT2G25095,AT2G42200,AT3G57920,AT4G30972,AT4G31877,AT5G10945,AT5G10946,AT5G11977,AT5G26146,AT5G26147,AT5G43270,AT5G50570,AT5G50670	20	1.76347	2.93387	3.17094	2.69511	1.53824	0.950383	2.71631	1.82386	2.62406	2.14345	2.49697	0.371801	63.1544	53.8753	53.0948	55.9252	56.4853	0.476039	1	1.66369	1.79813	1.5283	0.872283	0.538929	1	0.671448	0.966039	0.789104	0.919251	0.136877	1	0.853072	0.840714	0.885532	0.8944	0.0075377	1	1.06274	1.20163	1.06765	0.895312	0.227781
sRNA22193110	TGACAAAAGAGAGTGAGCAC	AT1G27360, AT1G27370,AT1G69170,AT2G19420,AT2G19425,AT2G25095,AT2G42200,AT3G28690,AT3G57920,AT4G30972,AT4G31877,AT5G10945,AT5G10946,AT5G11977,AT5G26146,AT5G26147,AT5G43270,AT5G50570,AT5G50670	20	0.606192	1.15259	1.24573	1.32213	1.31849	0.726764	0.814894	1.54752	2.16099	0.803795	0.850033	3.20679	65.8756	65.337	62.1831	63.1215	55.5183	1.26944	1	1.90136	2.05501	2.18104	2.17504	1.1989	1	1.89904	2.65187	0.98638	1.04312	3.93522	1	0.991824	0.943947	0.958192	0.842775	0.0192702	1	1.59741	1.88361	1.37521	1.35365	1.7178
sRNA22059689	TGAAAGAAGAGAGTGAGCAC	AT1G27360, AT1G27370,AT1G69170,AT2G19420,AT2G19425,AT2G25095,AT2G40360,AT2G42200,AT3G57920,AT4G30972,AT4G31877,AT5G10945,AT5G10946,AT5G11977,AT5G26146,AT5G26147,AT5G43270,AT5G50570,AT5G50670	20	244.736	221.769	239.689	242.001	124.927	98.169	259.299	224.722	236.063	195.322	147.8	13.2454	20.1822	17.6415	19.3724	15.8832	14.3915	0.0528932	1	0.906156	0.979378	0.988823	0.510457	0.401122	1	0.866651	0.910388	0.75327	0.569996	0.0510816	1	0.874112	0.959877	0.786989	0.71308	0.00262078	1	0.882306	0.949881	0.843027	0.597845	0.151608
sRNA21165497	TCGACAGAAGATAGAGAGCAC	AT1G27360, AT1G27370,AT1G48742,AT1G66783,AT1G66795,AT1G72350,AT2G42200,AT3G18217,AT3G57920,AT5G43270,AT5G55835	21	0.01	0.261953	0.28312	0.0508512	0.274686	0.335429	0.01	0.0552685	0.102904	0.107173	0.159381	0.232376	0.01	14.8949	15.7371	15.986	16.8944	0.264466	1	26.1953	28.312	5.08512	27.4686	33.5429	1	5.52685	10.2904	10.7173	15.9381	23.2376	1	1489.49	1573.71	1598.6	1689.44	26.4466	1	507.072	537.438	538.133	577.616	27.7424
sRNA20412297	TCACAGAAGATAGAGAGCAC	AT1G27360, AT1G27370,AT1G48742,AT1G66783,AT1G66795,AT1G69170,AT2G42200,AT3G18217,AT3G57920,AT5G43270,AT5G50570,AT5G50670,AT5G55835	20	0.01	0.209562	0.226496	0.01	0.329623	0.0559049	0.01	0.0552685	0.360166	0.01	0.318763	2.37023	0.01	0.528189	0.717497	0.01	1.30832	0.793398	1	20.9562	22.6496	1	32.9623	5.59049	1	5.52685	36.0166	1	31.8763	237.023	1	52.8189	71.7497	1	130.832	79.3398	1	26.434	43.472	1	65.2236	107.318
sRNA20412226	TCACAGAAGAGAGTGAGCAC	AT1G27360, AT1G27370,AT1G69170,AT2G19420,AT2G19425,AT2G25095,AT2G42200,AT3G57920,AT4G30972,AT4G31877,AT5G10945,AT5G10946,AT5G11977,AT5G26146,AT5G26147,AT5G43270,AT5G50570,AT5G50670	20	2.20433	3.40538	3.68056	3.40703	2.63699	1.22991	3.3139	4.14514	4.93941	1.60759	2.12508	0.139426	70.2976	63.6996	65.7706	75.5607	73.2091	6.82322	1	1.54486	1.66969	1.5456	1.19627	0.55795	1	1.25083	1.49051	0.485105	0.641264	0.0420729	1	0.906142	0.935603	1.07487	1.04142	0.097062	1	1.23394	1.36527	1.03519	0.959652	0.232362
sRNA19744038	TAGACAGAAGATAGAGAGCAC	AT1G27360, AT1G27370,AT1G48742,AT1G66783,AT1G66795,AT2G42200,AT3G13490,AT3G18217,AT3G57920,AT5G43270,AT5G55835	21	0.275542	0.261953	0.28312	0.355958	0.329623	0.391334	0.488936	0.165806	0.205809	0.107173	0.265635	0.511227	2.7212	3.32759	3.15699	2.36449	2.55976	1.90416	1	0.950682	1.0275	1.29185	1.19627	1.42024	1	0.339115	0.420932	0.219196	0.543293	1.04559	1	1.22284	1.16015	0.868914	0.940674	0.69975	1	0.837546	0.869528	0.79332	0.893414	1.05519
sRNA19246115	TAACAGAAGAGAGTGAGCAC	AT1G27360, AT1G27370,AT1G61580,AT1G69170,AT2G19420,AT2G19425,AT2G25095,AT2G42200,AT3G28690,AT3G57920,AT4G30972,AT4G31877,AT5G10945,AT5G10946,AT5G11977,AT5G26146,AT5G26147,AT5G43270,AT5G50570,AT5G50670	20	8.32136	8.33009	9.00321	8.03449	3.57092	3.35429	9.50709	5.69266	8.23236	7.01981	5.04707	1.53368	199.328	201.346	186.119	196.766	179.24	66.0107	1	1.00105	1.08194	0.965526	0.429127	0.403094	1	0.59878	0.865918	0.738376	0.530875	0.16132	1	1.01012	0.933733	0.987151	0.899223	0.331167	1	0.869985	0.96053	0.897017	0.619742	0.298527
sRNA19093136	NGACAGAAGAGAGTGAGCAC	AT1G27360, AT1G27370,AT1G69170,AT2G19420,AT2G19425,AT2G25095,AT2G42200,AT3G57920,AT4G30972,AT4G31877,AT5G10945,AT5G10946,AT5G11977,AT5G26146,AT5G26147,AT5G43270,AT5G50570,AT5G50670	20	4.68421	3.92929	4.2468	4.88171	2.30736	1.45353	4.40042	3.70299	4.42489	3.64387	2.92199	0.604177	657.112	669.215	664.594	659.486	617.072	13.5407	1	0.838837	0.90662	1.04216	0.492583	0.310304	1	0.841507	1.00556	0.828073	0.664025	0.1373	1	1.01842	1.01139	1.00361	0.939067	0.0206063	1	0.899588	0.974522	0.95795	0.698558	0.15607
sRNA18410763	GTGACAGAAGAGAGTGAGCAC	AT1G27360, AT1G27370,AT1G69170,AT2G19420,AT2G19425,AT2G25095,AT2G42200,AT3G57920,AT4G30972,AT4G31877,AT5G10945,AT5G10946,AT5G11977,AT5G26146,AT5G26147,AT5G43270,AT5G50570,AT5G50670	21	4.57399	5.08188	5.49253	5.49193	5.43878	5.59049	5.3783	3.75826	5.50539	4.98353	5.15333	2.55613	170.585	169.549	169.712	149.065	137.089	0.105786	1	1.11104	1.20082	1.20069	1.18907	1.22223	1	0.698782	1.02363	0.9266	0.958171	0.475268	1	0.993925	0.994883	0.873848	0.803642	0.000620139	1	0.934582	1.07311	1.00038	0.983627	0.566041
sRNA18410761	GTGACAGAAGAGAGTGAGCA	AT1G27360, AT1G27370,AT1G53160,AT1G69170,AT2G19420,AT2G19425,AT2G25095,AT2G33810,AT2G33815,AT2G42200,AT3G57920,AT4G30972,AT4G31877,AT5G10945,AT5G10946,AT5G11977,AT5G26146,AT5G26147,AT5G43270,AT5G50570,AT5G50670	20	1.04706	0.209562	0.226496	0.559363	0.329623	0.11181	0.488936	0.276343	0.823236	0.321518	0.478144	1.20835	3.62826	3.53887	3.53965	3.18692	3.46989	0.317359	1	0.200144	0.216316	0.534223	0.314809	0.106785	1	0.565192	1.68373	0.657587	0.977927	2.4714	1	0.975362	0.975579	0.878359	0.956352	0.0874687	1	0.580232	0.958541	0.690056	0.749696	0.88855
sRNA16864463	GGACAGAAGAGAGTGAGCAC	AT1G27360, AT1G27370,AT1G69170,AT2G19420,AT2G19425,AT2G25095,AT2G42200,AT3G57920,AT4G30972,AT4G31877,AT5G10945,AT5G10946,AT5G11977,AT5G26146,AT5G26147,AT5G43270,AT5G50570,AT5G50670	20	18.6817	15.7695	17.0438	18.2047	8.68008	6.8763	18.145	15.1436	16.722	15.5936	10.2535	3.16031	25.2844	23.7685	24.1557	27.2944	25.5976	59.7164	1	0.844116	0.912326	0.974467	0.464629	0.368076	1	0.834588	0.921577	0.859391	0.56509	0.17417	1	0.940045	0.95536	1.07949	1.01238	2.36179	1	0.872916	0.929754	0.971117	0.680701	0.968011
sRNA14587311	GACAGAAGAGAGTGAGCACT	AT1G27360, AT1G27370,AT1G48742,AT1G69170,AT2G19420,AT2G19425,AT2G25095,AT2G40360,AT2G42200,AT3G18217,AT3G57920,AT4G30972,AT4G31877,AT5G10945,AT5G10946,AT5G11977,AT5G26146,AT5G26147,AT5G43270,AT5G50570,AT5G50670	20	3.14118	1.83367	1.98184	3.55958	1.64812	1.39762	2.39035	2.21074	2.57261	2.51856	1.85945	6.46005	1.24721	1.37329	0.717497	0.873832	1.13767	3.43806	1	0.583752	0.630923	1.1332	0.524681	0.444936	1	0.924859	1.07625	1.05363	0.777896	2.70255	1	1.10109	0.57528	0.700627	0.912169	2.75659	1	0.869899	0.760817	0.962487	0.738249	1.96802
sRNA14587302	GACAGAAGAGAGTGAGCACC	AT1G27360, AT1G27370,AT1G69170,AT2G19420,AT2G19425,AT2G25095,AT2G42200,AT3G57920,AT4G30972,AT4G31877,AT5G10945,AT5G10946,AT5G11977,AT5G26146,AT5G26147,AT5G43270,AT5G50570,AT5G50670	20	3.19628	2.2004	2.37821	2.49171	0.98887	0.726764	2.55333	2.21074	1.90373	2.03628	1.64694	0.511227	0.907065	1.00356	0.621831	0.616822	0.96702	0.15868	1	0.688425	0.744054	0.779564	0.309381	0.227378	1	0.865825	0.745587	0.797499	0.645016	0.200219	1	1.10638	0.685542	0.68002	1.0661	0.174937	1	0.886877	0.725061	0.752361	0.673498	0.200845
sRNA14587284	GACAGAAGAGAGTGAGCACA	AT1G27360, AT1G27370,AT1G53160,AT1G66783,AT1G66795,AT1G69170,AT2G19420,AT2G19425,AT2G25095,AT2G33810,AT2G33815,AT2G42200,AT3G57920,AT4G30972,AT4G31877,AT5G10945,AT5G10946,AT5G11977,AT5G26146,AT5G26147,AT5G43270,AT5G50570,AT5G50670,AT5G55835	20	0.495975	0.523905	0.56624	0.457661	0.219749	0.22362	0.108652	0.497417	0.257261	0.750209	0.425017	0.01	3.28811	4.22551	2.63082	3.54673	4.09561	0.01	1	1.05631	1.14167	0.922749	0.443064	0.450869	1	4.57805	2.36774	6.90466	3.91171	0.0920366	1	1.28509	0.800102	1.07865	1.24558	0.00304126	1	2.30648	1.43651	2.96869	1.86678	0.181982
sRNA13439552	CTGACAGAAGATAGAGAGCAC	AT1G27360, AT1G27370,AT1G48742,AT1G66783,AT1G66795,AT1G69170,AT2G25095,AT2G42200,AT3G18217,AT3G57920,AT4G30972,AT4G31877,AT5G43270,AT5G50570,AT5G50670,AT5G55835	21	0.771517	0.733467	0.792736	1.22043	0.769121	1.90077	0.597589	0.607954	0.92614	1.28607	0.531271	69.5269	7.19983	8.29257	9.99713	9.61215	9.49955	0.105786	1	0.950682	1.0275	1.58186	0.996895	2.46367	1	1.01734	1.5498	2.1521	0.889025	116.346	1	1.15177	1.38852	1.33505	1.31941	0.0146929	1	1.03993	1.32194	1.68967	1.06844	39.608
sRNA13439436	CTGACAGAAGAGAGTGAGCAC	AT1G27360, AT1G27370,AT1G48742,AT1G69170,AT2G19420,AT2G19425,AT2G25095,AT2G33810,AT2G33815,AT2G42200,AT3G57920,AT4G30972,AT4G31877,AT5G10945,AT5G10946,AT5G11977,AT5G26146,AT5G26147,AT5G43270,AT5G50570,AT5G50670	21	16.6427	13.5168	14.609	13.9841	8.40539	6.42906	16.1892	13.7619	14.8182	10.3422	9.29724	0.418277	122.737	115.304	117.861	111.028	117.294	3.06781	1	0.812172	0.8778	0.840252	0.505049	0.386299	1	0.850063	0.915316	0.63883	0.574286	0.0258367	1	0.939435	0.96027	0.904599	0.95565	0.0249949	1	0.867223	0.917795	0.79456	0.678328	0.14571
sRNA7862325	ATGACAGAAGAGAGTGAGCAC	AT1G27360, AT1G27370,AT1G53160,AT1G69170,AT2G19420,AT2G19425,AT2G25095,AT2G42200,AT3G57920,AT4G30972,AT4G31877,AT5G10945,AT5G10946,AT5G11977,AT5G26146,AT5G26147,AT5G43270,AT5G50570,AT5G50670	21	0.33065	0.314343	0.339744	0.254256	0.164812	0.391334	0.217305	0.497417	0.360166	0.214345	0.425017	1.3013	4.98886	6.54954	8.56213	6.06542	4.38003	1.79837	1	0.950682	1.0275	0.768958	0.498447	1.18353	1	2.28903	1.65742	0.98638	1.95585	5.98838	1	1.31283	1.71625	1.21579	0.877963	0.360477	1	1.51751	1.46706	0.990377	1.11075	2.5108
sRNA4729416	AGACAGAAGAGAGTGAGCAC	AT1G27360, AT1G27370,AT1G69170,AT2G19420,AT2G19425,AT2G25095,AT2G42200,AT3G57920,AT4G30972,AT4G31877,AT5G10945,AT5G10946,AT5G11977,AT5G26146,AT5G26147,AT5G43270,AT5G50570,AT5G50670	20	16.4223	13.6739	14.7789	15.8656	7.19678	6.26135	15.1027	13.8171	15.0755	11.7354	8.55346	1.06893	67.1795	57.3085	60.0306	66.3598	67.862	0.0528932	1	0.832644	0.899927	0.9661	0.438232	0.381271	1	0.914878	0.9982	0.777041	0.566353	0.0707774	1	0.853065	0.893585	0.987798	1.01016	0.000787341	1	0.866863	0.930571	0.910313	0.671582	0.150945
sRNA22214169	TGACAGAAGAGAGTGAGCACTTTA	AT1G27370	24	1.10217	1.25737	1.35898	1.16958	0.604309	0.279524	0.86922	1.38171	1.28631	1.39324	0.637525	0.325326	4.13848	3.01068	3.87449	3.80374	3.07171	5.76536	1	1.14082	1.233	1.06116	0.548292	0.253614	1	1.5896	1.47984	1.60287	0.733445	0.374274	1	0.727483	0.936209	0.919114	0.742231	1.39311	1	1.15263	1.21635	1.19438	0.674656	0.673665
sRNA24346680	TTGACAGAAGATAGAGAGCACTTT	AT1G27370, AT3G18217	24	0.01	0.01	0.01	0.01	0.384561	0.279524	0.01	0.01	0.01	0.01	0.159381	0.01	0.01	0.01	0.01	0.01	1.76339	0.01	1	1	1	1	38.4561	27.9524	1	1	1	1	15.9381	1	1	1	1	1	176.339	1	1	1	1	1	76.911	9.98415
sRNA24346637	TTGACAGAAGATAGAGAGCACTT	AT1G27370, AT1G48742,AT1G66783,AT1G66795,AT3G18217	23	0.606192	0.99542	1.07586	1.06787	0.659247	1.174	0.488936	0.442148	0.617427	0.643036	0.850033	0.01	22.5632	17.5359	19.8029	24.5187	40.1598	0.01	1	1.64209	1.77478	1.76161	1.08752	1.93669	1	0.904306	1.2628	1.31517	1.73854	0.0204526	1	0.777188	0.877663	1.08666	1.77988	0.000443199	1	1.10786	1.30508	1.38782	1.53531	0.652527
sRNA24346350	TTGACAGAAGATAGAGAGCACTC	AT1G27370, AT1G48742,AT1G66783,AT1G66795,AT3G18217	23	1.9839	1.88606	2.03846	3.15277	2.69192	3.96925	2.82496	1.98967	2.31535	2.46497	2.97512	0.557702	2.60781	1.53175	2.05683	2.51869	3.35613	0.264466	1	0.950682	1.0275	1.58918	1.35688	2.00073	1	0.704316	0.819604	0.872567	1.05315	0.197419	1	0.587369	0.788717	0.965825	1.28695	0.101413	1	0.747456	0.878608	1.14252	1.23233	0.76652
sRNA23624816	TTACAGAAGAGAGTGAGCACT	AT1G27370, AT2G25095,AT4G30972,AT4G31877,AT5G10945,AT5G10946,AT5G11977,AT5G26146,AT5G26147	21	4.46378	7.38706	7.98398	8.6447	7.19678	4.69601	7.33404	10.1694	9.98173	4.12615	5.25958	0.0464752	1.24721	1.00356	0.621831	1.33645	0.910136	0.634718	1	1.65489	1.78862	1.93663	1.61226	1.05203	1	1.3866	1.36101	0.562602	0.717146	0.00633691	1	0.80464	0.498576	1.07155	0.729735	0.508909	1	1.28204	1.21607	1.19026	1.01971	0.522424
sRNA23293675	TGTCAGAAGAGAGTGAGCACT	AT1G27370, AT2G25095,AT4G30972,AT4G31877,AT5G10945,AT5G10946,AT5G11977,AT5G26146,AT5G26147	21	0.99195	0.733467	0.792736	0.203405	0.219749	0.279524	0.651915	0.497417	0.92614	0.750209	0.425017	0.139426	0.283458	0.264094	0.239166	0.462617	0.455068	4.17856	1	0.739419	0.799169	0.205055	0.221532	0.281793	1	0.763009	1.42065	1.15078	0.651951	0.213871	1	0.931689	0.843744	1.63205	1.60542	14.7414	1	0.811372	1.02119	0.99596	0.8263	5.07902
sRNA22956497	TGGCAGAAGAGAGTGAGCACT	AT1G27370, AT2G25095,AT4G30972,AT4G31877,AT5G10945,AT5G10946,AT5G11977,AT5G26146,AT5G26147	21	1.10217	0.99542	1.07586	1.32213	0.549372	0.559049	1.30383	0.829028	0.668879	0.535863	0.425017	0.0929503	0.226766	0.739465	0.478332	0.359813	0.625719	4.81328	1	0.903148	0.976128	1.19957	0.498447	0.507227	1	0.63584	0.513011	0.410992	0.325976	0.0712902	1	3.26091	2.10936	1.58671	2.75931	21.2257	1	1.59997	1.1995	1.06576	1.19458	7.26808
sRNA22459139	TGATAGAAGAGAGTGAGCACT	AT1G27370, AT2G25095,AT4G30972,AT4G31877,AT5G10945,AT5G10946,AT5G11977,AT5G26146,AT5G26147	21	8.32136	6.70599	7.24787	9.25492	4.2851	3.96925	7.06241	6.41115	6.58589	5.57298	4.72831	0.604177	0.850374	0.95074	0.669664	1.33645	0.96702	37.7657	1	0.805876	0.870996	1.11219	0.514952	0.476995	1	0.907785	0.932527	0.789104	0.669504	0.0855483	1	1.11803	0.787494	1.5716	1.13717	44.4108	1	0.943896	0.863672	1.15763	0.773876	14.9911
sRNA22338931	TGAGAGAAGAGAGTGAGCACT	AT1G27370, AT2G25095,AT4G30972,AT4G31877,AT5G10945,AT5G10946,AT5G11977,AT5G26146,AT5G26147	21	19.1226	14.7741	15.968	21.0015	9.06464	9.1125	16.2979	15.8621	14.2523	14.3076	9.88164	1.3013	0.113383	0.105638	0.239166	0.616822	0.113767	47.0221	1	0.7726	0.835031	1.09826	0.474028	0.47653	1	0.97326	0.874487	0.877879	0.606315	0.0798451	1	0.931689	2.10936	5.44016	1.00339	414.718	1	0.892516	1.27296	2.4721	0.694576	138.425
sRNA22266870	TGACGGAAGAGAGTGAGCACT	AT1G27370, AT2G25095,AT4G30972,AT4G31877,AT5G10945,AT5G10946,AT5G11977,AT5G26146,AT5G26147	21	22.5393	19.0178	20.5545	14.8994	13.8991	10.6219	16.9498	16.8016	9.10705	15.0578	5.84398	42.6642	0.793682	0.633827	0.382665	0.719626	0.568835	2715.96	1	0.843759	0.91194	0.66104	0.616661	0.471262	1	0.991259	0.537296	0.888375	0.344782	2.51709	1	0.79859	0.482139	0.906693	0.716704	3421.97	1	0.87787	0.643792	0.818703	0.559382	1141.65
sRNA22227433	TGACATAAGAGAGTGAGCACT	AT1G27370, AT2G25095,AT4G30972,AT4G31877,AT5G10945,AT5G10946,AT5G11977,AT5G26146,AT5G26147	21	2.09412	4.4008	4.75641	5.79703	5.93322	4.19287	2.82496	4.86363	5.96846	1.39324	2.92199	0.01	0.453533	0.422551	0.526165	0.616822	0.455068	0.01	1	2.10151	2.27132	2.76825	2.83328	2.00221	1	1.72166	2.11276	0.49319	1.03435	0.00353987	1	0.931689	1.16015	1.36004	1.00339	0.0220491	1	1.58495	1.84808	1.54049	1.62367	0.675934
sRNA22225441	TGACAGTAGAGAGTGAGCACT	AT1G27370, AT2G25095,AT4G30972,AT4G31877,AT5G10945,AT5G10946,AT5G11977,AT5G26146,AT5G26147	21	0.33065	0.01	0.01	0.01	0.01	0.01	0.271631	0.01	0.01	0.01	0.01	3.06736	0.283458	0.01	0.01	0.01	0.01	127.42	1	0.0302435	0.0302435	0.0302435	0.0302435	0.0302435	1	0.0368146	0.0368146	0.0368146	0.0368146	11.2924	1	0.0352786	0.0352786	0.0352786	0.0352786	449.519	1	0.0341122	0.0341122	0.0341122	0.0341122	153.614
sRNA22223515	TGACAGGAGAGAGTGAGCACT	AT1G27370, AT2G25095,AT4G30972,AT4G31877,AT5G10945,AT5G10946,AT5G11977,AT5G26146,AT5G26147	21	0.936842	0.576296	0.622864	0.203405	0.01	0.279524	0.543262	0.607954	0.617427	0.267932	0.01	0.371801	0.396841	0.316913	0.286999	0.308411	0.01	0.264466	1	0.615147	0.664855	0.217117	0.0106742	0.298369	1	1.11908	1.13652	0.49319	0.0184073	0.684386	1	0.79859	0.723209	0.777166	0.025199	0.666428	1	0.844272	0.841527	0.495824	0.0180935	0.549728
sRNA22221729	TGACAGATGAGAGTGAGCACT	AT1G27370, AT2G25095,AT4G30972,AT4G31877,AT5G10945,AT5G10946,AT5G11977,AT5G26146,AT5G26147	21	0.606192	0.01	0.905984	1.42383	0.439498	0.01	0.706241	0.01	0.668879	0.857381	0.37189	2.18433	0.170075	0.01	0.143499	0.359813	0.113767	33.8516	1	0.0164964	1.49455	2.34882	0.725014	0.0164964	1	0.0141595	0.947097	1.21401	0.526576	3.0929	1	0.0587977	0.843744	2.11562	0.668924	199.04	1	0.0298179	1.09513	1.89281	0.640171	67.3831
sRNA22220812	TGACAGAGGAGAGTGAGCACT	AT1G27370, AT2G25095,AT4G30972,AT4G31877,AT5G10945,AT5G10946,AT5G11977,AT5G26146,AT5G26147	21	2.75542	2.40996	2.6047	2.79682	2.03268	1.34172	2.22738	2.54235	1.95518	1.50042	1.1688	1381.52	0.226766	0.528189	0.430498	0.514019	0.341301	2064.37	1	0.874628	0.945303	1.01502	0.737702	0.486938	1	1.14141	0.877798	0.673626	0.524741	620.246	1	2.32922	1.89842	2.26673	1.50508	9103.51	1	1.44842	1.24051	1.31846	0.922507	3241.41
sRNA22218817	TGACAGAATAGAGTGAGCACT	AT1G27370, AT2G25095,AT4G30972,AT4G31877,AT5G10945,AT5G10946,AT5G11977,AT5G26146,AT5G26147	21	5.34551	12.8881	13.9295	14.5943	19.5576	10.566	11.8431	24.3181	19.346	4.66201	8.55346	3.34621	0.283458	0.369732	0.382665	0.616822	0.398185	7.40505	1	2.41101	2.60583	2.7302	3.65871	1.97662	1	2.05336	1.63353	0.393647	0.722231	0.282545	1	1.30436	1.34999	2.17606	1.40474	26.124	1	1.92291	1.86312	1.76664	1.92856	9.46105
sRNA22218361	TGACAGAAGGGAGTGAGCACT	AT1G27370, AT2G25095,AT4G30972,AT4G31877,AT5G10945,AT5G10946,AT5G11977,AT5G26146,AT5G26147	21	1.04706	0.838248	0.905984	0.661065	0.659247	0.167715	0.651915	0.442148	0.411618	0.267932	0.425017	1.20835	0.396841	0.633827	0.430498	1.02804	0.341301	16.9258	1	0.800574	0.865266	0.631355	0.629618	0.160177	1	0.67823	0.631398	0.410992	0.651951	1.85355	1	1.59718	1.08481	2.59055	0.860045	42.6514	1	1.02533	0.860492	1.21097	0.713871	14.8884
sRNA22217819	TGACAGAAGATAGTGAGCACT	AT1G27370, AT1G48742,AT1G66783,AT1G66795,AT2G25095,AT3G18217,AT4G30972,AT4G31877,AT5G10945,AT5G10946,AT5G11977,AT5G26146,AT5G26147	21	3.85758	10.2685	11.0983	9.76343	9.0097	5.7023	7.60567	13.4855	11.4738	3.21518	5.57834	0.325326	1.92751	1.84866	1.05233	1.95327	1.13767	2.06283	1	2.66191	2.87701	2.53097	2.33558	1.4782	1	1.77309	1.50859	0.422734	0.733445	0.0427741	1	0.959091	0.545952	1.01336	0.590227	1.07021	1	1.79803	1.64385	1.32236	1.21975	0.863728
sRNA22217565	TGACAGAAGAGTGTGAGCACT	AT1G27370, AT2G25095,AT4G30972,AT4G31877,AT5G10945,AT5G10946,AT5G11977,AT5G26146,AT5G26147	21	2.59009	2.14801	2.32158	2.03405	0.01	0.894478	1.19518	1.54752	1.64647	1.23249	0.01	0.418277	0.113383	0.0528189	0.239166	0.308411	0.01	0.264466	1	0.829318	0.896332	0.785318	0.00386087	0.345346	1	1.2948	1.3776	1.03122	0.00836696	0.34997	1	0.465844	2.10936	2.72008	0.0881965	2.3325	1	0.863322	1.4611	1.5122	0.0334748	1.00927
sRNA22217316	TGACAGAAGAGGGTGAGCACT	AT1G27370, AT2G25095,AT4G30972,AT4G31877,AT5G10945,AT5G10946,AT5G11977,AT5G26146,AT5G26147	21	1.26749	0.890639	0.962608	1.11873	0.769121	0.503144	0.651915	0.497417	0.720331	0.910968	0.584398	0.278851	0.453533	0.47537	0.430498	0.616822	0.170651	2.3273	1	0.702678	0.759459	0.88263	0.606805	0.39696	1	0.763009	1.10495	1.39737	0.896433	0.427741	1	1.04815	0.949212	1.36004	0.37627	5.1315	1	0.837945	0.937872	1.21335	0.626503	1.9854
sRNA22217189	TGACAGAAGAGCGTGAGCACT	AT1G27370, AT2G25095,AT4G30972,AT4G31877,AT5G10945,AT5G10946,AT5G11977,AT5G26146,AT5G26147	21	4.02291	3.56256	3.85043	3.55958	2.08761	1.73305	2.44468	2.26601	2.72697	2.08987	2.28446	0.464752	0.170075	0.0528189	0.0478332	0.257009	0.0568835	0.317359	1	0.885567	0.957126	0.884828	0.518931	0.430796	1	0.926914	1.11547	0.854863	0.934464	0.190107	1	0.310563	0.281248	1.51116	0.334462	1.866	1	0.707681	0.784615	1.08362	0.595952	0.828967
sRNA22217009	TGACAGAAGAGATTGAGCACT	AT1G27370, AT2G25095,AT4G30972,AT4G31877,AT5G10945,AT5G10946,AT5G11977,AT5G26146,AT5G26147	21	5.62105	12.3118	13.3066	16.73	18.7885	9.89517	10.6479	18.0175	18.9344	3.5367	7.27841	0.836553	2.60781	1.74302	2.43949	3.34112	2.10469	0.423146	1	2.1903	2.36729	2.97632	3.34253	1.76038	1	1.69211	1.77822	0.332149	0.683551	0.0785648	1	0.668385	0.935455	1.2812	0.807071	0.162261	1	1.51693	1.69365	1.52989	1.61105	0.667067
sRNA22216770	TGACAGAAGAGAGTTAGCACT	AT1G27370, AT2G25095,AT4G30972,AT4G31877,AT5G10945,AT5G10946,AT5G11977,AT5G26146,AT5G26147	21	1.04706	2.35757	2.54808	2.2883	1.75799	1.174	1.57546	2.87396	1.54357	1.33966	1.70007	0.01	1.13383	0.528189	0.90883	0.873832	0.568835	0.01	1	2.25162	2.43356	2.18546	1.67898	1.12124	1	1.8242	0.979756	0.850328	1.07909	0.00634735	1	0.465844	0.801556	0.770689	0.501693	0.00881965	1	1.51389	1.40496	1.26883	1.08659	0.378802
sRNA22216691	TGACAGAAGAGAGTGTGCACT	AT1G27370, AT2G25095,AT4G30972,AT4G31877,AT5G10945,AT5G10946,AT5G11977,AT5G26146,AT5G26147	21	1.54303	0.890639	0.962608	1.06787	0.714184	0.167715	0.86922	0.331611	0.617427	0.910968	0.425017	0.371801	0.170075	0.264094	0.0956663	0.257009	0.113767	0.476039	1	0.5772	0.623841	0.692062	0.462844	0.108692	1	0.381504	0.710323	1.04803	0.488964	0.427741	1	1.55281	0.562496	1.51116	0.668924	2.799	1	0.837173	0.63222	1.08375	0.540244	1.11181
sRNA22216505	TGACAGAAGAGAGTGGGCACT	AT1G27370, AT2G25095,AT4G30972,AT4G31877,AT5G10945,AT5G10946,AT5G11977,AT5G26146,AT5G26147	21	2.14923	1.83367	1.98184	2.54256	1.31849	0.894478	1.52113	1.32644	1.54357	1.87552	1.00941	0.790078	0.566916	0.581008	0.382665	0.257009	0.341301	0.687612	1	0.853176	0.922118	1.18301	0.613474	0.416186	1	0.87201	1.01475	1.23298	0.663593	0.5194	1	1.02486	0.674995	0.453347	0.602031	1.2129	1	0.916681	0.87062	0.956445	0.626366	0.716162
sRNA22216149	TGACAGAAGAGAGTGATCACT	AT1G27370, AT2G25095,AT4G30972,AT4G31877,AT5G10945,AT5G10946,AT5G11977,AT5G26146,AT5G26147	21	0.826625	2.2004	2.37821	2.39001	2.19749	1.95667	2.39035	2.81869	3.08713	1.01814	1.54069	0.836553	0.850374	0.845102	0.813164	0.359813	0.910136	0.687612	1	2.66191	2.87701	2.89128	2.65839	2.36706	1	1.1792	1.2915	0.425937	0.644543	0.34997	1	0.993801	0.956243	0.423123	1.07028	0.808599	1	1.61164	1.70825	1.24678	1.45774	1.17521
sRNA22215849	TGACAGAAGAGAGTGAGTACT	AT1G27370, AT2G25095,AT2G40360,AT4G30972,AT4G31877,AT5G10945,AT5G10946,AT5G11977,AT5G26146,AT5G26147	21	1.26749	1.1002	1.1891	1.22043	0.933933	0.279524	0.814894	1.21591	1.0805	0.696622	0.690652	0.557702	0.623607	0.264094	0.621831	0.616822	0.284418	0.105786	1	0.868014	0.938155	0.962869	0.736835	0.220534	1	1.49211	1.32594	0.854863	0.847537	0.684386	1	0.423495	0.997152	0.98912	0.456084	0.169636	1	0.927872	1.08708	0.935617	0.680152	0.358185
sRNA22215785	TGACAGAAGAGAGTGAGGACT	AT1G27370, AT2G25095,AT4G30972,AT4G31877,AT5G10945,AT5G10946,AT5G11977,AT5G26146,AT5G26147	21	0.936842	0.733467	0.792736	0.508512	0.384561	0.01	0.217305	0.331611	0.617427	0.375104	0.37189	0.697128	0.170075	0.158457	0.239166	0.257009	0.113767	0.740505	1	0.782915	0.846179	0.542794	0.410486	0.0106742	1	1.52602	2.84129	1.72617	1.71137	3.20806	1	0.931689	1.40624	1.51116	0.668924	4.354	1	1.08021	1.6979	1.26004	0.930261	2.52424
sRNA22215456	TGACAGAAGAGAGTGAGCGCT	AT1G27370, AT2G25095,AT4G30972,AT4G31877,AT5G10945,AT5G10946,AT5G11977,AT5G26146,AT5G26147	21	3.52693	2.2004	2.37821	2.33915	1.4833	0.614954	1.84709	1.65806	2.05809	1.33966	1.80632	5.48407	0.340149	0.264094	0.430498	0.257009	0.227534	1.85126	1	0.623885	0.674299	0.663226	0.420565	0.174359	1	0.897657	1.11423	0.72528	0.977927	2.96903	1	0.776407	1.26562	0.755578	0.668924	5.4425	1	0.765983	1.01805	0.714694	0.689139	2.86196
sRNA22215381	TGACAGAAGAGAGTGAGCCCT	AT1G27370, AT2G25095,AT4G30972,AT4G31877,AT5G10945,AT5G10946,AT5G11977,AT5G26146,AT5G26147	21	1.87368	0.943029	1.01923	1.57639	0.549372	0.559049	0.923546	0.994833	0.720331	0.910968	0.743779	1.20835	0.566916	0.369732	0.239166	0.411215	0.227534	0.317359	1	0.503302	0.543972	0.84133	0.293204	0.298369	1	1.07719	0.779963	0.98638	0.805352	1.30839	1	0.652182	0.421872	0.725355	0.401354	0.5598	1	0.744224	0.581936	0.851022	0.49997	0.722185
sRNA22215096	TGACAGAAGAGAGTGAGCATT	AT1G27370, AT2G25095,AT4G30972,AT4G31877,AT5G10945,AT5G10946,AT5G11977,AT5G26146,AT5G26147	21	5.78638	5.02949	5.4359	5.84789	2.58205	2.96296	6.19319	4.97417	6.9975	5.0907	3.1345	2.13786	74.5494	71.1999	72.3237	70.5234	65.3592	37.131	1	0.869195	0.939431	1.01063	0.446229	0.512058	1	0.803167	1.12987	0.821984	0.50612	0.345195	1	0.95507	0.970145	0.945995	0.876723	0.498073	1	0.87581	1.01315	0.926203	0.609691	0.451775
sRNA22214880	TGACAGAAGAGAGTGAGCAGT	AT1G27370, AT1G53160,AT2G25095,AT4G30972,AT4G31877,AT5G10945,AT5G10946,AT5G11977,AT5G26146,AT5G26147	21	2.14923	1.30976	1.4156	1.72894	1.15368	0.559049	1.73844	0.718491	1.44066	1.12531	0.850033	0.511227	0.170075	0.264094	0.286999	0.308411	0.341301	0.211573	1	0.609412	0.658656	0.804448	0.536789	0.260116	1	0.413296	0.82871	0.647312	0.488964	0.294072	1	1.55281	1.68749	1.81339	2.00677	1.244	1	0.858507	1.05828	1.08838	1.01084	0.599396
sRNA22214168	TGACAGAAGAGAGTGAGCACTTT	AT1G27370, AT4G30972	23	95.8885	82.7246	89.4093	91.0236	57.9038	50.9294	110.988	110.869	89.0638	96.1339	76.2374	0.650652	184.928	162.207	185.306	182.117	161.89	16.1324	1	0.862717	0.932429	0.949265	0.603866	0.531131	1	0.99892	0.80246	0.866161	0.686894	0.00586234	1	0.877136	1.00204	0.984799	0.875425	0.0872363	1	0.912924	0.912311	0.933408	0.722062	0.208077
sRNA22213447	TGACAGAAGAGAGTGAGCACTT	AT1G27370, AT2G25095,AT4G30972,AT4G31877,AT5G10945,AT5G10946,AT5G11977,AT5G26146,AT5G26147	22	231.235	174.722	188.841	194.913	108.831	83.2424	156.623	121.757	137.48	125.231	97.2757	3.57859	1585.89	1623.18	1669.14	1604.35	1424.02	144.822	1	0.755606	0.816664	0.842921	0.47065	0.359991	1	0.777388	0.877782	0.799574	0.621084	0.0228485	1	1.02351	1.05249	1.01164	0.897932	0.0913188	1	0.852169	0.915646	0.884713	0.663222	0.158053
sRNA22213130	TGACAGAAGAGAGTGAGCACTCT	AT1G27370, AT2G25095,AT4G31877,AT5G10945,AT5G10946,AT5G11977,AT5G26146,AT5G26147	23	4.29845	3.51016	3.79381	3.96639	4.17523	2.34801	4.45475	3.15031	4.37344	3.37594	3.34701	0.232376	0.510224	0.47537	0.286999	1.13084	0.398185	14.0696	1	0.816612	0.882599	0.922749	0.971333	0.546245	1	0.707179	0.981747	0.757829	0.751334	0.0521636	1	0.931689	0.562496	2.21636	0.780411	27.5753	1	0.818493	0.808947	1.29898	0.83436	9.39124
sRNA22211964	TGACAGAAGAGAGTGAGCACTC	AT1G27370, AT2G19420,AT2G19425,AT2G25095,AT4G30972,AT4G31877,AT5G10945,AT5G10946,AT5G11977,AT5G26146,AT5G26147	22	249.475	200.865	217.096	194.048	122.895	84.4723	184.166	164.037	165.831	150.095	113.958	0.464752	71.318	74.6859	79.7379	64.9205	59.6139	79.7101	1	0.80515	0.870211	0.777824	0.492612	0.3386	1	0.890702	0.900441	0.815001	0.618777	0.00252355	1	1.04722	1.11806	0.910297	0.835889	1.11767	1	0.914359	0.962904	0.834374	0.649093	0.486265
sRNA22211851	TGACAGAAGAGAGTGAGCACTAT	AT1G27370, AT5G43270,AT5G50570,AT5G50670	23	5.23529	3.14343	3.39744	2.94937	1.20862	0.782668	3.15092	2.15547	2.16099	1.50042	1.27505	0.325326	19.4452	19.2789	20.5204	21.2804	19.2266	0.476039	1	0.600431	0.648949	0.563363	0.23086	0.149499	1	0.684077	0.685829	0.476184	0.404659	0.103248	1	0.991447	1.05529	1.09438	0.988759	0.024481	1	0.758652	0.796691	0.711307	0.541426	0.0924092
sRNA22211646	TGACAGAAGAGAGTGAGCACTA	AT1G27370, AT1G48742,AT1G69170,AT2G25095,AT3G18217,AT4G30972,AT4G31877,AT5G10945,AT5G10946,AT5G11977,AT5G26146,AT5G26147,AT5G43270,AT5G50570,AT5G50670	22	17.1938	13.2548	14.3259	10.9839	7.80108	3.35429	12.821	12.1038	10.5992	10.1814	7.75656	0.232376	72.6786	75.0028	76.246	74.5841	64.7334	26.4466	1	0.770906	0.833199	0.638826	0.453715	0.195087	1	0.944061	0.826704	0.79412	0.604989	0.0181246	1	1.03198	1.04909	1.02622	0.890681	0.363884	1	0.915649	0.902996	0.819721	0.649795	0.192365
sRNA22209291	TGACAGAAGAGAGTGAGCAAT	AT1G27370, AT2G25095,AT2G33810,AT2G33815,AT4G30972,AT4G31877,AT5G10945,AT5G10946,AT5G11977,AT5G26146,AT5G26147	21	2.75542	2.09562	2.26496	2.0849	1.04381	0.782668	1.46681	1.38171	1.90373	0.803795	1.11567	0.697128	1.47398	1.47893	2.05683	1.95327	2.16157	1.37522	1	0.760546	0.822002	0.756654	0.37882	0.284047	1	0.941986	1.29787	0.547989	0.76061	0.475268	1	1.00336	1.39542	1.32517	1.46649	0.932999	1	0.901963	1.17177	0.876603	0.868639	0.564105
sRNA22209092	TGACAGAAGAGAGTGAGAACT	AT1G27370, AT2G25095,AT4G30972,AT4G31877,AT5G10945,AT5G10946,AT5G11977,AT5G26146,AT5G26147	21	3.08607	1.93845	2.09509	2.44086	1.09874	0.838573	1.73844	1.71332	1.49211	2.41139	1.43443	6.9248	0.793682	1.26765	1.48283	1.33645	0.96702	0.793398	1	0.628129	0.678886	0.790928	0.356034	0.271729	1	0.985553	0.858307	1.3871	0.825126	3.98334	1	1.59718	1.86829	1.68386	1.2184	0.999642	1	1.07029	1.13516	1.28729	0.799852	1.75157
sRNA22208977	TGACAGAAGAGAGTGACCACT	AT1G27370, AT2G25095,AT4G30972,AT4G31877,AT5G10945,AT5G10946,AT5G11977,AT5G26146,AT5G26147	21	0.551083	1.25737	1.35898	1.52554	1.15368	0.447239	0.651915	1.98967	1.54357	0.214345	0.584398	0.464752	0.283458	0.211276	0.143499	0.359813	0.398185	0.370252	1	2.28164	2.46601	2.76825	2.09348	0.811563	1	3.05203	2.36774	0.328793	0.896433	0.712902	1	0.745351	0.506246	1.26937	1.40474	1.3062	1	2.02634	1.78	1.45547	1.46488	0.943555
sRNA22208798	TGACAGAAGAGAGTGAACACT	AT1G27370, AT2G25095,AT4G30972,AT4G31877,AT5G10945,AT5G10946,AT5G11977,AT5G26146,AT5G26147	21	0.33065	0.261953	0.28312	0.305107	0.01	0.01	0.325957	0.497417	0.154357	0.482277	0.01	0.01	0.623607	0.422551	0.334832	0.462617	0.01	0.01	1	0.792235	0.856252	0.922749	0.0302435	0.0302435	1	1.52602	0.473549	1.47957	0.0306789	0.0306789	1	0.677592	0.536928	0.74184	0.0160357	0.0160357	1	0.998615	0.622243	1.04805	0.0256527	0.0256527
sRNA22208724	TGACAGAAGAGAGTCAGCACT	AT1G27370, AT2G25095,AT4G30972,AT4G31877,AT5G10945,AT5G10946,AT5G11977,AT5G26146,AT5G26147	21	0.716408	0.785858	0.84936	1.57639	1.53824	0.950383	0.814894	1.0501	0.977592	0.58945	0.425017	2.09138	0.226766	0.369732	0.430498	0.514019	0.739486	0.0528932	1	1.09694	1.18558	2.2004	2.14716	1.32659	1	1.28864	1.19966	0.723346	0.521561	2.56645	1	1.63046	1.89842	2.26673	3.261	0.23325	1	1.33868	1.42789	1.73016	1.97657	1.37543
sRNA22208600	TGACAGAAGAGAGTAAGCACT	AT1G27370, AT2G25095,AT2G33810,AT2G33815,AT4G30972,AT4G31877,AT5G10945,AT5G10946,AT5G11977,AT5G26146,AT5G26147,AT5G61380	21	3.74737	2.93387	3.17094	4.06809	1.42837	1.50943	2.71631	1.9344	1.69792	2.84008	1.59381	0.418277	0.680299	1.1092	0.90883	0.56542	1.08079	0.476039	1	0.782915	0.846179	1.08559	0.381166	0.402798	1	0.712141	0.625084	1.04556	0.586756	0.153987	1	1.63046	1.33593	0.831135	1.58869	0.69975	1	1.04184	0.93573	0.987429	0.852205	0.418845
sRNA22208177	TGACAGAAGAGACTGAGCACT	AT1G27370, AT2G25095,AT4G30972,AT4G31877,AT5G10945,AT5G10946,AT5G11977,AT5G26146,AT5G26147	21	1.59814	5.13427	5.54915	6.00044	5.82334	4.41649	4.45475	7.40598	6.38008	2.19704	2.49697	0.139426	0.850374	0.581008	0.76533	0.719626	0.796369	0.740505	1	3.21265	3.47225	3.75463	3.64382	2.76351	1	1.66249	1.4322	0.49319	0.560519	0.0312982	1	0.683238	0.899993	0.846247	0.936493	0.870799	1	1.85279	1.93481	1.69802	1.71361	1.22187
sRNA22208081	TGACAGAAGAGAATGAGCACT	AT1G27370, AT2G25095,AT4G30972,AT4G31877,AT5G10945,AT5G10946,AT5G11977,AT5G26146,AT5G26147	21	0.606192	0.890639	0.962608	1.11873	0.769121	0.279524	0.597589	0.773759	0.565975	0.535863	0.265635	1.58016	0.793682	0.369732	0.478332	0.616822	0.398185	0.528932	1	1.46924	1.58796	1.8455	1.26878	0.461116	1	1.2948	0.947097	0.89671	0.444512	2.64422	1	0.465844	0.602674	0.777166	0.501693	0.666428	1	1.07663	1.04591	1.17312	0.738327	1.25725
sRNA22207831	TGACAGAAGACAGTGAGCACT	AT1G27370, AT1G48742,AT2G25095,AT3G18217,AT4G30972,AT4G31877,AT5G10945,AT5G10946,AT5G11977,AT5G26146,AT5G26147	21	1.21238	3.92929	4.2468	4.1698	3.90054	2.12439	2.82496	5.52685	5.7112	1.33966	2.33759	4.22924	0.283458	0.47537	0.526165	0.514019	0.455068	0.211573	1	3.24096	3.50285	3.43934	3.21725	1.75224	1	1.95643	2.02169	0.474221	0.827477	1.4971	1	1.67704	1.85624	1.81339	1.60542	0.746399	1	2.29148	2.46026	1.90898	1.88338	1.33191
sRNA22207561	TGACAGAAGAAAGTGAGCACT	AT1G27370, AT1G48742,AT2G25095,AT3G18217,AT3G28690,AT4G30972,AT4G31877,AT5G10945,AT5G10946,AT5G11977,AT5G26146,AT5G26147,AT5G55835	21	0.936842	1.41454	1.52885	0.966172	0.824058	0.559049	0.760567	0.884296	0.977592	1.33966	1.32818	0.01	0.680299	0.369732	0.478332	0.257009	0.284418	0.01	1	1.50991	1.63192	1.03131	0.879613	0.596738	1	1.16268	1.28535	1.76139	1.7463	0.0131481	1	0.543485	0.70312	0.377789	0.418077	0.0146994	1	1.07202	1.20679	1.05683	1.01466	0.208195
sRNA22207265	TGACAGAACAGAGTGAGCACT	AT1G27370, AT2G25095,AT4G30972,AT4G31877,AT5G10945,AT5G10946,AT5G11977,AT5G26146,AT5G26147	21	3.3065	7.38706	7.98398	9.35662	10.3282	5.03144	6.84511	12.1038	11.7311	2.78649	4.5158	0.01	0.113383	0.158457	0.0478332	0.257009	0.113767	0.01	1	2.2341	2.41463	2.82976	3.1236	1.52168	1	1.76824	1.7138	0.407078	0.659713	0.0014609	1	1.39753	0.421872	2.26673	1.00339	0.0881965	1	1.79996	1.51677	1.83452	1.59557	0.537113
sRNA22206987	TGACAGAAAAGAGTGAGCACT	AT1G27370, AT2G25095,AT4G30972,AT4G31877,AT5G10945,AT5G10946,AT5G11977,AT5G26146,AT5G26147	21	0.771517	0.943029	1.01923	1.16958	0.604309	0.614954	1.08652	1.16064	1.13195	1.28607	0.478144	0.139426	0.566916	0.264094	0.239166	0.102804	0.284418	1.32233	1	1.22231	1.32108	1.51595	0.783274	0.797071	1	1.06821	1.04181	1.18366	0.440067	0.128322	1	0.465844	0.421872	0.181339	0.501693	2.3325	1	0.918787	0.928251	0.960313	0.575011	1.08596
sRNA22201750	TGACACAAGAGAGTGAGCACT	AT1G27370, AT2G25095,AT4G30972,AT4G31877,AT5G10945,AT5G10946,AT5G11977,AT5G26146,AT5G26147	21	1.21238	0.99542	1.07586	1.57639	0.549372	0.614954	1.0322	0.884296	1.0805	1.12531	0.903161	0.325326	0.170075	0.264094	0.286999	0.257009	0.341301	1.48101	1	0.821044	0.887389	1.30024	0.453134	0.507227	1	0.856711	1.04679	1.09021	0.874987	0.315178	1	1.55281	1.68749	1.51116	2.00677	8.70799	1	1.07686	1.20722	1.30053	1.11163	3.1768
sRNA22193121	TGACAAAAGAGAGTGAGCACT	AT1G27370, AT2G25095,AT3G28690,AT4G30972,AT4G31877,AT5G10945,AT5G10946,AT5G11977,AT5G26146,AT5G26147	21	0.716408	0.419124	0.452992	0.86447	0.659247	0.01	0.488936	0.497417	0.668879	0.267932	0.690652	4.60104	0.453533	0.211276	0.286999	0.514019	0.227534	169.84	1	0.585035	0.632309	1.20667	0.92021	0.0139585	1	1.01734	1.36803	0.547989	1.41256	9.41031	1	0.465844	0.632808	1.13337	0.501693	374.483	1	0.689408	0.877716	0.962676	0.944822	127.969
sRNA20412239	TCACAGAAGAGAGTGAGCACT	AT1G27370, AT2G25095,AT4G30972,AT4G31877,AT5G10945,AT5G10946,AT5G11977,AT5G26146,AT5G26147	21	1.70836	1.72889	1.86859	2.54256	1.59318	0.950383	1.19518	2.54235	1.80083	1.33966	0.956288	1.76606	0.340149	0.316913	0.334832	0.359813	0.170651	1.21654	1	1.01202	1.09379	1.48831	0.932579	0.556314	1	2.12718	1.50675	1.12089	0.800122	1.47765	1	0.931689	0.984368	1.05781	0.501693	3.5765	1	1.35696	1.19497	1.22233	0.744798	1.87015
sRNA19499302	TACAGAAGAGAGTGAGCACT	AT1G27370, AT2G19420,AT2G19425,AT2G25095,AT4G30972,AT4G31877,AT5G10945,AT5G10946,AT5G11977,AT5G26146,AT5G26147	20	1.48793	1.83367	1.98184	3.81384	4.50485	2.01258	3.58553	6.90856	4.06473	1.66118	2.01883	0.790078	0.396841	0.369732	0.239166	0.205607	0.341301	1.05786	1	1.23237	1.33195	2.56319	3.02761	1.35261	1	1.92679	1.13365	0.4633	0.563049	0.220352	1	0.931689	0.602674	0.51811	0.860045	2.66571	1	1.36361	1.02276	1.18153	1.48357	1.41289
sRNA19246135	TAACAGAAGAGAGTGAGCACT	AT1G27370, AT2G25095,AT3G28690,AT4G30972,AT4G31877,AT5G10945,AT5G10946,AT5G11977,AT5G26146,AT5G26147	21	5.78638	3.51016	3.79381	4.4749	2.19749	1.28581	3.47688	3.09504	3.4473	2.84008	2.17821	1.44073	1.19052	0.897921	1.05233	0.719626	0.910136	3.22649	1	0.606626	0.655645	0.773352	0.379769	0.222214	1	0.890177	0.991493	0.816846	0.626484	0.414375	1	0.754224	0.883922	0.604462	0.764484	2.71014	1	0.750342	0.843686	0.731553	0.590246	1.11558
sRNA19093166	NGACAGAAGAGAGTGAGCACT	AT1G27370, AT2G19420,AT2G19425,AT2G25095,AT4G30972,AT4G31877,AT5G10945,AT5G10946,AT5G11977,AT5G26146,AT5G26147	21	2.31455	2.46235	2.66133	2.33915	1.81293	0.670859	1.62979	1.27118	1.80083	1.44683	1.75319	0.325326	3.06134	2.85222	2.63082	3.28972	2.95794	2.11573	1	1.06386	1.14982	1.01063	0.783274	0.289844	1	0.779964	1.10495	0.887742	1.07572	0.199613	1	0.931689	0.859368	1.0746	0.966223	0.691111	1	0.925171	1.03805	0.990991	0.941739	0.393522
sRNA18410773	GTGACAGAAGAGAGTGAGCACT	AT1G27370, AT2G19420,AT2G19425,AT2G25095,AT4G30972,AT4G31877,AT5G10945,AT5G10946,AT5G11977,AT5G26146,AT5G26147	22	0.6613	0.314343	0.01	0.86447	0.01	0.01	0.217305	0.276343	0.01	0.267932	0.01	0.743603	0.113383	0.264094	0.01	0.102804	0.01	0.15868	1	0.475341	0.0151217	1.30723	0.0151217	0.0151217	1	1.27168	0.0460183	1.23298	0.0460183	3.42193	1	2.32922	0.0881965	0.906693	0.0881965	1.3995	1	1.35875	0.0497788	1.14897	0.0497788	1.61218
sRNA16864489	GGACAGAAGAGAGTGAGCACT	AT1G27370, AT2G19420,AT2G19425,AT2G25095,AT4G30972,AT4G31877,AT5G10945,AT5G10946,AT5G11977,AT5G26146,AT5G26147	21	9.09288	7.22989	7.81411	9.56002	5.43878	0.01	6.30184	6.07954	7.15186	6.2696	4.56893	0.371801	0.113383	0.264094	0.191333	0.102804	0.113767	0.264466	1	0.795116	0.859366	1.05137	0.598137	0.00109976	1	0.964723	1.13488	0.994884	0.725015	0.0589988	1	2.32922	1.68749	0.906693	1.00339	2.3325	1	1.36302	1.22725	0.984317	0.775512	0.797532
sRNA13439463	CTGACAGAAGAGAGTGAGCACT	AT1G27370, AT1G48742,AT1G69170,AT2G25095,AT4G30972,AT4G31877,AT5G10945,AT5G10946,AT5G11977,AT5G26146,AT5G26147	22	9.58885	8.06814	8.72009	9.25492	4.61473	3.01886	5.97589	5.58212	6.43153	6.05526	4.30329	5.71645	0.566916	0.47537	0.813164	0.719626	0.455068	2.85623	1	0.841408	0.909399	0.965174	0.481259	0.314831	1	0.934107	1.07625	1.01328	0.72011	0.956586	1	0.83852	1.43436	1.26937	0.802709	5.0382	1	0.871345	1.14	1.08261	0.668026	2.1032
sRNA11762369	CGACAGAAGAGAGTGAGCACT	AT1G27370, AT2G19420,AT2G19425,AT2G25095,AT2G40360,AT4G30972,AT4G31877,AT5G10945,AT5G10946,AT5G11977,AT5G26146,AT5G26147	21	65.2483	46.5228	50.2821	64.5302	31.3142	21.9147	42.9721	41.0092	45.5352	40.2433	32.0888	0.418277	1.02045	1.00356	1.19583	1.13084	1.0239	0.528932	1	0.713012	0.770627	0.988994	0.479924	0.335867	1	0.954323	1.05965	0.9365	0.746736	0.00973369	1	0.983449	1.17187	1.10818	1.00339	0.518333	1	0.883595	1.00071	1.01122	0.743348	0.287978
sRNA4729442	AGACAGAAGAGAGTGAGCACT	AT1G27370, AT2G19420,AT2G19425,AT2G25095,AT4G30972,AT4G31877,AT5G10945,AT5G10946,AT5G11977,AT5G26146,AT5G26147	21	8.04582	7.02033	7.58761	9.30577	3.68079	2.85115	6.03021	5.0847	5.96846	6.2696	3.87828	4.50809	0.623607	0.316913	0.0478332	0.359813	0.113767	7.19348	1	0.872544	0.943051	1.1566	0.457479	0.354364	1	0.843205	0.989759	1.0397	0.643141	0.747584	1	0.508194	0.076704	0.576987	0.182434	11.5353	1	0.741314	0.669838	0.924427	0.427685	4.2124
sRNA5071962	AGAGGATAAAGATGAATAGATGAT	AT1G27565, AT1G52905	24	0.01	0.943029	1.01923	0.01	0.01	0.670859	0.01	0.497417	0.720331	0.01	0.01	1.58016	0.01	0.158457	0.0956663	0.01	0.01	6.13561	1	94.3029	101.923	1	1	67.0859	1	49.7417	72.0331	1	1	158.016	1	15.8457	9.56663	1	1	613.561	1	53.2968	61.1743	1	1	279.554
sRNA5814561	AGGAGAAGAGATGTGATGATGAAT	AT1G27565, AT1G52905	24	0.01	0.01	0.28312	0.01	0.01	0.01	0.01	0.01	0.360166	0.01	0.01	0.232376	0.01	0.01	0.334832	0.01	0.01	0.0528932	1	1	28.312	1	1	1	1	1	36.0166	1	1	23.2376	1	1	33.4832	1	1	5.28932	1	1	32.6039	1	1	9.8423
sRNA10048631	CATCTTTGAGGACATCCGGACGGT	AT1G27780, AT1G34730,AT1G34740,AT1G52020,AT2G05470,AT2G05562,AT2G05564,AT2G12120,AT2G14772,AT2G14774,AT3G24380,AT3G24385,AT3G32393,AT3G33009,AT3G42590,AT3G42730,AT3G42740,AT4G05280,AT4G05290,AT4G07943,AT4G08880,AT4G08880,AT5G28482,AT5G35000,AT5G35010,AT5G35643,AT5G35646,AT5G36840,AT5G36850	24	0.771517	0.01	0.226496	0.406809	0.164812	0.01	0.271631	0.01	0.257261	0.375104	0.318763	0.01	0.680299	0.01	0.813164	0.257009	0.398185	0.01	1	0.0129615	0.293572	0.527285	0.21362	0.0129615	1	0.0368146	0.947097	1.38093	1.17351	0.0368146	1	0.0146994	1.1953	0.377789	0.585308	0.0146994	1	0.0214918	0.811991	0.762002	0.65748	0.0214918
sRNA16021943	GCATCTTTGAGGACATCCGGACGG	AT1G27780, AT1G34730,AT1G34740,AT1G52020,AT2G05470,AT2G05562,AT2G05564,AT2G12120,AT2G14772,AT2G14774,AT3G24380,AT3G24385,AT3G32393,AT3G33009,AT3G42590,AT3G42730,AT3G42740,AT4G05280,AT4G05290,AT4G07943,AT4G08880,AT4G08880,AT5G28482,AT5G35000,AT5G35010,AT5G35643,AT5G35646,AT5G36840,AT5G36850	24	1.10217	1.25737	1.35898	1.27128	0.769121	0.559049	1.46681	1.49225	1.59502	1.33966	0.584398	0.01	0.340149	0.369732	0.239166	0.154206	0.113767	0.01	1	1.14082	1.233	1.15344	0.697826	0.507227	1	1.01734	1.08741	0.913315	0.398415	0.00681752	1	1.08697	0.70312	0.453347	0.334462	0.0293988	1	1.08171	1.00784	0.840033	0.476901	0.181148
sRNA22966103	TGGCATCTTTGAGGACATCCGGAC	AT1G27780, AT1G34730,AT1G34740,AT1G52020,AT2G05562,AT2G05564,AT2G14772,AT2G14774,AT3G24380,AT3G24385,AT3G32393,AT3G33009,AT3G42730,AT3G42740,AT4G05280,AT4G05290,AT4G08880,AT4G08880,AT5G35000,AT5G35010,AT5G35643,AT5G36840,AT5G36850	24	1.81858	1.30976	1.4156	1.32213	0.824058	0.503144	1.57546	1.32644	1.74938	1.33966	0.584398	5.11227	0.453533	0.528189	0.286999	0.359813	0.227534	0.423146	1	0.720214	0.778411	0.727015	0.453134	0.276669	1	0.84194	1.11039	0.850328	0.370938	3.24494	1	1.16461	0.632808	0.793356	0.501693	0.932999	1	0.908922	0.840536	0.790233	0.441922	1.48487
sRNA5769251	AGGACATCCGGACGGTAAACAAC	AT1G27780, AT1G34730,AT1G34740,AT1G52020,AT2G05470,AT2G05562,AT2G05564,AT2G12120,AT2G14772,AT2G14774,AT3G24380,AT3G24385,AT3G32393,AT3G33009,AT3G42590,AT3G42730,AT4G05280,AT4G05290,AT4G08880,AT4G08880,AT5G28482,AT5G35010,AT5G35643,AT5G36850	23	1.10217	1.41454	1.52885	0.966172	0.714184	0.559049	1.30383	0.884296	1.69792	1.07173	1.06254	5.20522	0.170075	0.0528189	0.286999	0.411215	0.227534	0.899184	1	1.28342	1.38713	0.876612	0.647982	0.507227	1	0.67823	1.30226	0.821984	0.814939	3.99225	1	0.310563	1.68749	2.41785	1.33785	5.287	1	0.757405	1.45896	1.37215	0.933589	3.26216
sRNA7803178	ATCTTTGAGGACATCCGGACGGT	AT1G27780, AT1G34730,AT1G34740,AT1G52020,AT2G05470,AT2G05562,AT2G05564,AT2G12120,AT2G14772,AT2G14774,AT3G24380,AT3G24385,AT3G32393,AT3G33009,AT3G42590,AT3G42730,AT3G42740,AT4G05280,AT4G05290,AT4G07943,AT4G08880,AT4G08880,AT5G28482,AT5G35000,AT5G35010,AT5G35643,AT5G35646,AT5G36840,AT5G36850	23	0.440867	0.209562	0.226496	0.305107	0.109874	0.0559049	0.108652	0.165806	0.154357	0.375104	0.106254	0.418277	0.510224	0.47537	0.430498	0.411215	0.853253	0.264466	1	0.475341	0.513751	0.692062	0.249224	0.126807	1	1.52602	1.42065	3.45233	0.977927	3.84967	1	0.931689	0.843744	0.805949	1.67231	0.518333	1	0.977682	0.926047	1.65011	0.966487	1.49827
sRNA2202083	AATAAAGATTGGTTTTGGAGAGGA	AT1G27870, AT1G77815,AT2G16100	24	0.01	0.261953	0.28312	0.0508512	0.01	0.167715	0.01	0.221074	0.257261	0.214345	0.01	0.0929503	0.01	0.633827	0.621831	0.719626	0.01	0.899184	1	26.1953	28.312	5.08512	1	16.7715	1	22.1074	25.7261	21.4345	1	9.29503	1	63.3827	62.1831	71.9626	1	89.9184	1	37.2284	38.7404	32.8274	1	38.6616
sRNA615152	AAAGATTGGTTTTGGAGAGGAGCT	AT1G27870, AT1G77815	24	0.440867	0.99542	1.07586	0.661065	0.274686	0.614954	0.760567	0.442148	0.565975	0.803795	0.850033	0.650652	0.226766	0.369732	0.191333	0.257009	0.113767	0.317359	1	2.25787	2.44032	1.49947	0.623059	1.39487	1	0.58134	0.744148	1.05684	1.11763	0.855483	1	1.63046	0.843744	1.13337	0.501693	1.3995	1	1.48989	1.34274	1.22989	0.747461	1.21662
sRNA4513002	AGAACTAAAACGCTGAAGATCAAG	AT1G28002, AT5G27260,AT5G35915	24	0.33065	0.157172	0.169872	0.152554	0.0549372	0.11181	0.271631	0.276343	0.308713	0.267932	0.106254	0.01	2.09759	2.53531	2.63082	2.26168	1.47897	0.01	1	0.475341	0.513751	0.461375	0.166149	0.338151	1	1.01734	1.13652	0.98638	0.391171	0.0368146	1	1.20868	1.25421	1.07823	0.705082	0.00476738	1	0.900454	0.968161	0.841995	0.420801	0.126578
sRNA16156142	GCCCTGGGTTTAGATTGTCGTGA	AT1G28135	23	1.87368	1.62411	1.75534	1.37298	0.933933	0.614954	1.79277	1.21591	1.64647	1.1789	1.11567	0.371801	0.907065	0.845102	1.38716	0.719626	0.739486	0.476039	1	0.866798	0.936841	0.732771	0.498447	0.328206	1	0.67823	0.918398	0.657587	0.622317	0.20739	1	0.931689	1.52929	0.793356	0.815251	0.524812	1	0.825572	1.12817	0.727905	0.645338	0.353469
sRNA5472263	AGCCCTGGGTTTAGATTGTCGTGA	AT1G28135	24	0.606192	0.366734	0.396368	0.203405	0.219749	0.279524	0.651915	0.38688	0.720331	0.58945	0.159381	0.325326	1.3606	1.79584	1.0045	1.49065	1.08079	0.105786	1	0.60498	0.653865	0.335545	0.362507	0.461116	1	0.593451	1.10495	0.904182	0.244482	0.499032	1	1.31989	0.738276	1.09559	0.794347	0.0777499	1	0.839441	0.832363	0.778438	0.467112	0.345966
sRNA18951766	GTTTAGACCGTCGTGAGACA	AT1G28135	20	0.01	1.36215	1.47222	0.01	0.164812	0.950383	0.01	0.442148	0.771784	0.01	0.531271	2.97441	0.01	0.105638	0.430498	0.01	0.568835	100.656	1	136.215	147.222	1	16.4812	95.0383	1	44.2148	77.1784	1	53.1271	297.441	1	10.5638	43.0498	1	56.8835	10065.6	1	63.6646	89.1502	1	42.1639	3486.02
sRNA17673251	GGGTTTAGACCGTCGTGAGA	AT1G28135	20	0.936842	2.04323	2.20834	0.610214	0.01	0.335429	0.923546	1.0501	1.44066	0.58945	0.01	0.325326	1.58736	0.845102	1.81766	1.90187	0.01	7.88109	1	2.18098	2.35721	0.651352	0.0106742	0.358043	1	1.13703	1.55993	0.638246	0.0108278	0.352258	1	0.532394	1.14508	1.19813	0.00629975	4.96489	1	1.28347	1.68741	0.829243	0.00926725	1.89173
sRNA6161461	AGGGCTCAGGCAAGAAAACCAGGG	AT1G28135, AT2G07682	24	0.385758	0.471515	0.509616	0.01	0.01	0.01	0.325957	0.276343	0.154357	0.01	0.01	1.3013	0.283458	0.211276	0.143499	0.01	0.01	20.2581	1	1.22231	1.32108	0.025923	0.025923	0.025923	1	0.847787	0.473549	0.0306789	0.0306789	3.99225	1	0.745351	0.506246	0.0352786	0.0352786	71.4677	1	0.938481	0.766957	0.0306268	0.0306268	25.162
sRNA20628697	TCATATATATGAAAGTTGGCCAAC	AT1G28230, AT3G42433,AT4G08780,AT4G16640,AT5G21105	24	0.01	0.628686	0.01	0.711917	0.549372	0.01	0.01	0.221074	0.01	0.214345	0.478144	1.1154	0.01	0.0528189	0.01	0.205607	0.341301	0.264466	1	62.8686	1	71.1917	54.9372	1	1	22.1074	1	21.4345	47.8144	111.54	1	5.28189	1	20.5607	34.1301	26.4466	1	30.086	1	37.729	45.6272	46.329
sRNA2350868	AATCATATATATGAAAGTTGGCCA	AT1G28230, AT3G42433,AT4G08780,AT4G16640,AT5G21105	24	0.716408	0.523905	0.56624	0.508512	0.329623	0.335429	0.325957	0.331611	0.308713	0.160759	0.0531271	0.01	0.73699	1.16202	1.72199	1.49065	1.25144	0.01	1	0.731294	0.790387	0.709807	0.460105	0.46821	1	1.01734	0.947097	0.49319	0.162988	0.0306789	1	1.5767	2.33652	2.02262	1.69804	0.0135687	1	1.10845	1.358	1.07521	0.77371	0.170819
sRNA7165412	ATATATATGAAAGTTGGCCAAC	AT1G28230, AT3G42433,AT4G08780,AT4G16640,AT5G21105	22	0.936842	0.628686	0.679488	1.11873	0.01	0.335429	0.43461	0.884296	0.823236	0.803795	0.01	0.464752	0.0566916	0.105638	0.0956663	0.154206	0.01	0.476039	1	0.67107	0.725296	1.19415	0.0106742	0.358043	1	2.03469	1.89419	1.84946	0.0230091	1.06935	1	1.86338	1.68749	2.72008	0.176393	8.39699	1	1.52305	1.43566	1.92123	0.0700255	3.2748
sRNA7165419	ATATATATGAAAGTTGGCCAACT	AT1G28230, AT3G42433,AT4G08780,AT4G16640,AT5G21105	23	1.04706	0.523905	0.56624	0.406809	0.384561	0.01	0.760567	0.38688	0.668879	0.321518	0.265635	0.464752	0.170075	0.105638	0.334832	0.102804	0.227534	0.264466	1	0.500359	0.540791	0.388526	0.367277	0.00955056	1	0.508672	0.879448	0.422734	0.34926	0.611059	1	0.621126	1.96874	0.604462	1.33785	1.555	1	0.543386	1.12966	0.471908	0.684795	0.725203
sRNA7165421	ATATATATGAAAGTTGGCCAACTC	AT1G28230, AT3G42433,AT4G08780,AT4G16640,AT5G21105	24	4.73932	3.40538	3.68056	2.94937	2.52711	1.34172	2.44468	1.49225	1.80083	1.87552	1.27505	0.01	0.907065	0.739465	0.526165	0.925233	1.0239	0.01	1	0.718539	0.776601	0.622319	0.533223	0.283103	1	0.610407	0.736631	0.767185	0.521561	0.00409051	1	0.815228	0.580074	1.02003	1.12881	0.0110246	1	0.714724	0.697769	0.803178	0.727864	0.0994062
sRNA7170400	ATATATGAAAGTTGGCCAACT	AT1G28230, AT3G42433,AT4G08780,AT4G16640,AT5G21105	21	0.01	0.01	0.01	0.355958	0.01	0.01	0.01	0.01	0.01	0.321518	0.01	0.278851	0.01	0.01	0.01	0.308411	0.01	6.82322	1	1	1	35.5958	1	1	1	1	1	32.1518	1	27.8851	1	1	1	30.8411	1	682.322	1	1	1	32.8629	1	237.069
sRNA804289	AAATCATATATATGAAAGTTGGCC	AT1G28230, AT3G42433,AT4G08780,AT4G16640,AT5G21105	24	16.9734	15.9267	17.2137	12.5094	7.0869	4.5842	8.58355	6.52168	9.57012	7.93078	4.35642	0.01	0.623607	0.316913	0.334832	0.359813	0.113767	0.01	1	0.938336	1.01416	0.737001	0.417531	0.270082	1	0.759789	1.11494	0.923951	0.507532	0.00116502	1	0.508194	0.536928	0.576987	0.182434	0.0160357	1	0.73544	0.888675	0.74598	0.369165	0.0957609
sRNA7165490	ATATATATGAAAGTTGGTCAACTC	AT1G28230, AT3G42433,AT4G08780,AT4G08780,AT4G16640,AT5G21105	24	0.33065	0.261953	0.28312	0.01	0.01	0.22362	0.43461	0.165806	0.360166	0.01	0.01	0.139426	0.396841	0.369732	0.526165	0.01	0.01	0.370252	1	0.792235	0.856252	0.0302435	0.0302435	0.676303	1	0.381504	0.82871	0.0230091	0.0230091	0.320806	1	0.931689	1.32588	0.025199	0.025199	0.932999	1	0.701809	1.00362	0.0261505	0.0261505	0.643369
sRNA7165442	ATATATATGAAAGTTGGCCACCTC	AT1G28230, AT3G42433,AT4G08780,AT4G16640,AT5G21105	24	0.01	1.62411	1.75534	1.22043	0.714184	0.726764	0.01	1.87913	1.69792	0.964554	1.11567	8.41201	0.01	0.105638	0.143499	0.102804	0.227534	0.476039	1	162.411	175.534	122.043	71.4184	72.6764	1	187.913	169.792	96.4554	111.567	841.201	1	10.5638	14.3499	10.2804	22.7534	47.6039	1	120.296	119.892	76.2595	68.5796	320.494
sRNA7164414	ATATATATATGAAAGTTGGCCAAC	AT1G28230, AT3G42433,AT4G08780,AT4G16640	24	1.48793	0.785858	0.84936	0.915321	0.604309	0.503144	1.2495	0.497417	1.02904	0.643036	0.318763	0.371801	0.113383	0.105638	0.0956663	0.102804	0.284418	0.952078	1	0.528157	0.570835	0.615166	0.406142	0.338151	1	0.398091	0.823563	0.514633	0.255111	0.297559	1	0.931689	0.843744	0.906693	2.50846	8.39699	1	0.619312	0.746047	0.678831	1.05657	3.0109
sRNA881083	AAATTATATATATGAAAGTTGGCC	AT1G28230, AT3G42433,AT4G08780,AT4G16640,AT5G21105	24	0.716408	0.628686	0.679488	0.86447	0.01	0.01	0.43461	0.442148	0.565975	0.214345	0.01	4.60104	0.113383	0.105638	0.382665	0.102804	0.01	3.06781	1	0.877553	0.948464	1.20667	0.0139585	0.0139585	1	1.01734	1.30226	0.49319	0.0230091	10.5866	1	0.931689	3.37497	0.906693	0.0881965	27.057	1	0.942195	1.87523	0.868852	0.0417214	12.5525
sRNA18725746	GTTAGGATACTCGGCTCTCACCC	AT1G29210, AT1G30430,AT1G75570,AT1G75650,AT2G38030,AT2G46120,AT3G51140,AT3G51135,AT3G61545,AT4G13445,AT4G18725,AT4G34695,AT4G36197,AT5G09755	23	0.826625	1.20498	0.01	0.711917	0.439498	0.01	1.14085	1.38171	0.01	0.643036	0.637525	0.883028	0.226766	0.369732	0.01	0.154206	0.113767	0.528932	1	1.45771	0.0120974	0.861233	0.531677	0.0120974	1	1.21112	0.00876539	0.563646	0.558815	0.774008	1	1.63046	0.0440983	0.68002	0.501693	2.3325	1	1.4331	0.0216537	0.701633	0.530728	1.03953
sRNA19886892	TAGGATACTCGGCTCTCACCC	AT1G29210, AT1G30430,AT1G75570,AT1G75650,AT2G38030,AT2G46120,AT3G51140,AT3G51135,AT3G61545,AT4G13445,AT4G18725,AT4G34695,AT4G36197,AT5G09755	21	0.01	1.78128	1.92522	0.406809	0.494435	0.01	0.01	1.82386	1.02904	0.696622	0.796906	0.01	0.01	0.264094	0.0956663	0.0514019	0.0568835	0.01	1	178.128	192.522	40.6809	49.4435	1	1	182.386	102.904	69.6622	79.6906	1	1	26.4094	9.56663	5.14019	5.68835	1	1	128.974	101.664	38.4945	44.9408	1
sRNA21028567	TCCGTCGTAGTCTAGCTGGT	AT1G29210, AT1G30430,AT1G75570,AT1G75650,AT2G38030,AT2G46120,AT3G51140,AT3G51135,AT3G61545,AT4G13445,AT4G18725,AT4G34695,AT4G36197,AT5G09755	20	1.15728	0.681077	0.736112	0.813619	0.824058	0.670859	0.86922	0.331611	1.85228	0.643036	1.11567	0.01	1.70075	2.42967	1.86549	1.95327	3.12859	0.01	1	0.588517	0.636073	0.703047	0.712068	0.579688	1	0.381504	2.13097	0.739785	1.28353	0.0115046	1	1.42859	1.09687	1.14848	1.83954	0.00587977	1	0.799537	1.28797	0.86377	1.27838	0.199024
sRNA21028578	TCCGTCGTAGTCTAGCTGGTTAG	AT1G29210, AT1G30430,AT1G75570,AT1G75650,AT2G38030,AT2G46120,AT3G51140,AT3G51135,AT3G61545,AT4G13445,AT4G18725,AT4G34695,AT4G36197,AT5G09755	23	0.220433	0.104781	0.113248	0.101702	0.329623	0.11181	0.162979	0.442148	0.308713	0.107173	0.425017	0.371801	5.55577	3.32759	5.93131	6.42523	13.7658	0.317359	1	0.475341	0.513751	0.461375	1.49534	0.507227	1	2.71292	1.89419	0.657587	2.60781	2.28129	1	0.598943	1.06759	1.1565	2.47775	0.0571224	1	1.2624	1.15851	0.758486	2.19363	0.948546
sRNA21028582	TCCGTCGTAGTCTAGCTGGTTAGG	AT1G29210, AT1G30430,AT1G75570,AT1G75650,AT2G38030,AT2G46120,AT3G51140,AT3G51135,AT3G61545,AT4G13445,AT4G18725,AT4G34695,AT4G36197,AT5G09755	24	5.40062	5.34383	5.77565	1.83064	1.97774	1.56534	3.47688	7.12964	3.91037	2.46497	2.65635	0.325326	5.32901	2.48249	5.07031	5.80841	13.4814	0.740505	1	0.989485	1.06944	0.338969	0.366206	0.289844	1	2.05059	1.12468	0.708961	0.764005	0.0935685	1	0.465844	0.951456	1.08996	2.52981	0.138957	1	1.16864	1.04853	0.71263	1.22001	0.174123
sRNA23754893	TTAGGATACTCGGCTCTCACCC	AT1G29210, AT1G30430,AT1G75570,AT1G75650,AT2G38030,AT2G46120,AT3G51140,AT3G51135,AT3G61545,AT4G13445,AT4G18725,AT4G34695,AT4G36197,AT5G09755	22	0.99195	1.41454	0.01	0.01	0.329623	0.503144	1.19518	1.87913	0.01	0.01	0.37189	0.464752	0.0566916	0.0528189	0.01	0.01	0.284418	0.528932	1	1.42602	0.0100812	0.0100812	0.332298	0.507227	1	1.57226	0.00836696	0.00836696	0.311159	0.388856	1	0.931689	0.176393	0.176393	5.01693	9.32999	1	1.30999	0.0649471	0.0649471	1.8868	3.40869
sRNA23754896	TTAGGATACTCGGCTCTCACCCG	AT1G29210, AT1G30430,AT1G75570,AT1G75650,AT2G38030,AT2G46120,AT3G51140,AT3G51135,AT3G61545,AT4G13445,AT4G18725,AT4G34695,AT4G36197,AT5G09755	23	0.01	2.25279	2.43483	0.966172	1.4833	0.782668	0.01	2.92923	1.1834	0.750209	0.903161	0.464752	0.01	0.105638	0.0956663	0.154206	0.341301	0.211573	1	225.279	243.483	96.6172	148.33	78.2668	1	292.923	118.34	75.0209	90.3161	46.4752	1	10.5638	9.56663	15.4206	34.1301	21.1573	1	176.255	123.797	62.3529	90.9256	48.6331
sRNA5652394	AGCTGGTTAGGATACTCGGCTCT	AT1G29210, AT1G30430,AT1G75570,AT1G75650,AT2G38030,AT2G46120,AT3G51140,AT3G51135,AT3G61545,AT4G13445,AT4G18725,AT4G34695,AT4G36197,AT5G09755	23	0.01	0.01	0.01	0.305107	0.329623	0.0559049	0.01	0.01	0.01	0.428691	0.212508	0.650652	0.01	0.01	0.01	0.257009	0.455068	0.15868	1	1	1	30.5107	32.9623	5.59049	1	1	1	42.8691	21.2508	65.0652	1	1	1	25.7009	45.5068	15.868	1	1	1	33.0269	33.24	28.8412
sRNA5892588	AGGATACTCGGCTCTCACCC	AT1G29210, AT1G30430,AT1G75570,AT1G75650,AT2G38030,AT2G46120,AT3G51140,AT3G51135,AT3G61545,AT4G13445,AT4G18725,AT4G34695,AT4G36197,AT5G09755	20	5.45573	8.74922	9.45621	2.33915	2.08761	2.01258	5.3783	7.18491	3.80747	2.57214	2.76261	0.01	0.510224	0.739465	0.526165	0.976635	1.59274	0.01	1	1.60368	1.73326	0.428752	0.382646	0.368892	1	1.33591	0.707931	0.478245	0.513659	0.00185932	1	1.44929	1.03124	1.91413	3.12164	0.0195992	1	1.46296	1.15748	0.940376	1.33932	0.130117
sRNA23151328	TGGTCAGGATACTCGGCTCT	AT1G29210, AT1G30430,AT1G75570,AT1G75650,AT2G38030,AT2G46120,AT3G51140,AT3G51135,AT3G61545,AT4G13445,AT4G18725,AT4G34695,AT4G36197,AT5G09755	20	0.01	0.366734	0.396368	1.11873	0.604309	0.0559049	0.01	0.276343	1.02904	0.910968	0.425017	0.604177	0.01	0.422551	0.239166	0.205607	0.227534	0.528932	1	36.6734	39.6368	111.873	60.4309	5.59049	1	27.6343	102.904	91.0968	42.5017	60.4177	1	42.2551	23.9166	20.5607	22.7534	52.8932	1	35.5209	55.4859	74.51	41.8953	39.6338
sRNA21039220	TCCGTTGTAGTCTAGCTGGTTAGG	AT1G29210, AT1G30430,AT1G75570,AT1G75650,AT2G38030,AT2G46120,AT3G51140,AT3G51135,AT3G61545,AT4G13445,AT4G18725,AT4G34695,AT4G36197,AT5G09755	24	0.826625	0.890639	0.962608	0.508512	0.384561	0.447239	0.814894	0.829028	0.720331	0.803795	0.850033	3.48564	0.226766	0.0528189	0.669664	0.462617	1.53585	1.5868	1	1.07744	1.1645	0.615166	0.465218	0.541042	1	1.01734	0.883958	0.98638	1.04312	4.27741	1	0.232922	2.9531	2.04006	6.77285	6.9975	1	0.775902	1.66719	1.21387	2.7604	3.93865
sRNA21039132	TCCGTTGTAGTCTAGCTGGTCAGG	AT1G29210, AT1G30430,AT1G75570,AT1G75650,AT2G38030,AT2G46120,AT3G51140,AT3G51135,AT3G61545,AT4G13445,AT4G18725,AT4G34695,AT4G36197,AT5G09755	24	7.38452	12.9928	14.0427	3.86469	4.12029	3.4661	10.7023	11.9933	8.078	3.48311	4.09079	2.04491	5.95262	4.22551	6.93581	6.73364	19.1697	0.264466	1	1.75947	1.90165	0.52335	0.557963	0.469374	1	1.12063	0.754793	0.325455	0.382235	0.191072	1	0.709858	1.16517	1.13121	3.22039	0.0444285	1	1.19665	1.27387	0.660004	1.38686	0.234958
sRNA21039123	TCCGTTGTAGTCTAGCTGGTCAG	AT1G29210, AT1G30430,AT1G75570,AT1G75650,AT2G38030,AT2G46120,AT3G51140,AT3G51135,AT3G61545,AT4G13445,AT4G18725,AT4G34695,AT4G36197,AT5G09755	23	2.36966	4.19124	4.52992	2.23745	3.18636	8.49754	2.87929	2.1002	2.77842	1.44683	4.40955	0.975979	4.13848	3.59169	4.83115	5.24299	13.0263	0.423146	1	1.76871	1.91163	0.944209	1.34465	3.58598	1	0.729417	0.964967	0.502496	1.53147	0.338965	1	0.867874	1.16737	1.26689	3.14761	0.102247	1	1.122	1.34799	0.90453	2.00791	1.3424
sRNA21039117	TCCGTTGTAGTCTAGCTGGTCA	AT1G29210, AT1G30430,AT1G75570,AT1G75650,AT2G38030,AT2G46120,AT3G51140,AT3G51135,AT3G61545,AT4G13445,AT4G18725,AT4G34695,AT4G36197,AT5G09755	22	0.220433	0.681077	0.736112	0.0508512	0.329623	0.22362	0.43461	0.331611	0.308713	0.214345	0.318763	3.39269	5.55577	5.75726	3.06132	4.83177	9.55643	0.15868	1	3.08972	3.33938	0.230687	1.49534	1.01445	1	0.763009	0.710323	0.49319	0.733445	7.80628	1	1.03627	0.551016	0.869685	1.72009	0.0285612	1	1.62966	1.53357	0.531188	1.31629	2.94977
sRNA21039116	TCCGTTGTAGTCTAGCTGGTC	AT1G29210, AT1G30430,AT1G75570,AT1G75650,AT2G38030,AT2G46120,AT3G51140,AT3G51135,AT3G61545,AT4G13445,AT4G18725,AT4G34695,AT4G36197,AT5G09755	21	0.99195	2.14801	2.32158	2.0849	0.878995	0.894478	1.52113	1.16064	1.59502	1.554	1.1688	0.0929503	8.78719	11.4089	4.16148	7.81308	11.0923	2.00994	1	2.16544	2.34042	2.10182	0.886129	0.901737	1	0.763009	1.04857	1.02161	0.768371	0.0611059	1	1.29835	0.473585	0.889144	1.26232	0.228735	1	1.40893	1.28753	1.33752	0.972275	0.397193
sRNA21039107	TCCGTTGTAGTCTAGCTGGT	AT1G29210, AT1G30430,AT1G75570,AT1G75650,AT2G38030,AT2G46120,AT3G51140,AT3G51135,AT3G61545,AT4G13445,AT4G18725,AT4G34695,AT4G36197,AT5G09755	20	1.3226	0.523905	0.56624	1.16958	0.494435	0.894478	0.380284	0.221074	1.0805	0.58945	0.956288	0.232376	5.72585	7.8172	3.01349	5.96262	7.84993	0.15868	1	0.396118	0.428126	0.884301	0.373836	0.676303	1	0.58134	2.84129	1.55003	2.51467	0.611059	1	1.36525	0.526296	1.04135	1.37096	0.0277129	1	0.780901	1.26524	1.15856	1.41982	0.438358
sRNA20571494	TCAGGATACTCGGCTCTCACCCGA	AT1G29210, AT1G30430,AT1G75570,AT1G75650,AT2G38030,AT2G46120,AT3G51140,AT3G51135,AT3G61545,AT4G13445,AT4G18725,AT4G34695,AT4G36197,AT5G09755	24	21.4923	24.9379	26.953	0.01	12.6905	0.01	19.7747	21.4442	14.6639	0.01	12.113	11.4329	0.113383	0.105638	0.191333	0.01	0.284418	5.81825	1	1.16032	1.25408	0.000465284	0.590468	0.000465284	1	1.08442	0.741546	0.000505695	0.612548	0.578156	1	0.931689	1.68749	0.0881965	2.50846	51.315	1	1.05881	1.2277	0.0297225	1.23716	17.2979
sRNA20571493	TCAGGATACTCGGCTCTCACCCG	AT1G29210, AT1G30430,AT1G75570,AT1G75650,AT2G38030,AT2G46120,AT3G51140,AT3G51135,AT3G61545,AT4G13445,AT4G18725,AT4G34695,AT4G36197,AT5G09755	23	8.87244	11.5783	12.5139	3.61043	4.34004	4.30468	9.07248	12.3801	6.12282	4.50125	4.40955	1.3013	0.623607	0.369732	0.334832	0.154206	0.682602	2.64466	1	1.30497	1.41042	0.406927	0.489159	0.485174	1	1.36458	0.674878	0.496143	0.486036	0.143434	1	0.592893	0.536928	0.24728	1.0946	4.24091	1	1.08748	0.874076	0.38345	0.689933	1.62317
sRNA20571487	TCAGGATACTCGGCTCTCACCC	AT1G29210, AT1G30430,AT1G75570,AT1G75650,AT2G38030,AT2G46120,AT3G51140,AT3G51135,AT3G61545,AT4G13445,AT4G18725,AT4G34695,AT4G36197,AT5G09755	22	3.63715	3.98168	4.30342	1.67809	1.75799	1.45353	3.0966	4.53202	1.95518	1.76835	2.33759	0.743603	0.226766	0.211276	0.0956663	0.56542	0.455068	0.105786	1	1.09472	1.18319	0.461375	0.483343	0.399633	1	1.46355	0.631398	0.571062	0.754891	0.240136	1	0.931689	0.421872	2.49341	2.00677	0.4665	1	1.16332	0.745485	1.17528	1.08167	0.368756
sRNA18220389	GTCAGGATACTCGGCTCTCACCCG	AT1G29210, AT1G30430,AT1G75570,AT1G75650,AT2G38030,AT2G46120,AT3G51140,AT3G51135,AT3G61545,AT4G13445,AT4G18725,AT4G34695,AT4G36197,AT5G09755	24	8.26625	10.7401	11.6079	2.44086	3.46104	3.29839	6.51915	8.45608	4.6307	2.57214	4.03766	0.464752	0.113383	0.528189	0.0478332	0.154206	0.227534	0.899184	1	1.29927	1.40425	0.29528	0.418696	0.399019	1	1.29711	0.710323	0.394552	0.619354	0.0712902	1	4.65844	0.421872	1.36004	2.00677	7.93049	1	2.41827	0.845483	0.683291	1.01494	2.80027
sRNA18220386	GTCAGGATACTCGGCTCTCACCC	AT1G29210, AT1G30430,AT1G75570,AT1G75650,AT2G38030,AT2G46120,AT3G51140,AT3G51135,AT3G61545,AT4G13445,AT4G18725,AT4G34695,AT4G36197,AT5G09755	23	1.9839	2.25279	2.43483	0.01	1.15368	1.22991	2.60766	3.42665	2.3668	0.01	0.796906	78.1248	0.283458	0.158457	0.0478332	0.01	0.227534	2.3273	1	1.13554	1.2273	0.00504058	0.581522	0.619944	1	1.31407	0.907635	0.00383486	0.305602	29.9597	1	0.559013	0.168749	0.0352786	0.802709	8.21039	1	1.00287	0.767893	0.014718	0.563278	12.93
sRNA17739244	GGTCAGGATACTCGGCTCTCACCC	AT1G29210, AT1G30430,AT1G75570,AT1G75650,AT2G38030,AT2G46120,AT3G51140,AT3G51135,AT3G61545,AT4G13445,AT4G18725,AT4G34695,AT4G36197,AT5G09755	24	1.81858	1.88606	2.03846	0.457661	0.824058	0.503144	1.41248	1.27118	1.69792	0.321518	0.425017	1.95196	0.453533	0.316913	0.191333	0.154206	0.455068	1.85126	1	1.03711	1.12091	0.251659	0.453134	0.276669	1	0.899959	1.20209	0.227626	0.300901	1.38193	1	0.698767	0.421872	0.34001	1.00339	4.08187	1	0.878611	0.914956	0.273098	0.585807	1.91349
sRNA16672911	GCTGGTCAGGATACTCGGCT	AT1G29210, AT1G30430,AT1G75570,AT1G75650,AT2G38030,AT2G46120,AT3G51140,AT3G51135,AT3G61545,AT4G13445,AT4G18725,AT4G34695,AT4G36197,AT5G09755	20	0.0551083	0.0523905	0.056624	0.508512	0.164812	0.0559049	0.0543262	0.0552685	0.308713	0.321518	0.584398	0.01	1.53067	0.897921	1.62633	1.28505	2.33222	0.01	1	0.950682	1.0275	9.22749	2.99068	1.01445	1	1.01734	5.68258	5.91828	10.7572	0.184073	1	0.586619	1.06249	0.839531	1.52366	0.00653308	1	0.851549	2.59086	5.32844	5.09051	0.401687
sRNA13612428	CTGGTCAGGATACTCGGCTC	AT1G29210, AT1G30430,AT1G75570,AT1G75650,AT2G38030,AT2G46120,AT3G51140,AT3G51135,AT3G61545,AT4G13445,AT4G18725,AT4G34695,AT4G36197,AT5G09755	20	0.01	0.01	0.28312	0.711917	0.659247	0.279524	0.01	0.01	0.514522	0.696622	0.743779	0.418277	0.01	0.01	0.0956663	0.308411	0.682602	0.317359	1	1	28.312	71.1917	65.9247	27.9524	1	1	51.4522	69.6622	74.3779	41.8277	1	1	9.56663	30.8411	68.2602	31.7359	1	1	29.777	57.2317	69.5209	33.8387
sRNA12966860	CTAGCTGGTCAGGATACTCGGCT	AT1G29210, AT1G30430,AT1G75570,AT1G75650,AT2G38030,AT2G46120,AT3G51140,AT3G51135,AT3G61545,AT4G13445,AT4G18725,AT4G34695,AT4G36197,AT5G09755	23	0.606192	0.366734	0.396368	0.610214	0.549372	0.670859	0.108652	0.331611	0.411618	0.482277	0.690652	0.278851	0.566916	0.316913	0.526165	0.411215	0.398185	0.370252	1	0.60498	0.653865	1.00664	0.906268	1.10668	1	3.05203	3.78839	4.43871	6.35653	2.56645	1	0.559013	0.928118	0.725355	0.70237	0.6531	1	1.40534	1.79012	2.0569	2.65505	1.44208
sRNA9826604	CAGGATACTCGGCTCTCACCCGA	AT1G29210, AT1G30430,AT1G75570,AT1G75650,AT2G38030,AT2G46120,AT3G51140,AT3G51135,AT3G61545,AT4G13445,AT4G18725,AT4G34695,AT4G36197,AT5G09755	23	24.3028	28.71	31.0299	15.9673	20.2169	19.4549	19.3401	24.4839	19.2431	14.7362	19.1258	0.185901	0.510224	0.105638	0.239166	0.257009	0.284418	0.15868	1	1.18135	1.27681	0.657014	0.831876	0.800522	1	1.26597	0.994984	0.761951	0.988915	0.00961217	1	0.207042	0.468746	0.503718	0.557437	0.311	1	0.884785	0.913512	0.640895	0.792742	0.373711
sRNA9826603	CAGGATACTCGGCTCTCACCCG	AT1G29210, AT1G30430,AT1G75570,AT1G75650,AT2G38030,AT2G46120,AT3G51140,AT3G51135,AT3G61545,AT4G13445,AT4G18725,AT4G34695,AT4G36197,AT5G09755	22	8.54179	12.0498	13.0235	4.3732	4.88941	5.14325	8.25759	8.78769	6.8946	4.44767	5.1002	0.836553	0.566916	0.47537	0.191333	0.102804	1.19455	0.15868	1	1.41069	1.52468	0.511977	0.57241	0.602128	1	1.0642	0.834941	0.538616	0.617638	0.101307	1	0.83852	0.337497	0.181339	2.10711	0.2799	1	1.10447	0.89904	0.410644	1.09905	0.327778
sRNA9826597	CAGGATACTCGGCTCTCACCC	AT1G29210, AT1G30430,AT1G75570,AT1G75650,AT2G38030,AT2G46120,AT3G51140,AT3G51135,AT3G61545,AT4G13445,AT4G18725,AT4G34695,AT4G36197,AT5G09755	21	4.46378	4.29602	4.64317	1.77979	1.42837	1.73305	4.78071	5.13997	3.39585	1.76835	1.1688	0.371801	0.0566916	0.105638	0.0478332	0.308411	0.284418	0.15868	1	0.962419	1.04019	0.398719	0.319991	0.388248	1	1.07515	0.710323	0.369893	0.244482	0.0777712	1	1.86338	0.843744	5.44016	5.01693	2.799	1	1.30031	0.864752	2.06959	1.86047	1.08834
sRNA5651439	AGCTGGTCAGGATACTCGGCTCT	AT1G29210, AT1G30430,AT1G75570,AT1G75650,AT2G38030,AT2G46120,AT3G51140,AT3G51135,AT3G61545,AT4G13445,AT4G18725,AT4G34695,AT4G36197,AT5G09755	23	0.33065	0.471515	0.509616	0.01	0.01	0.01	0.325957	0.276343	0.411618	0.01	0.01	0.557702	0.340149	0.422551	0.0956663	0.01	0.01	0.317359	1	1.42602	1.54125	0.0302435	0.0302435	0.0302435	1	0.847787	1.2628	0.0306789	0.0306789	1.71097	1	1.24225	0.281248	0.0293988	0.0293988	0.932999	1	1.17202	1.02843	0.0301071	0.0301071	0.891403
sRNA5651433	AGCTGGTCAGGATACTCGGC	AT1G29210, AT1G30430,AT1G75570,AT1G75650,AT2G38030,AT2G46120,AT3G51140,AT3G51135,AT3G61545,AT4G13445,AT4G18725,AT4G34695,AT4G36197,AT5G09755	20	0.275542	0.261953	0.01	0.406809	0.329623	0.335429	0.108652	0.221074	0.01	0.214345	0.265635	0.790078	0.453533	0.422551	0.01	0.308411	1.19455	0.105786	1	0.950682	0.0362921	1.4764	1.19627	1.21734	1	2.03469	0.0920366	1.97276	2.44482	7.27161	1	0.931689	0.0220491	0.68002	2.63389	0.23325	1	1.30569	0.0501259	1.37639	2.09166	2.9074
sRNA15202208	GAGGAGGATCCGAAGACGCTT	AT1G29310, AT1G36756,AT1G37933,AT1G37999,AT2G06810,AT2G10190,AT2G11115,AT2G11135,AT3G30330,AT3G30587,AT3G30830,AT3G31359,AT3G42260,AT4G04273,AT4G06540,AT4G06559,AT4G06566,AT4G06596,AT5G28263,AT5G28263,AT5G28263,AT5G28263,AT5G28263,AT5G31032,AT5G32345,AT5G33386,AT5G35140	21	0.440867	0.209562	0.226496	0.406809	0.109874	0.22362	0.380284	0.110537	0.205809	0.214345	0.212508	0.557702	0.566916	0.633827	0.860997	0.514019	0.625719	1.42812	1	0.475341	0.513751	0.922749	0.249224	0.507227	1	0.29067	0.541199	0.563646	0.558815	1.46654	1	1.11803	1.51874	0.906693	1.10372	2.5191	1	0.628012	0.857896	0.797696	0.637254	1.49762
sRNA15202214	GAGGAGGATCCGAAGACGCTTT	AT1G29310, AT1G36756,AT1G37933,AT1G37999,AT2G06810,AT2G10190,AT2G11115,AT2G11135,AT3G30330,AT3G30587,AT3G30830,AT3G31359,AT3G42260,AT4G04273,AT4G06540,AT4G06559,AT4G06566,AT4G06596,AT5G28263,AT5G28263,AT5G28263,AT5G28263,AT5G28263,AT5G31032,AT5G32345,AT5G33386,AT5G35140	22	0.385758	0.576296	0.622864	0.203405	0.439498	0.0559049	0.43461	0.110537	0.308713	0.321518	0.478144	21.0068	0.963757	0.528189	1.148	0.976635	0.625719	8.41002	1	1.49393	1.61465	0.527285	1.13931	0.144922	1	0.254336	0.710323	0.739785	1.10017	48.3348	1	0.548052	1.19117	1.01336	0.64925	8.72629	1	0.765439	1.17205	0.760145	0.962909	19.0687
sRNA15202215	GAGGAGGATCCGAAGACGCTTTA	AT1G29310, AT1G36756,AT1G37933,AT1G37999,AT2G06810,AT2G10190,AT2G11135,AT3G30330,AT3G30587,AT3G30830,AT3G31359,AT3G42260,AT4G04273,AT4G06566,AT4G06596,AT5G28263,AT5G28263,AT5G28263,AT5G28263,AT5G28263,AT5G31032,AT5G33386,AT5G35140	23	1.59814	0.890639	0.962608	1.06787	0.933933	0.335429	1.2495	1.16064	1.44066	1.66118	1.11567	0.01	2.0409	1.84866	2.05683	2.26168	1.19455	0.01	1	0.557296	0.602329	0.668198	0.584387	0.209887	1	0.92888	1.15299	1.32947	0.89289	0.00800318	1	0.905808	1.0078	1.10818	0.585308	0.00489981	1	0.797328	0.921041	1.03528	0.687528	0.0742634
sRNA5862498	AGGAGGATCCGAAGACGCTTTA	AT1G29310, AT1G36756,AT1G37933,AT1G37999,AT2G06810,AT2G10190,AT2G11135,AT3G30330,AT3G30587,AT3G30830,AT3G31359,AT3G42260,AT4G04273,AT4G06566,AT4G06596,AT5G28263,AT5G28263,AT5G28263,AT5G28263,AT5G28263,AT5G31032,AT5G33386,AT5G35140	22	0.385758	0.261953	0.28312	0.152554	0.01	0.01	0.0543262	0.110537	0.257261	0.267932	0.01	1.1154	0.396841	0.633827	0.573998	0.411215	0.01	6.9819	1	0.679059	0.733931	0.395464	0.025923	0.025923	1	2.03469	4.73549	4.9319	0.184073	20.5316	1	1.59718	1.44642	1.03622	0.025199	17.5937	1	1.43698	2.30528	2.1212	0.0783984	12.7171
sRNA14410939	GAAGGGAGAGAGATCGTTGCACA	AT1G29620, AT1G32720,AT3G43780	23	0.606192	0.523905	0.56624	0.101702	0.164812	0.01	0.217305	0.221074	0.308713	0.375104	0.0531271	1.25483	3.45819	3.27477	3.87449	2.7243	3.24236	10.1026	1	0.864256	0.934094	0.167773	0.27188	0.0164964	1	1.01734	1.42065	1.72617	0.244482	5.77451	1	0.946962	1.12038	0.787783	0.93759	2.92136	1	0.942855	1.15837	0.893907	0.484651	2.90412
sRNA15190442	GAGGAGACGATGCAGAAACAGAGT	AT1G29620, AT1G32720,AT2G30020,AT3G43780,AT5G28176	24	0.220433	0.314343	0.339744	0.01	0.01	0.01	0.543262	0.276343	0.411618	0.01	0.01	7.06423	0.396841	0.316913	0.430498	0.01	0.01	0.0528932	1	1.42602	1.54125	0.0453652	0.0453652	0.0453652	1	0.508672	0.757678	0.0184073	0.0184073	13.0033	1	0.79859	1.08481	0.025199	0.025199	0.133286	1	0.911095	1.12792	0.0296572	0.0296572	4.394
sRNA17418277	GGGAGAGAGATCGTTGCACAGTA	AT1G29620, AT1G32720,AT3G43780	23	0.495975	0.01	0.28312	0.01	0.01	0.22362	0.217305	0.01	0.360166	0.01	0.01	3.34621	0.226766	0.01	0.286999	0.01	0.01	0.952078	1	0.0201623	0.570835	0.0201623	0.0201623	0.450869	1	0.0460183	1.65742	0.0460183	0.0460183	15.3987	1	0.0440983	1.26562	0.0440983	0.0440983	4.1985	1	0.0367596	1.16462	0.0367596	0.0367596	6.68269
sRNA2008186	AAGGGAGAGAGATCGTTGCACAGT	AT1G29620, AT1G32720,AT3G43780	24	0.01	0.314343	0.339744	0.152554	0.01	0.01	0.01	0.0552685	0.308713	0.160759	0.01	6.22767	0.01	0.422551	0.669664	0.462617	0.01	0.264466	1	31.4343	33.9744	15.2554	1	1	1	5.52685	30.8713	16.0759	1	622.767	1	42.2551	66.9664	46.2617	1	26.4466	1	26.4054	43.9374	25.8643	1	216.738
sRNA7003166	ATAGAATCTGTAAAACGAGAA	AT1G29750, AT3G17185	21	0.220433	0.01	0.28312	0.457661	0.01	0.0559049	0.43461	0.01	0.360166	0.535863	0.01	2.64908	0.510224	0.01	0.430498	0.359813	0.01	0.793398	1	0.0453652	1.28438	2.07619	0.0453652	0.253614	1	0.0230091	0.82871	1.23298	0.0230091	6.09532	1	0.0195992	0.843744	0.705206	0.0195992	1.555	1	0.0293245	0.985611	1.33812	0.0293245	2.63464
sRNA21221452	TCGAGTGACGCTTGGGACGAAACT	AT1G29830, AT1G34580,AT1G65450,AT2G05130,AT2G14440,AT2G14510,AT3G43990,AT3G44980,AT3G47770,AT4G00120,AT4G04540,AT4G04570,AT4G04710,AT4G08450,AT4G10060,AT4G10210,AT4G10201,AT5G25370	24	2.97585	2.61953	2.8312	2.79682	1.26356	0.726764	2.22738	2.9845	2.16099	2.30421	1.27505	0.464752	0.283458	0.369732	0.478332	0.411215	0.398185	14.8101	1	0.880261	0.951392	0.939837	0.424603	0.24422	1	1.33992	0.970197	1.0345	0.572445	0.208654	1	1.30436	1.68749	1.45071	1.40474	52.248	1	1.17485	1.20303	1.14168	0.800596	17.5669
sRNA18251370	GTCCCAAGCGTCACTCGAACCGGC	AT1G29830, AT1G34580,AT1G65450,AT2G05130,AT2G14440,AT2G14510,AT3G28925,AT3G44980,AT4G04540,AT4G04570,AT4G04710,AT4G10060,AT4G10210,AT4G10201,AT5G25370	24	0.275542	0.471515	0.509616	0.406809	0.494435	0.391334	0.760567	0.442148	0.874688	0.750209	0.690652	2.41671	10.2045	13.8914	12.1018	11.514	7.84993	0.634718	1	1.71123	1.84951	1.4764	1.79441	1.42024	1	0.58134	1.15005	0.98638	0.908075	3.17751	1	1.3613	1.18593	1.12833	0.769262	0.0622	1	1.21796	1.39516	1.19704	1.15725	1.55331
sRNA16220692	GCCGGTTCGAGTGACGCTTGGGAC	AT1G29830, AT1G34580,AT1G65450,AT2G05130,AT2G14440,AT2G14510,AT3G28925,AT3G44980,AT4G04540,AT4G04570,AT4G04710,AT4G10060,AT4G10210,AT4G10201,AT5G25370	24	0.01	6.18208	6.68163	6.6615	4.17523	2.2362	0.01	6.8533	6.38008	7.01981	3.40013	5.53055	0.01	0.264094	0.239166	0.308411	0.113767	0.211573	1	618.208	668.163	666.15	417.523	223.62	1	685.33	638.008	701.981	340.013	553.055	1	26.4094	23.9166	30.8411	11.3767	21.1573	1	443.316	443.362	466.324	256.304	265.944
sRNA11963731	CGAGTGACGCTTGGGACGAAACT	AT1G29830, AT1G34580,AT1G65450,AT2G05130,AT2G14440,AT2G14510,AT3G43990,AT3G44980,AT3G47770,AT4G00120,AT4G04540,AT4G04570,AT4G04710,AT4G08450,AT4G10060,AT4G10210,AT4G10201,AT5G25370	23	1.48793	1.30976	1.4156	1.11873	0.01	0.01	1.19518	1.21591	1.28631	1.39324	0.01	4.64752	0.283458	0.158457	0.0478332	0.0514019	0.01	0.687612	1	0.880261	0.951392	0.75187	0.00672077	0.00672077	1	1.01734	1.07625	1.16572	0.00836696	3.88856	1	0.559013	0.168749	0.181339	0.0352786	2.4258	1	0.818873	0.732129	0.699644	0.0167888	2.10703
sRNA11332392	CCGGTTCGAGTGACGCTTGGGAC	AT1G29830, AT1G34580,AT1G65450,AT2G05130,AT2G14440,AT2G14510,AT3G28925,AT3G44980,AT4G04540,AT4G04570,AT4G04710,AT4G10060,AT4G10210,AT4G10201,AT5G25370	23	0.99195	0.99542	1.07586	1.01702	0.604309	0.279524	0.923546	1.10537	1.59502	1.1789	0.690652	2.18433	0.226766	0.264094	0.286999	0.359813	0.455068	0.423146	1	1.0035	1.08459	1.02528	0.609213	0.281793	1	1.19688	1.72706	1.27649	0.747827	2.36516	1	1.16461	1.26562	1.58671	2.00677	1.866	1	1.12166	1.35909	1.29616	1.12127	1.50432
sRNA6659624	AGTTTAGAGGTCGCCGGTTCGAGT	AT1G29830, AT1G34580,AT1G65450,AT2G05130,AT3G28925,AT3G43270,AT4G04540,AT4G04710	24	0.551083	0.523905	0.56624	0.203405	0.274686	0.447239	0.706241	0.607954	0.46307	0.267932	0.318763	10.7822	1.07714	0.686646	1.10016	1.23364	0.910136	3.9141	1	0.950682	1.0275	0.3691	0.498447	0.811563	1	0.86083	0.655683	0.379377	0.451351	15.2671	1	0.637471	1.02137	1.1453	0.844956	3.63379	1	0.816328	0.90152	0.631258	0.598252	6.57081
sRNA2156613	AAGTGTCACTCGAACCGGCGACCT	AT1G29830, AT1G65450,AT3G28925,AT4G04540,AT4G04570,AT4G04710,AT4G12110	24	0.495975	0.366734	0.396368	0.610214	0.549372	0.335429	0.43461	0.165806	0.205809	0.482277	0.37189	13.5243	1.92751	2.00712	2.48732	1.54206	1.76339	0.15868	1	0.739419	0.799169	1.23033	1.10766	0.676303	1	0.381504	0.473549	1.10968	0.855686	31.1182	1	1.0413	1.29043	0.800023	0.914852	0.0823235	1	0.720741	0.854383	1.04668	0.9594	10.6256
sRNA1200775	AACCTCTTTTATCACATCCGGACC	AT1G30030, AT2G14990,AT4G10830	24	0.6613	0.419124	0.452992	0.152554	0.329623	0.01	0.43461	0.165806	0.46307	0.375104	0.265635	0.278851	0.396841	0.211276	0.382665	0.411215	0.511952	0.423146	1	0.633788	0.685002	0.230687	0.498447	0.0151217	1	0.381504	1.06548	0.863083	0.611204	0.641612	1	0.532394	0.964278	1.03622	1.29007	1.06628	1	0.515895	0.904922	0.709997	0.799906	0.57434
sRNA12333315	CGGAGAAGACTGGTTATTTCACA	AT1G30030, AT2G14990	23	0.01	0.628686	0.679488	0.101702	0.494435	0.167715	0.01	1.10537	0.514522	0.58945	0.478144	0.01	0.01	0.897921	1.05233	0.719626	0.910136	0.01	1	62.8686	67.9488	10.1702	49.4435	16.7715	1	110.537	51.4522	58.945	47.8144	1	1	89.7921	105.233	71.9626	91.0136	1	1	87.7326	74.878	47.0259	62.7572	6.25716
sRNA13285813	CTCGGAGAAGACTGGTTATTTCA	AT1G30030, AT2G14990	23	1.76347	1.30976	1.4156	1.16958	0.659247	0.503144	1.90142	0.994833	1.33776	1.50042	0.850033	14.082	0.283458	0.211276	0.191333	0.0514019	0.0568835	0.581825	1	0.74272	0.802737	0.663226	0.373836	0.285315	1	0.523206	0.703558	0.789104	0.447052	7.40604	1	0.745351	0.674995	0.181339	0.200677	2.0526	1	0.670426	0.727097	0.544556	0.340522	3.24798
sRNA14432934	GAAGTCCTTTGTGAGATCGTCATT	AT1G30030, AT1G41850,AT2G14990,AT4G10830	24	0.716408	0.681077	0.736112	0.915321	0.714184	0.559049	0.706241	0.552685	0.720331	0.750209	0.637525	0.01	0.340149	0.211276	0.382665	0.308411	0.284418	0.01	1	0.950682	1.0275	1.27765	0.996895	0.780349	1	0.782573	1.01995	1.06226	0.902702	0.0141595	1	0.621126	1.12499	0.906693	0.836155	0.0293988	1	0.784794	1.05748	1.0822	0.911917	0.274636
sRNA21358534	TCGGAGAAGACTGGTTATTTCACA	AT1G30030, AT2G14990	24	0.275542	0.419124	0.452992	0.305107	0.219749	0.167715	0.271631	0.38688	0.514522	0.535863	0.796906	3.62506	0.963757	0.897921	1.2915	0.925233	1.47897	5.65957	1	1.52109	1.644	1.1073	0.797516	0.608672	1	1.42428	1.89419	1.97276	2.93378	13.3455	1	0.931689	1.34006	0.960028	1.53459	5.87241	1	1.29235	1.62609	1.3467	1.7553	6.60887
sRNA21692986	TCTCGGAGAAGACTGGTTATTTCA	AT1G30030, AT2G14990	24	0.01	0.366734	0.396368	0.254256	0.01	0.167715	0.01	0.276343	0.205809	0.482277	0.01	0.929503	0.01	0.316913	0.239166	0.514019	0.01	0.0528932	1	36.6734	39.6368	25.4256	1	16.7715	1	27.6343	20.5809	48.2277	1	92.9503	1	31.6913	23.9166	51.4019	1	5.28932	1	31.9997	28.0448	41.6851	1	38.337
sRNA24135469	TTCGGAGAAGACTGGTTATTTCA	AT1G30030, AT2G14990	23	0.6613	0.99542	1.07586	0.305107	0.274686	0.0559049	0.651915	0.276343	0.617427	0.321518	0.425017	1.06893	0.623607	0.792283	0.526165	0.514019	0.455068	6.2414	1	1.50525	1.62688	0.461375	0.415373	0.0845378	1	0.423894	0.947097	0.49319	0.651951	1.63968	1	1.27048	0.843744	0.824266	0.729735	10.0085	1	1.06654	1.13924	0.592944	0.59902	3.91092
sRNA24977560	TTTCGGAGAAGACTGGTTATTTCA	AT1G30030, AT2G14990	24	1.3226	1.88606	2.03846	0.508512	0.824058	0.614954	1.90142	0.718491	0.92614	0.750209	0.584398	18.8224	1.19052	1.84866	1.43499	1.49065	2.16157	19.4647	1	1.42602	1.54125	0.384479	0.623059	0.464958	1	0.377871	0.487079	0.394552	0.307348	9.89916	1	1.55281	1.20535	1.2521	1.81565	16.3497	1	1.1189	1.07789	0.677044	0.915353	8.90461
sRNA5658354	AGCTGTTAGACCATCAGGACCCGG	AT1G30030, AT2G14990,AT3G45550,AT4G10830,AT5G53775	24	0.01	0.471515	0.509616	0.01	0.01	0.01	0.01	0.552685	0.360166	0.01	0.01	0.01	0.01	0.316913	0.0956663	0.01	0.01	0.01	1	47.1515	50.9616	1	1	1	1	55.2685	36.0166	1	1	1	1	31.6913	9.56663	1	1	1	1	44.7038	32.1816	1	1	1
sRNA7726073	ATCTCGGAGAAGACTGGTTATTTC	AT1G30030, AT2G14990	24	0.6613	1.20498	1.30235	0.406809	0.0549372	0.335429	0.814894	0.331611	0.46307	0.375104	0.212508	0.464752	4.30856	4.64806	4.11365	3.39252	4.4938	0.581825	1	1.82214	1.96938	0.615166	0.0830746	0.507227	1	0.406938	0.568258	0.460311	0.260781	0.570322	1	1.0788	0.954762	0.787391	1.04299	0.135039	1	1.10263	1.16413	0.620956	0.462283	0.404196
sRNA806602	AAATCCACATCTCGGAGAAGACTG	AT1G30030, AT2G14990	24	0.771517	0.628686	0.679488	0.457661	0.329623	0.167715	0.488936	0.276343	0.874688	0.267932	0.425017	9.10913	0.396841	0.105638	0.143499	0.257009	0.113767	0.317359	1	0.81487	0.880717	0.593196	0.427241	0.217383	1	0.565192	1.78896	0.547989	0.869268	18.6305	1	0.266197	0.361604	0.647638	0.286682	0.799714	1	0.548753	1.01043	0.596274	0.52773	6.54921
sRNA8797245	ATTTCGGAGAAGACTGGTTATTTC	AT1G30030, AT2G14990	24	0.275542	0.471515	0.509616	0.203405	0.01	0.11181	0.597589	0.442148	0.411618	0.214345	0.01	6.08825	0.963757	0.581008	1.24366	0.976635	0.01	3.38516	1	1.71123	1.84951	0.738199	0.0362921	0.405782	1	0.739887	0.688798	0.358684	0.0167339	10.188	1	0.602857	1.29043	1.01336	0.0103761	3.51247	1	1.01799	1.27624	0.703415	0.021134	4.70209
sRNA21606534	TCTATCATCGTCCGTCATAATAGG	AT1G30150, AT3G60955,AT3G60950,AT4G08120,AT5G29646	24	0.110217	0.261953	0.28312	0.01	0.01	0.11181	0.162979	0.38688	0.205809	0.01	0.01	0.01	0.623607	0.422551	0.526165	0.01	0.01	0.01	1	2.37671	2.56876	0.0907304	0.0907304	1.01445	1	2.3738	1.2628	0.0613577	0.0613577	0.0613577	1	0.677592	0.843744	0.0160357	0.0160357	0.0160357	1	1.80937	1.55843	0.0560413	0.0560413	0.363949
sRNA349346	AAACAGAGGTGACTGAGTTGGATC	AT1G30340	24	0.385758	0.01	0.339744	0.01	0.01	0.01	0.380284	0.01	0.46307	0.01	0.01	7.01775	0.170075	0.01	0.334832	0.01	0.01	25.1243	1	0.025923	0.880717	0.025923	0.025923	0.025923	1	0.0262962	1.2177	0.0262962	0.0262962	18.454	1	0.0587977	1.96874	0.0587977	0.0587977	147.725	1	0.0370056	1.35572	0.0370056	0.0370056	55.4016
sRNA21423958	TCGGGCAAGAAGAAGAAACT	AT1G30690, AT2G07688,AT3G11420,AT3G23700,AT5G38380	20	0.01	0.01	0.01	0.01	0.219749	0.279524	0.01	0.01	0.01	0.01	0.212508	5.57702	0.01	0.01	0.01	0.01	0.398185	0.317359	1	1	1	1	21.9749	27.9524	1	1	1	1	21.2508	557.702	1	1	1	1	39.8185	31.7359	1	1	1	1	27.6814	205.797
sRNA1937026	AAGGAGGATACAAAAGTAGAAGAA	AT1G30972, AT1G30974,AT5G61380	24	0.495975	0.523905	0.56624	0.457661	0.274686	0.167715	0.271631	0.221074	0.257261	0.0535863	0.106254	0.464752	0.73699	1.26765	0.76533	0.873832	0.625719	0.264466	1	1.05631	1.14167	0.922749	0.55383	0.338151	1	0.813876	0.947097	0.197276	0.391171	1.71097	1	1.72004	1.03845	1.18568	0.849019	0.358846	1	1.19674	1.04241	0.768567	0.598007	0.802654
sRNA21760063	TCTGAATTCCTGACGACTTGAGCA	AT1G30980, AT2G16832,AT2G17460,AT3G28800,AT3G29777,AT3G59860,AT4G04495,AT4G05583,AT4G05584,AT5G28637	24	5.62105	4.81993	5.20941	4.2715	3.90054	2.90705	4.29177	4.36621	5.55684	4.07256	3.1345	0.604177	0.680299	0.686646	0.717497	0.514019	0.455068	0.370252	1	0.857478	0.926767	0.759911	0.693917	0.517173	1	1.01734	1.29477	0.948923	0.730351	0.140776	1	1.00933	1.05468	0.755578	0.668924	0.54425	1	0.961384	1.09207	0.821471	0.69773	0.400733
sRNA21760444	TCTGAATTCTTGACGACTTGAGCA	AT1G30980, AT2G16832,AT2G17460,AT3G28800,AT3G29777,AT3G59860,AT4G04495,AT4G05583,AT4G05584,AT5G28637	24	0.606192	0.681077	0.736112	0.457661	0.164812	0.447239	0.760567	0.442148	0.617427	0.696622	0.265635	0.836553	2.60781	2.11276	2.67866	1.49065	2.38911	27.24	1	1.12353	1.21432	0.754977	0.27188	0.737785	1	0.58134	0.811798	0.915925	0.34926	1.09991	1	0.810164	1.02717	0.571611	0.916135	10.4455	1	0.838346	1.01776	0.747504	0.512425	4.09441
sRNA9074077	CAACGGAACTGCAGGAGATCTTGC	AT1G31030	24	0.716408	0.628686	0.679488	0.610214	0.549372	0.335429	0.760567	0.939565	0.874688	0.58945	0.318763	0.325326	0.113383	0.158457	0.430498	0.359813	0.0568835	0.105786	1	0.877553	0.948464	0.851769	0.766842	0.46821	1	1.23535	1.15005	0.775013	0.419112	0.427741	1	1.39753	3.79685	3.17343	0.501693	0.932999	1	1.17014	1.96512	1.60007	0.562549	0.60965
[truncated: 3,625 more rows]

## Sheet: Table S5
Table S5. miRNA-mRNA and phasiRNA-mRNA pairs from cross comparisons of sRNA transcriptome and mRNA degradome										Target mRNA levels
[truncated: 165 more rows]

[truncated: 3 more sheets: Table S6, Table S7, Table S8]
